# Supplementary material for: Effects of non-sinusoidal pitching motion on the propulsion performance of an oscillating foil
Source: PLoS One. 2019 Jul 1;14(7):e0218832. doi: 10.1371/journal.pone.0218832 (PMC6602205; doi:10.1371/journal.pone.0218832)
Supplement: S3 File — (XLSX) [file pone.0218832.s003.xlsx]

## Sheet: Sheet1
reduced frequency for different pitching amplitudes
st0	f*	β	time average of output power	time average of input power	propulsion efficiency
30	0.068	1	0.2228	0.4301	51.8019
30	0.136	1	0.8797	3.786	23.2356
30	0.204	1	1.7847	11.3044	15.7877
30	0.272	1	3.2053	27.1998	11.7843
30	0.34	1	5.0642	50.0351	10.1213
30	0.408	1	7.5121	88.4963	8.4886
30	0.476	1	10.5531	144.343	7.31112
30	0.544	1	14.195	220.177	6.4471
30	0.612	1	18.6029	320.953	5.79614
40	0.068	1	0.0395	0.1052	37.5475
40	0.136	1	1.134	2.7625	41.0498
40	0.204	1	2.6922	10.3145	26.1011
40	0.272	1	4.9715	25.6136	19.4096
40	0.34	1	6.1011	43.7692	13.9393
40	0.408	1	9.6121	83.2853	11.5412
40	0.476	1	12.8543	126.659	10.1488
40	0.544	1	17.2242	192.91	8.92862
40	0.612	1	22.279	278.397	8.00261
50	0.068	1	-0.196	-0.206	95.1456
50	0.136	1	0.7216	1.5033	48.0011
50	0.204	1	2.3413	6.2337	37.5588
50	0.272	1	4.5758	15.5792	29.3712
50	0.34	1	7.4375	31.3084	23.7556
50	0.408	1	11.3177	55.8284	20.2723
50	0.476	1	15.7239	89.9319	17.4842
50	0.544	1	20.457	135.671	15.0784
50	0.612	1	25.663	195.374	13.1353

## Sheet: Sheet2
pitching amplitude for different reduced frequencies
st0	f*	β	time average of output power	time average of input power	propulsion efficiency
20	0.306	1	3.2928	49.1765	6.69588
30	0.306	1	4.0417	37.9673	10.6452
40	0.306	1	6.3623	36.6992	17.3363
50	0.306	1	5.8713	22.3062	26.3214
60	0.306	1	4.2329	13.0279	32.491
70	0.306	1	1.7048	5.1682	32.9863
20	0.34	1	4.0119	62.9992	6.36818
30	0.34	1	5.1424	50.477	10.1876
40	0.34	1	6.1011	43.7692	13.9393
50	0.34	1	7.4375	31.3084	23.7556
60	0.34	1	5.5482	18.6204	29.7964
70	0.34	1	2.5893	8.177	31.6656
20	0.374	1	5.1296	92.7483	5.53067
30	0.374	1	6.2143	67.3348	9.22896
40	0.374	1	8.1395	64.4222	12.6346
50	0.374	1	9.1638	41.8058	21.9199
60	0.374	1	6.8432	24.6313	27.7825
70	0.374	1	3.3064	10.9672	30.1481
