# Supplementary material for: Effects of non-sinusoidal pitching motion on the propulsion performance of an oscillating foil
Source: PLoS One. 2019 Jul 1;14(7):e0218832. doi: 10.1371/journal.pone.0218832 (PMC6602205; doi:10.1371/journal.pone.0218832)
Supplement: S4 File — (XLSX) [file pone.0218832.s004.xlsx]

## Sheet: Sheet1
Small pitching amplitude
st0	f*	β	time average of output power	time average of input power	propulsion efficiency
40	0.306	1	6.3623	36.6992	17.3363
40	0.306	1.5	6.4991	32.1522	20.2135
40	0.306	2	6.6004	31.6779	20.836
40	0.306	3	6.9531	33.2598	20.9054
40	0.306	4	7.3281	34.5558	21.2066
40	0.34	1	5.8338	42.1001	13.857
40	0.34	1.5	8.1135	44.4892	18.237
40	0.34	2	8.1423	40.1789	20.2651
40	0.34	3	8.7468	46.533	18.797
40	0.34	4	9.115	48.0906	18.9538
40	0.374	1	8.6326	66.3195	13.0167
40	0.374	1.5	9.7466	58.9274	16.54
40	0.374	2	9.6431	58.4721	16.4918
40	0.374	3	10.7069	62.2903	17.1887
40	0.374	4	11.2071	64.7807	17.3001
60	0.306	1	4.2329	13.0279	32.491
60	0.306	1.5	2.6753	7.617	35.1228
60	0.306	2	2.0889	6.2479	33.4336
60	0.306	3	1.4619	5.0077	29.193
60	0.306	4	1.1044	3.8041	29.0318
60	0.34	1	5.5482	18.6204	29.7964
60	0.34	1.5	3.7934	11.6028	32.6938
60	0.34	2	3.1403	9.9633	31.5187
60	0.34	3	2.4195	8.6531	27.9611
60	0.34	4	2.0094	7.428	27.0517
60	0.374	1	6.8623	24.9428	27.5121
60	0.374	1.5	4.8167	15.7289	30.6232
60	0.374	2	4.0282	13.5978	29.6239
60	0.374	3	3.1727	12.131	26.1537
60	0.374	4	2.6763	10.8877	24.5809

## Sheet: Sheet2
Large pitching amplitude
st0	f*	β	time average of output power	time average of input power	propulsion efficiency
60	0.306	1	4.2329	13.0279	32.491
60	0.306	1.5	2.6753	7.617	35.1228
60	0.306	2	2.0889	6.2479	33.4336
60	0.306	3	1.4619	5.0077	29.193
60	0.306	4	1.1044	3.8041	29.0318
60	0.34	1	5.5482	18.6204	29.7964
60	0.34	1.5	3.7934	11.6028	32.6938
60	0.34	2	3.1403	9.9633	31.5187
60	0.34	3	2.4195	8.6531	27.9611
60	0.34	4	2.0094	7.428	27.0517
60	0.374	1	6.8623	24.9428	27.5121
60	0.374	1.5	4.8167	15.7289	30.6232
60	0.374	2	4.0282	13.5978	29.6239
60	0.374	3	3.1727	12.131	26.1537
60	0.374	4	2.6763	10.8877	24.5809
