# Supplementary material for: Effects of non-sinusoidal pitching motion on the propulsion performance of an oscillating foil
Source: PLoS One. 2019 Jul 1;14(7):e0218832. doi: 10.1371/journal.pone.0218832 (PMC6602205; doi:10.1371/journal.pone.0218832)
Supplement: S5 File — (ZIP) [file pone.0218832.s005.zip]

Archive with 25 entries (18 files):
- Time Variations of CX/
- Time Variations of CX/40-0.5-0.5/
- Time Variations of CX/40-0.5-0.5/cd-1-history
- Time Variations of CX/40-0.5-0.5/cl-1-history
- Time Variations of CX/40-0.5-0.5/cm-1-history
- Time Variations of CX/40-0.5-0.75/
- Time Variations of CX/40-0.5-0.75/cd-1-history
- Time Variations of CX/40-0.5-0.75/cl-1-history
- Time Variations of CX/40-0.5-0.75/cm-1-history
- Time Variations of CX/40-0.5-1/
- Time Variations of CX/40-0.5-1/cd-1-history
- Time Variations of CX/40-0.5-1/cl-1-history
- Time Variations of CX/40-0.5-1/cm-1-history
- Time Variations of CX/60-0.5-0.5/
- Time Variations of CX/60-0.5-0.5/cd-1-history
- Time Variations of CX/60-0.5-0.5/cl-1-history
- Time Variations of CX/60-0.5-0.5/cm-1-history
- Time Variations of CX/60-0.5-0.75/
- Time Variations of CX/60-0.5-0.75/cd-1-history
- Time Variations of CX/60-0.5-0.75/cl-1-history
- Time Variations of CX/60-0.5-0.75/cm-1-history
- Time Variations of CX/60-0.5-1/
- Time Variations of CX/60-0.5-1/cd-1-history
- Time Variations of CX/60-0.5-1/cl-1-history
- Time Variations of CX/60-0.5-1/cm-1-history
