# Supplementary material for: Effects of non-sinusoidal pitching motion on the propulsion performance of an oscillating foil
Source: PLoS One. 2019 Jul 1;14(7):e0218832. doi: 10.1371/journal.pone.0218832 (PMC6602205; doi:10.1371/journal.pone.0218832)
Supplement: S5 File — (ZIP) [file pone.0218832.s005.zip › Time Variations of CX/40-0.5-0.5/cd-1-history]

5.20000e+01     -3.79926e-01    
5.20025e+01     -4.37237e-01    
5.20050e+01     -4.88258e-01    
5.20075e+01     -5.40624e-01    
5.20100e+01     -5.94095e-01    
5.20125e+01     -6.48239e-01    
5.20150e+01     -7.03082e-01    
5.20175e+01     -7.58718e-01    
5.20200e+01     -8.15102e-01    
5.20225e+01     -8.72253e-01    
5.20250e+01     -9.31248e-01    
5.20275e+01     -9.95958e-01    
5.20300e+01     -1.05307e+00    
5.20325e+01     -1.11312e+00    
5.20350e+01     -1.17399e+00    
5.20375e+01     -1.23577e+00    
5.20400e+01     -1.29852e+00    
5.20425e+01     -1.36240e+00    
5.20450e+01     -1.42756e+00    
5.20475e+01     -1.49418e+00    
5.20500e+01     -1.56498e+00    
5.20525e+01     -1.63841e+00    
5.20550e+01     -1.70987e+00    
5.20575e+01     -1.78614e+00    
5.20600e+01     -1.86648e+00    
5.20625e+01     -1.95174e+00    
5.20650e+01     -2.04278e+00    
5.20675e+01     -2.14026e+00    
5.20700e+01     -2.24495e+00    
5.20725e+01     -2.35772e+00    
5.20750e+01     -2.48021e+00    
5.20775e+01     -2.60745e+00    
5.20800e+01     -2.73531e+00    
5.20825e+01     -2.86200e+00    
5.20850e+01     -2.98315e+00    
5.20875e+01     -3.09744e+00    
5.20900e+01     -3.20311e+00    
5.20925e+01     -3.30156e+00    
5.20950e+01     -3.39329e+00    
5.20975e+01     -3.47908e+00    
5.21000e+01     -3.55999e+00    
5.21025e+01     -3.63558e+00    
5.21050e+01     -3.70620e+00    
5.21075e+01     -3.77383e+00    
5.21100e+01     -3.83731e+00    
5.21125e+01     -3.89747e+00    
5.21150e+01     -3.95444e+00    
5.21175e+01     -4.00816e+00    
5.21200e+01     -4.05871e+00    
5.21225e+01     -4.10593e+00    
5.21250e+01     -4.15009e+00    
5.21275e+01     -4.18590e+00    
5.21300e+01     -4.22303e+00    
5.21325e+01     -4.25577e+00    
5.21350e+01     -4.28567e+00    
5.21375e+01     -4.31280e+00    
5.21400e+01     -4.33698e+00    
5.21425e+01     -4.35860e+00    
5.21450e+01     -4.37809e+00    
5.21475e+01     -4.39516e+00    
5.21500e+01     -4.40997e+00    
5.21525e+01     -4.41807e+00    
5.21550e+01     -4.42174e+00    
5.21575e+01     -4.42914e+00    
5.21600e+01     -4.43260e+00    
5.21625e+01     -4.43359e+00    
5.21650e+01     -4.43291e+00    
5.21675e+01     -4.42979e+00    
5.21700e+01     -4.42487e+00    
5.21725e+01     -4.41833e+00    
5.21750e+01     -4.40988e+00    
5.21775e+01     -4.40009e+00    
5.21800e+01     -4.38420e+00    
5.21825e+01     -4.35973e+00    
5.21850e+01     -4.34705e+00    
5.21875e+01     -4.32972e+00    
5.21900e+01     -4.31131e+00    
5.21925e+01     -4.29224e+00    
5.21950e+01     -4.27278e+00    
5.21975e+01     -4.25253e+00    
5.22000e+01     -4.23099e+00    
5.22025e+01     -4.20919e+00    
5.22050e+01     -4.18700e+00    
5.22075e+01     -4.16486e+00    
5.22100e+01     -4.13121e+00    
5.22125e+01     -4.09938e+00    
5.22150e+01     -4.07819e+00    
5.22175e+01     -4.05310e+00    
5.22200e+01     -4.02803e+00    
5.22225e+01     -4.00342e+00    
5.22250e+01     -3.97976e+00    
5.22275e+01     -3.95676e+00    
5.22300e+01     -3.93382e+00    
5.22325e+01     -3.91171e+00    
5.22350e+01     -3.89074e+00    
5.22375e+01     -3.87052e+00    
5.22400e+01     -3.85110e+00    
5.22425e+01     -3.81109e+00    
5.22450e+01     -3.79327e+00    
5.22475e+01     -3.77690e+00    
5.22500e+01     -3.76017e+00    
5.22525e+01     -3.74527e+00    
5.22550e+01     -3.73184e+00    
5.22575e+01     -3.72092e+00    
5.22600e+01     -3.71228e+00    
5.22625e+01     -3.70574e+00    
5.22650e+01     -3.70108e+00    
5.22675e+01     -3.69972e+00    
5.22700e+01     -3.70051e+00    
5.22725e+01     -3.70371e+00    
5.22750e+01     -3.70889e+00    
5.22775e+01     -3.69318e+00    
5.22800e+01     -3.70498e+00    
5.22825e+01     -3.71902e+00    
5.22850e+01     -3.73484e+00    
5.22875e+01     -3.75327e+00    
5.22900e+01     -3.77576e+00    
5.22925e+01     -3.80170e+00    
5.22950e+01     -3.83129e+00    
5.22975e+01     -3.86534e+00    
5.23000e+01     -3.90286e+00    
5.23025e+01     -3.94495e+00    
5.23050e+01     -3.99112e+00    
5.23075e+01     -4.04139e+00    
5.23100e+01     -4.09575e+00    
5.23125e+01     -4.15481e+00    
5.23150e+01     -4.21766e+00    
5.23175e+01     -4.26226e+00    
5.23200e+01     -4.33225e+00    
5.23225e+01     -4.40905e+00    
5.23250e+01     -4.48749e+00    
5.23275e+01     -4.56931e+00    
5.23300e+01     -4.65473e+00    
5.23325e+01     -4.74389e+00    
5.23350e+01     -4.83651e+00    
5.23375e+01     -4.93168e+00    
5.23400e+01     -5.03066e+00    
5.23425e+01     -5.13208e+00    
5.23450e+01     -5.23633e+00    
5.23475e+01     -5.34274e+00    
5.23500e+01     -5.45151e+00    
5.23525e+01     -5.56175e+00    
5.23550e+01     -5.67406e+00    
5.23575e+01     -5.78865e+00    
5.23600e+01     -5.90453e+00    
5.23625e+01     -6.02129e+00    
5.23650e+01     -6.13923e+00    
5.23675e+01     -6.23886e+00    
5.23700e+01     -6.35781e+00    
5.23725e+01     -6.47918e+00    
5.23750e+01     -6.59882e+00    
5.23775e+01     -6.71861e+00    
5.23800e+01     -6.83871e+00    
5.23825e+01     -6.95816e+00    
5.23850e+01     -7.07816e+00    
5.23875e+01     -7.19805e+00    
5.23900e+01     -7.31648e+00    
5.23925e+01     -7.43542e+00    
5.23950e+01     -7.55324e+00    
5.23975e+01     -7.66988e+00    
5.24000e+01     -7.78621e+00    
5.24025e+01     -7.90144e+00    
5.24050e+01     -8.01556e+00    
5.24075e+01     -8.12851e+00    
5.24100e+01     -8.24032e+00    
5.24125e+01     -8.35115e+00    
5.24150e+01     -8.46071e+00    
5.24175e+01     -8.56825e+00    
5.24200e+01     -8.67526e+00    
5.24225e+01     -8.78085e+00    
5.24250e+01     -8.88455e+00    
5.24275e+01     -8.98791e+00    
5.24300e+01     -9.08963e+00    
5.24325e+01     -9.18987e+00    
5.24350e+01     -9.28960e+00    
5.24375e+01     -9.38882e+00    
5.24400e+01     -9.48658e+00    
5.24425e+01     -9.58384e+00    
5.24450e+01     -9.68030e+00    
5.24475e+01     -9.66143e+00    
5.24500e+01     -1.00133e+01    
5.24525e+01     -9.92221e+00    
5.24550e+01     -1.00568e+01    
5.24575e+01     -1.01529e+01    
5.24600e+01     -1.02496e+01    
5.24625e+01     -1.03465e+01    
5.24650e+01     -1.04439e+01    
5.24675e+01     -1.05427e+01    
5.24700e+01     -1.06423e+01    
5.24725e+01     -1.07420e+01    
5.24750e+01     -1.08422e+01    
5.24775e+01     -1.09427e+01    
5.24800e+01     -1.10431e+01    
5.24825e+01     -1.11440e+01    
5.24850e+01     -1.12442e+01    
5.24875e+01     -1.13431e+01    
5.24900e+01     -1.14421e+01    
5.24925e+01     -1.15398e+01    
5.24950e+01     -1.16361e+01    
5.24975e+01     -1.17317e+01    
5.25000e+01     -1.18264e+01    
5.25025e+01     -1.19202e+01    
5.25050e+01     -1.20130e+01    
5.25075e+01     -1.21048e+01    
5.25100e+01     -1.21952e+01    
5.25125e+01     -1.22851e+01    
5.25150e+01     -1.23740e+01    
5.25175e+01     -1.24624e+01    
5.25200e+01     -1.25494e+01    
5.25225e+01     -1.26343e+01    
5.25250e+01     -1.27188e+01    
5.25275e+01     -1.28011e+01    
5.25300e+01     -1.28830e+01    
5.25325e+01     -1.29629e+01    
5.25350e+01     -1.30412e+01    
5.25375e+01     -1.31178e+01    
5.25400e+01     -1.31926e+01    
5.25425e+01     -1.32653e+01    
5.25450e+01     -1.33358e+01    
5.25475e+01     -1.34036e+01    
5.25500e+01     -1.34694e+01    
5.25525e+01     -1.35325e+01    
5.25550e+01     -1.35917e+01    
5.25575e+01     -1.36442e+01    
5.25600e+01     -1.36912e+01    
5.25625e+01     -1.37439e+01    
5.25650e+01     -1.37910e+01    
5.25675e+01     -1.38343e+01    
5.25700e+01     -1.38735e+01    
5.25725e+01     -1.39104e+01    
5.25750e+01     -1.39434e+01    
5.25775e+01     -1.39720e+01    
5.25800e+01     -1.39965e+01    
5.25825e+01     -1.40181e+01    
5.25850e+01     -1.40345e+01    
5.25875e+01     -1.40476e+01    
5.25900e+01     -1.40569e+01    
5.25925e+01     -1.40612e+01    
5.25950e+01     -1.40620e+01    
5.25975e+01     -1.40587e+01    
5.26000e+01     -1.40511e+01    
5.26025e+01     -1.40398e+01    
5.26050e+01     -1.40239e+01    
5.26075e+01     -1.40024e+01    
5.26100e+01     -1.39775e+01    
5.26125e+01     -1.39484e+01    
5.26150e+01     -1.39134e+01    
5.26175e+01     -1.38753e+01    
5.26200e+01     -1.38330e+01    
5.26225e+01     -1.37858e+01    
5.26250e+01     -1.37346e+01    
5.26275e+01     -1.36792e+01    
5.26300e+01     -1.36195e+01    
5.26325e+01     -1.35551e+01    
5.26350e+01     -1.34867e+01    
5.26375e+01     -1.34136e+01    
5.26400e+01     -1.33254e+01    
5.26425e+01     -1.32300e+01    
5.26450e+01     -1.31491e+01    
5.26475e+01     -1.30580e+01    
5.26500e+01     -1.29618e+01    
5.26525e+01     -1.28622e+01    
5.26550e+01     -1.27590e+01    
5.26575e+01     -1.26520e+01    
5.26600e+01     -1.25408e+01    
5.26625e+01     -1.24257e+01    
5.26650e+01     -1.23069e+01    
5.26675e+01     -1.21852e+01    
5.26700e+01     -1.20597e+01    
5.26725e+01     -1.19307e+01    
5.26750e+01     -1.17982e+01    
5.26775e+01     -1.16617e+01    
5.26800e+01     -1.15231e+01    
5.26825e+01     -1.13810e+01    
5.26850e+01     -1.12358e+01    
5.26875e+01     -1.10876e+01    
5.26900e+01     -1.09236e+01    
5.26925e+01     -1.07558e+01    
5.26950e+01     -1.06062e+01    
5.26975e+01     -1.04481e+01    
5.27000e+01     -1.02874e+01    
5.27025e+01     -1.01241e+01    
5.27050e+01     -9.96059e+00    
5.27075e+01     -9.79376e+00    
5.27100e+01     -9.62631e+00    
5.27125e+01     -9.45764e+00    
5.27150e+01     -9.28741e+00    
5.27175e+01     -9.11579e+00    
5.27200e+01     -8.94272e+00    
5.27225e+01     -8.76897e+00    
5.27250e+01     -8.59451e+00    
5.27275e+01     -8.41942e+00    
5.27300e+01     -8.23209e+00    
5.27325e+01     -8.03790e+00    
5.27350e+01     -7.86929e+00    
5.27375e+01     -7.69240e+00    
5.27400e+01     -7.51508e+00    
5.27425e+01     -7.33876e+00    
5.27450e+01     -7.16213e+00    
5.27475e+01     -6.98550e+00    
5.27500e+01     -6.80992e+00    
5.27525e+01     -6.63466e+00    
5.27550e+01     -6.46024e+00    
5.27575e+01     -6.28619e+00    
5.27600e+01     -6.11300e+00    
5.27625e+01     -5.94039e+00    
5.27650e+01     -5.75713e+00    
5.27675e+01     -5.56908e+00    
5.27700e+01     -5.40713e+00    
5.27725e+01     -5.23966e+00    
5.27750e+01     -5.07299e+00    
5.27775e+01     -4.90716e+00    
5.27800e+01     -4.74314e+00    
5.27825e+01     -4.58055e+00    
5.27850e+01     -4.41979e+00    
5.27875e+01     -4.26041e+00    
5.27900e+01     -4.10298e+00    
5.27925e+01     -3.94771e+00    
5.27950e+01     -3.79345e+00    
5.27975e+01     -3.62126e+00    
5.28000e+01     -3.46878e+00    
5.28025e+01     -3.32358e+00    
5.28050e+01     -3.17887e+00    
5.28075e+01     -3.03577e+00    
5.28100e+01     -2.89474e+00    
5.28125e+01     -2.75642e+00    
5.28150e+01     -2.62043e+00    
5.28175e+01     -2.48708e+00    
5.28200e+01     -2.35584e+00    
5.28225e+01     -2.22751e+00    
5.28250e+01     -2.10148e+00    
5.28275e+01     -1.95603e+00    
5.28300e+01     -1.84022e+00    
5.28325e+01     -1.72387e+00    
5.28350e+01     -1.60935e+00    
5.28375e+01     -1.49718e+00    
5.28400e+01     -1.38815e+00    
5.28425e+01     -1.28175e+00    
5.28450e+01     -1.17858e+00    
5.28475e+01     -1.07820e+00    
5.28500e+01     -9.80516e-01    
5.28525e+01     -8.85924e-01    
5.28550e+01     -7.80077e-01    
5.28575e+01     -6.91933e-01    
5.28600e+01     -6.08950e-01    
5.28625e+01     -5.27046e-01    
5.28650e+01     -4.48435e-01    
5.28675e+01     -3.72797e-01    
5.28700e+01     -3.00163e-01    
5.28725e+01     -2.30544e-01    
5.28750e+01     -1.64095e-01    
5.28775e+01     -1.00620e-01    
5.28800e+01     -3.92710e-02    
5.28825e+01     2.96763e-02     
5.28850e+01     7.84011e-02     
5.28875e+01     1.28680e-01     
5.28900e+01     1.75920e-01     
5.28925e+01     2.20129e-01     
5.28950e+01     2.61209e-01     
5.28975e+01     2.99341e-01     
5.29000e+01     3.34550e-01     
5.29025e+01     3.66708e-01     
5.29050e+01     3.96105e-01     
5.29075e+01     4.27772e-01     
5.29100e+01     4.50046e-01     
5.29125e+01     4.69045e-01     
5.29150e+01     4.85739e-01     
5.29175e+01     4.99782e-01     
5.29200e+01     5.11234e-01     
5.29225e+01     5.19752e-01     
5.29250e+01     5.25554e-01     
5.29275e+01     5.28756e-01     
5.29300e+01     5.29291e-01     
5.29325e+01     5.28276e-01     
5.29350e+01     5.22782e-01     
5.29375e+01     5.14447e-01     
5.29400e+01     5.03934e-01     
5.29425e+01     4.91183e-01     
5.29450e+01     4.75999e-01     
5.29475e+01     4.58523e-01     
5.29500e+01     4.38865e-01     
5.29525e+01     4.17158e-01     
5.29550e+01     3.93342e-01     
5.29575e+01     3.65284e-01     
5.29600e+01     3.36849e-01     
5.29625e+01     3.06681e-01     
5.29650e+01     2.74672e-01     
5.29675e+01     2.41018e-01     
5.29700e+01     2.05754e-01     
5.29725e+01     1.68976e-01     
5.29750e+01     1.30865e-01     
5.29775e+01     9.12883e-02     
5.29800e+01     5.14311e-02     
5.29825e+01     1.10665e-03     
5.29850e+01     -3.92038e-02    
5.29875e+01     -8.42475e-02    
5.29900e+01     -1.30090e-01    
5.29925e+01     -1.76851e-01    
5.29950e+01     -2.24528e-01    
5.29975e+01     -2.73068e-01    
5.30000e+01     -3.22473e-01    
5.30025e+01     -3.72848e-01    
5.30050e+01     -4.26305e-01    
5.30075e+01     -4.82697e-01    
5.30100e+01     -5.33887e-01    
5.30125e+01     -5.87461e-01    
5.30150e+01     -6.41757e-01    
5.30175e+01     -6.96785e-01    
5.30200e+01     -7.52580e-01    
5.30225e+01     -8.09110e-01    
5.30250e+01     -8.66452e-01    
5.30275e+01     -9.24595e-01    
5.30300e+01     -9.87872e-01    
5.30325e+01     -1.04898e+00    
5.30350e+01     -1.10822e+00    
5.30375e+01     -1.16929e+00    
5.30400e+01     -1.23128e+00    
5.30425e+01     -1.29420e+00    
5.30450e+01     -1.35821e+00    
5.30475e+01     -1.42350e+00    
5.30500e+01     -1.49036e+00    
5.30525e+01     -1.55920e+00    
5.30550e+01     -1.63516e+00    
5.30575e+01     -1.70804e+00    
5.30600e+01     -1.78455e+00    
5.30625e+01     -1.86580e+00    
5.30650e+01     -1.95224e+00    
5.30675e+01     -2.04463e+00    
5.30700e+01     -2.14387e+00    
5.30725e+01     -2.25091e+00    
5.30750e+01     -2.36628e+00    
5.30775e+01     -2.48964e+00    
5.30800e+01     -2.62111e+00    
5.30825e+01     -2.74871e+00    
5.30850e+01     -2.87355e+00    
5.30875e+01     -2.99229e+00    
5.30900e+01     -3.10358e+00    
5.30925e+01     -3.20767e+00    
5.30950e+01     -3.30371e+00    
5.30975e+01     -3.39440e+00    
5.31000e+01     -3.47906e+00    
5.31025e+01     -3.55882e+00    
5.31050e+01     -3.63397e+00    
5.31075e+01     -3.70398e+00    
5.31100e+01     -3.77091e+00    
5.31125e+01     -3.83365e+00    
5.31150e+01     -3.89336e+00    
5.31175e+01     -3.94982e+00    
5.31200e+01     -4.00343e+00    
5.31225e+01     -4.05421e+00    
5.31250e+01     -4.10193e+00    
5.31275e+01     -4.14701e+00    
5.31300e+01     -4.18673e+00    
5.31325e+01     -4.22145e+00    
5.31350e+01     -4.25645e+00    
5.31375e+01     -4.28741e+00    
5.31400e+01     -4.31564e+00    
5.31425e+01     -4.34113e+00    
5.31450e+01     -4.36385e+00    
5.31475e+01     -4.38411e+00    
5.31500e+01     -4.40209e+00    
5.31525e+01     -4.41760e+00    
5.31550e+01     -4.43076e+00    
5.31575e+01     -4.43395e+00    
5.31600e+01     -4.43904e+00    
5.31625e+01     -4.44400e+00    
5.31650e+01     -4.44542e+00    
5.31675e+01     -4.44451e+00    
5.31700e+01     -4.44162e+00    
5.31725e+01     -4.43682e+00    
5.31750e+01     -4.43038e+00    
5.31775e+01     -4.42235e+00    
5.31800e+01     -4.41261e+00    
5.31825e+01     -4.40147e+00    
5.31850e+01     -4.38162e+00    
5.31875e+01     -4.35941e+00    
5.31900e+01     -4.34480e+00    
5.31925e+01     -4.32682e+00    
5.31950e+01     -4.30797e+00    
5.31975e+01     -4.28860e+00    
5.32000e+01     -4.26821e+00    
5.32025e+01     -4.24696e+00    
5.32050e+01     -4.22568e+00    
5.32075e+01     -4.20347e+00    
5.32100e+01     -4.18117e+00    
5.32125e+01     -4.15861e+00    
5.32150e+01     -4.12366e+00    
5.32175e+01     -4.09202e+00    
5.32200e+01     -4.07015e+00    
5.32225e+01     -4.04406e+00    
5.32250e+01     -4.01881e+00    
5.32275e+01     -3.99377e+00    
5.32300e+01     -3.96975e+00    
5.32325e+01     -3.94576e+00    
5.32350e+01     -3.92274e+00    
5.32375e+01     -3.90085e+00    
5.32400e+01     -3.88012e+00    
5.32425e+01     -3.86076e+00    
5.32450e+01     -3.84177e+00    
5.32475e+01     -3.80620e+00    
5.32500e+01     -3.78571e+00    
5.32525e+01     -3.77118e+00    
5.32550e+01     -3.75563e+00    
5.32575e+01     -3.74102e+00    
5.32600e+01     -3.72808e+00    
5.32625e+01     -3.71695e+00    
5.32650e+01     -3.70737e+00    
5.32675e+01     -3.70026e+00    
5.32700e+01     -3.69493e+00    
5.32725e+01     -3.69259e+00    
5.32750e+01     -3.69308e+00    
5.32775e+01     -3.69641e+00    
5.32800e+01     -3.70277e+00    
5.32825e+01     -3.69965e+00    
5.32850e+01     -3.69733e+00    
5.32875e+01     -3.71654e+00    
5.32900e+01     -3.73343e+00    
5.32925e+01     -3.75332e+00    
5.32950e+01     -3.77648e+00    
5.32975e+01     -3.80316e+00    
5.33000e+01     -3.83325e+00    
5.33025e+01     -3.86782e+00    
5.33050e+01     -3.90652e+00    
5.33075e+01     -3.94954e+00    
5.33100e+01     -3.99518e+00    
5.33125e+01     -4.04611e+00    
5.33150e+01     -4.10153e+00    
5.33175e+01     -4.16105e+00    
5.33200e+01     -4.22472e+00    
5.33225e+01     -4.29268e+00    
5.33250e+01     -4.33914e+00    
5.33275e+01     -4.42060e+00    
5.33300e+01     -4.50115e+00    
5.33325e+01     -4.58469e+00    
5.33350e+01     -4.67176e+00    
5.33375e+01     -4.76201e+00    
5.33400e+01     -4.85617e+00    
5.33425e+01     -4.95380e+00    
5.33450e+01     -5.05355e+00    
5.33475e+01     -5.15674e+00    
5.33500e+01     -5.26244e+00    
5.33525e+01     -5.37054e+00    
5.33550e+01     -5.48028e+00    
5.33575e+01     -5.59266e+00    
5.33600e+01     -5.70678e+00    
5.33625e+01     -5.82191e+00    
5.33650e+01     -5.93846e+00    
5.33675e+01     -6.05600e+00    
5.33700e+01     -6.17510e+00    
5.33725e+01     -6.29515e+00    
5.33750e+01     -6.31739e+00    
5.33775e+01     -6.64316e+00    
5.33800e+01     -6.60749e+00    
5.33825e+01     -6.76128e+00    
5.33850e+01     -6.88184e+00    
5.33875e+01     -7.00218e+00    
5.33900e+01     -7.12281e+00    
5.33925e+01     -7.24297e+00    
5.33950e+01     -7.36264e+00    
5.33975e+01     -7.48145e+00    
5.34000e+01     -7.59974e+00    
5.34025e+01     -7.71737e+00    
5.34050e+01     -7.83425e+00    
5.34075e+01     -7.94985e+00    
5.34100e+01     -8.06485e+00    
5.34125e+01     -8.17841e+00    
5.34150e+01     -8.29179e+00    
5.34175e+01     -8.40412e+00    
5.34200e+01     -8.51465e+00    
5.34225e+01     -8.62374e+00    
5.34250e+01     -8.73267e+00    
5.34275e+01     -8.83961e+00    
5.34300e+01     -8.94543e+00    
5.34325e+01     -9.05076e+00    
5.34350e+01     -9.15503e+00    
5.34375e+01     -9.25792e+00    
5.34400e+01     -9.36018e+00    
5.34425e+01     -9.46170e+00    
5.34450e+01     -9.56258e+00    
5.34475e+01     -9.66244e+00    
5.34500e+01     -9.76196e+00    
5.34525e+01     -9.86127e+00    
5.34550e+01     -9.96023e+00    
5.34575e+01     -1.00592e+01    
5.34600e+01     -1.01582e+01    
5.34625e+01     -1.02577e+01    
5.34650e+01     -1.03573e+01    
5.34675e+01     -1.04571e+01    
5.34700e+01     -1.05570e+01    
5.34725e+01     -1.06574e+01    
5.34750e+01     -1.07581e+01    
5.34775e+01     -1.08593e+01    
5.34800e+01     -1.09411e+01    
5.34825e+01     -1.10799e+01    
5.34850e+01     -1.11506e+01    
5.34875e+01     -1.12562e+01    
5.34900e+01     -1.13542e+01    
5.34925e+01     -1.14513e+01    
5.34950e+01     -1.15468e+01    
5.34975e+01     -1.16408e+01    
5.35000e+01     -1.17337e+01    
5.35025e+01     -1.18247e+01    
5.35050e+01     -1.19143e+01    
5.35075e+01     -1.20022e+01    
5.35100e+01     -1.20887e+01    
5.35125e+01     -1.21743e+01    
5.35150e+01     -1.22579e+01    
5.35175e+01     -1.23401e+01    
5.35200e+01     -1.24204e+01    
5.35225e+01     -1.24989e+01    
5.35250e+01     -1.25184e+01    
5.35275e+01     -1.27207e+01    
5.35300e+01     -1.27023e+01    
5.35325e+01     -1.27920e+01    
5.35350e+01     -1.28612e+01    
5.35375e+01     -1.29292e+01    
5.35400e+01     -1.29952e+01    
5.35425e+01     -1.30581e+01    
5.35450e+01     -1.31194e+01    
5.35475e+01     -1.31777e+01    
5.35500e+01     -1.32343e+01    
5.35525e+01     -1.32873e+01    
5.35550e+01     -1.33374e+01    
5.35575e+01     -1.33866e+01    
5.35600e+01     -1.34314e+01    
5.35625e+01     -1.34738e+01    
5.35650e+01     -1.35128e+01    
5.35675e+01     -1.35494e+01    
5.35700e+01     -1.35828e+01    
5.35725e+01     -1.36117e+01    
5.35750e+01     -1.36388e+01    
5.35775e+01     -1.36625e+01    
5.35800e+01     -1.36817e+01    
5.35825e+01     -1.36976e+01    
5.35850e+01     -1.37100e+01    
5.35875e+01     -1.37197e+01    
5.35900e+01     -1.37251e+01    
5.35925e+01     -1.37259e+01    
5.35950e+01     -1.37228e+01    
5.35975e+01     -1.37169e+01    
5.36000e+01     -1.37061e+01    
5.36025e+01     -1.36915e+01    
5.36050e+01     -1.36727e+01    
5.36075e+01     -1.36493e+01    
5.36100e+01     -1.36219e+01    
5.36125e+01     -1.35921e+01    
5.36150e+01     -1.35558e+01    
5.36175e+01     -1.35164e+01    
5.36200e+01     -1.34728e+01    
5.36225e+01     -1.34256e+01    
5.36250e+01     -1.33734e+01    
5.36275e+01     -1.33167e+01    
5.36300e+01     -1.32502e+01    
5.36325e+01     -1.31667e+01    
5.36350e+01     -1.31037e+01    
5.36375e+01     -1.30294e+01    
5.36400e+01     -1.29515e+01    
5.36425e+01     -1.28684e+01    
5.36450e+01     -1.27827e+01    
5.36475e+01     -1.26919e+01    
5.36500e+01     -1.25967e+01    
5.36525e+01     -1.24980e+01    
5.36550e+01     -1.23959e+01    
5.36575e+01     -1.22890e+01    
5.36600e+01     -1.21796e+01    
5.36625e+01     -1.20661e+01    
5.36650e+01     -1.19487e+01    
5.36675e+01     -1.18271e+01    
5.36700e+01     -1.17021e+01    
5.36725e+01     -1.15747e+01    
5.36750e+01     -1.14438e+01    
5.36775e+01     -1.13091e+01    
5.36800e+01     -1.11721e+01    
5.36825e+01     -1.10238e+01    
5.36850e+01     -1.08594e+01    
5.36875e+01     -1.07201e+01    
5.36900e+01     -1.05714e+01    
5.36925e+01     -1.04192e+01    
5.36950e+01     -1.02658e+01    
5.36975e+01     -1.01097e+01    
5.37000e+01     -9.95174e+00    
5.37025e+01     -9.79198e+00    
5.37050e+01     -9.62895e+00    
5.37075e+01     -9.46449e+00    
5.37100e+01     -9.29966e+00    
5.37125e+01     -9.13363e+00    
5.37150e+01     -8.96646e+00    
5.37175e+01     -8.79810e+00    
5.37200e+01     -8.62891e+00    
5.37225e+01     -8.45828e+00    
5.37250e+01     -8.26344e+00    
5.37275e+01     -8.09074e+00    
5.37300e+01     -7.92196e+00    
5.37325e+01     -7.74947e+00    
5.37350e+01     -7.57674e+00    
5.37375e+01     -7.40392e+00    
5.37400e+01     -7.23163e+00    
5.37425e+01     -7.05864e+00    
5.37450e+01     -6.88626e+00    
5.37475e+01     -6.71410e+00    
5.37500e+01     -6.54206e+00    
5.37525e+01     -6.37110e+00    
5.37550e+01     -6.20087e+00    
5.37575e+01     -6.03122e+00    
5.37600e+01     -5.84682e+00    
5.37625e+01     -5.66697e+00    
5.37650e+01     -5.50609e+00    
5.37675e+01     -5.34039e+00    
5.37700e+01     -5.17582e+00    
5.37725e+01     -5.01263e+00    
5.37750e+01     -4.85043e+00    
5.37775e+01     -4.68908e+00    
5.37800e+01     -4.52966e+00    
5.37825e+01     -4.37195e+00    
5.37850e+01     -4.21581e+00    
5.37875e+01     -4.06141e+00    
5.37900e+01     -3.90826e+00    
5.37925e+01     -3.73939e+00    
5.37950e+01     -3.58485e+00    
5.37975e+01     -3.44117e+00    
5.38000e+01     -3.29614e+00    
5.38025e+01     -3.15229e+00    
5.38050e+01     -3.01125e+00    
5.38075e+01     -2.87262e+00    
5.38100e+01     -2.73630e+00    
5.38125e+01     -2.60206e+00    
5.38150e+01     -2.47074e+00    
5.38175e+01     -2.34155e+00    
5.38200e+01     -2.21445e+00    
5.38225e+01     -2.07238e+00    
5.38250e+01     -1.94949e+00    
5.38275e+01     -1.83357e+00    
5.38300e+01     -1.71762e+00    
5.38325e+01     -1.60394e+00    
5.38350e+01     -1.49326e+00    
5.38375e+01     -1.38548e+00    
5.38400e+01     -1.28052e+00    
5.38425e+01     -1.17841e+00    
5.38450e+01     -1.07908e+00    
5.38475e+01     -9.82451e-01    
5.38500e+01     -8.79651e-01    
5.38525e+01     -7.81745e-01    
5.38550e+01     -6.98438e-01    
5.38575e+01     -6.14509e-01    
5.38600e+01     -5.33262e-01    
5.38625e+01     -4.55265e-01    
5.38650e+01     -3.80327e-01    
5.38675e+01     -3.08404e-01    
5.38700e+01     -2.39339e-01    
5.38725e+01     -1.73160e-01    
5.38750e+01     -1.10242e-01    
5.38775e+01     -4.05728e-02    
5.38800e+01     1.56312e-02     
5.38825e+01     6.71119e-02     
5.38850e+01     1.17044e-01     
5.38875e+01     1.63918e-01     
5.38900e+01     2.08000e-01     
5.38925e+01     2.48951e-01     
5.38950e+01     2.86838e-01     
5.38975e+01     3.21880e-01     
5.39000e+01     3.53931e-01     
5.39025e+01     3.85931e-01     
5.39050e+01     4.15315e-01     
5.39075e+01     4.36045e-01     
5.39100e+01     4.55701e-01     
5.39125e+01     4.72451e-01     
5.39150e+01     4.86452e-01     
5.39175e+01     4.98015e-01     
5.39200e+01     5.06596e-01     
5.39225e+01     5.12619e-01     
5.39250e+01     5.15885e-01     
5.39275e+01     5.17163e-01     
5.39300e+01     5.15977e-01     
5.39325e+01     5.09926e-01     
5.39350e+01     5.02215e-01     
5.39375e+01     4.91940e-01     
5.39400e+01     4.79288e-01     
5.39425e+01     4.64325e-01     
5.39450e+01     4.47134e-01     
5.39475e+01     4.27739e-01     
5.39500e+01     4.06268e-01     
5.39525e+01     3.81897e-01     
5.39550e+01     3.54588e-01     
5.39575e+01     3.26794e-01     
5.39600e+01     2.96791e-01     
5.39625e+01     2.65092e-01     
5.39650e+01     2.31753e-01     
5.39675e+01     1.96823e-01     
5.39700e+01     1.60433e-01     
5.39725e+01     1.22603e-01     
5.39750e+01     8.33543e-02     
5.39775e+01     3.96687e-02     
5.39800e+01     -4.00483e-03    
5.39825e+01     -4.66155e-02    
5.39850e+01     -9.10520e-02    
5.39875e+01     -1.36518e-01    
5.39900e+01     -1.82963e-01    
5.39925e+01     -2.30303e-01    
5.39950e+01     -2.78518e-01    
5.39975e+01     -3.27592e-01    
5.40000e+01     -3.77533e-01    
