# Supplementary material for: Effects of non-sinusoidal pitching motion on the propulsion performance of an oscillating foil
Source: PLoS One. 2019 Jul 1;14(7):e0218832. doi: 10.1371/journal.pone.0218832 (PMC6602205; doi:10.1371/journal.pone.0218832)
Supplement: S5 File — (ZIP) [file pone.0218832.s005.zip › Time Variations of CX/40-0.5-0.5/cl-1-history]

5.20000e+01     5.79222e+00     
5.20025e+01     5.85150e+00     
5.20050e+01     5.87804e+00     
5.20075e+01     5.90426e+00     
5.20100e+01     5.92772e+00     
5.20125e+01     5.94749e+00     
5.20150e+01     5.96368e+00     
5.20175e+01     5.97677e+00     
5.20200e+01     5.98692e+00     
5.20225e+01     5.99428e+00     
5.20250e+01     5.99978e+00     
5.20275e+01     6.00359e+00     
5.20300e+01     5.99260e+00     
5.20325e+01     5.98232e+00     
5.20350e+01     5.96875e+00     
5.20375e+01     5.95267e+00     
5.20400e+01     5.93429e+00     
5.20425e+01     5.91371e+00     
5.20450e+01     5.89113e+00     
5.20475e+01     5.86611e+00     
5.20500e+01     5.83699e+00     
5.20525e+01     5.80075e+00     
5.20550e+01     5.76814e+00     
5.20575e+01     5.73523e+00     
5.20600e+01     5.70416e+00     
5.20625e+01     5.67668e+00     
5.20650e+01     5.65456e+00     
5.20675e+01     5.64327e+00     
5.20700e+01     5.64880e+00     
5.20725e+01     5.68201e+00     
5.20750e+01     5.74286e+00     
5.20775e+01     5.84727e+00     
5.20800e+01     6.00835e+00     
5.20825e+01     6.19746e+00     
5.20850e+01     6.40102e+00     
5.20875e+01     6.60513e+00     
5.20900e+01     6.79920e+00     
5.20925e+01     6.97801e+00     
5.20950e+01     7.13924e+00     
5.20975e+01     7.28456e+00     
5.21000e+01     7.40231e+00     
5.21025e+01     7.50606e+00     
5.21050e+01     7.61977e+00     
5.21075e+01     7.72006e+00     
5.21100e+01     7.81184e+00     
5.21125e+01     7.89620e+00     
5.21150e+01     7.97375e+00     
5.21175e+01     8.04470e+00     
5.21200e+01     8.10868e+00     
5.21225e+01     8.16582e+00     
5.21250e+01     8.21329e+00     
5.21275e+01     8.21277e+00     
5.21300e+01     8.25842e+00     
5.21325e+01     8.28454e+00     
5.21350e+01     8.30630e+00     
5.21375e+01     8.32256e+00     
5.21400e+01     8.33446e+00     
5.21425e+01     8.34266e+00     
5.21450e+01     8.34942e+00     
5.21475e+01     8.35276e+00     
5.21500e+01     8.35373e+00     
5.21525e+01     8.32726e+00     
5.21550e+01     8.29332e+00     
5.21575e+01     8.29213e+00     
5.21600e+01     8.27818e+00     
5.21625e+01     8.26198e+00     
5.21650e+01     8.24429e+00     
5.21675e+01     8.22425e+00     
5.21700e+01     8.20244e+00     
5.21725e+01     8.18002e+00     
5.21750e+01     8.15475e+00     
5.21775e+01     8.12945e+00     
5.21800e+01     8.08412e+00     
5.21825e+01     8.01307e+00     
5.21850e+01     7.99561e+00     
5.21875e+01     7.96290e+00     
5.21900e+01     7.92968e+00     
5.21925e+01     7.89695e+00     
5.21950e+01     7.86566e+00     
5.21975e+01     7.83398e+00     
5.22000e+01     7.80170e+00     
5.22025e+01     7.76988e+00     
5.22050e+01     7.73857e+00     
5.22075e+01     7.70851e+00     
5.22100e+01     7.64252e+00     
5.22125e+01     7.58574e+00     
5.22150e+01     7.56549e+00     
5.22175e+01     7.53327e+00     
5.22200e+01     7.50125e+00     
5.22225e+01     7.47044e+00     
5.22250e+01     7.44190e+00     
5.22275e+01     7.41487e+00     
5.22300e+01     7.38812e+00     
5.22325e+01     7.36254e+00     
5.22350e+01     7.33890e+00     
5.22375e+01     7.31654e+00     
5.22400e+01     7.29523e+00     
5.22425e+01     7.21690e+00     
5.22450e+01     7.19953e+00     
5.22475e+01     7.18311e+00     
5.22500e+01     7.16371e+00     
5.22525e+01     7.14665e+00     
5.22550e+01     7.13080e+00     
5.22575e+01     7.11822e+00     
5.22600e+01     7.10829e+00     
5.22625e+01     7.10052e+00     
5.22650e+01     7.09431e+00     
5.22675e+01     7.09209e+00     
5.22700e+01     7.09184e+00     
5.22725e+01     7.09362e+00     
5.22750e+01     7.09693e+00     
5.22775e+01     7.04686e+00     
5.22800e+01     7.05896e+00     
5.22825e+01     7.07140e+00     
5.22850e+01     7.08326e+00     
5.22875e+01     7.09661e+00     
5.22900e+01     7.11374e+00     
5.22925e+01     7.13343e+00     
5.22950e+01     7.15598e+00     
5.22975e+01     7.18277e+00     
5.23000e+01     7.21190e+00     
5.23025e+01     7.24504e+00     
5.23050e+01     7.28154e+00     
5.23075e+01     7.32089e+00     
5.23100e+01     7.36366e+00     
5.23125e+01     7.41023e+00     
5.23150e+01     7.45926e+00     
5.23175e+01     7.46536e+00     
5.23200e+01     7.51959e+00     
5.23225e+01     7.58199e+00     
5.23250e+01     7.64242e+00     
5.23275e+01     7.70476e+00     
5.23300e+01     7.76931e+00     
5.23325e+01     7.83640e+00     
5.23350e+01     7.90571e+00     
5.23375e+01     7.97599e+00     
5.23400e+01     8.04925e+00     
5.23425e+01     8.12312e+00     
5.23450e+01     8.19890e+00     
5.23475e+01     8.27520e+00     
5.23500e+01     8.35295e+00     
5.23525e+01     8.43064e+00     
5.23550e+01     8.50963e+00     
5.23575e+01     8.58987e+00     
5.23600e+01     8.67038e+00     
5.23625e+01     8.75087e+00     
5.23650e+01     8.83140e+00     
5.23675e+01     8.87676e+00     
5.23700e+01     8.95764e+00     
5.23725e+01     9.04167e+00     
5.23750e+01     9.12167e+00     
5.23775e+01     9.20150e+00     
5.23800e+01     9.28124e+00     
5.23825e+01     9.35972e+00     
5.23850e+01     9.43869e+00     
5.23875e+01     9.51747e+00     
5.23900e+01     9.59434e+00     
5.23925e+01     9.67226e+00     
5.23950e+01     9.74885e+00     
5.23975e+01     9.82423e+00     
5.24000e+01     9.89969e+00     
5.24025e+01     9.97444e+00     
5.24050e+01     1.00483e+01     
5.24075e+01     1.01215e+01     
5.24100e+01     1.01942e+01     
5.24125e+01     1.02667e+01     
5.24150e+01     1.03383e+01     
5.24175e+01     1.04087e+01     
5.24200e+01     1.04795e+01     
5.24225e+01     1.05498e+01     
5.24250e+01     1.06190e+01     
5.24275e+01     1.06892e+01     
5.24300e+01     1.07590e+01     
5.24325e+01     1.08283e+01     
5.24350e+01     1.08987e+01     
5.24375e+01     1.09699e+01     
5.24400e+01     1.10410e+01     
5.24425e+01     1.11132e+01     
5.24450e+01     1.11862e+01     
5.24475e+01     1.11248e+01     
5.24500e+01     1.14990e+01     
5.24525e+01     1.13554e+01     
5.24550e+01     1.14813e+01     
5.24575e+01     1.15630e+01     
5.24600e+01     1.16471e+01     
5.24625e+01     1.17331e+01     
5.24650e+01     1.18217e+01     
5.24675e+01     1.19136e+01     
5.24700e+01     1.20082e+01     
5.24725e+01     1.21048e+01     
5.24750e+01     1.22036e+01     
5.24775e+01     1.23046e+01     
5.24800e+01     1.24073e+01     
5.24825e+01     1.25122e+01     
5.24850e+01     1.26182e+01     
5.24875e+01     1.27248e+01     
5.24900e+01     1.28334e+01     
5.24925e+01     1.29425e+01     
5.24950e+01     1.30519e+01     
5.24975e+01     1.31625e+01     
5.25000e+01     1.32743e+01     
5.25025e+01     1.33871e+01     
5.25050e+01     1.35009e+01     
5.25075e+01     1.36155e+01     
5.25100e+01     1.37309e+01     
5.25125e+01     1.38479e+01     
5.25150e+01     1.39658e+01     
5.25175e+01     1.40856e+01     
5.25200e+01     1.42057e+01     
5.25225e+01     1.43257e+01     
5.25250e+01     1.44476e+01     
5.25275e+01     1.45692e+01     
5.25300e+01     1.46923e+01     
5.25325e+01     1.48154e+01     
5.25350e+01     1.49387e+01     
5.25375e+01     1.50622e+01     
5.25400e+01     1.51858e+01     
5.25425e+01     1.53087e+01     
5.25450e+01     1.54315e+01     
5.25475e+01     1.55530e+01     
5.25500e+01     1.56739e+01     
5.25525e+01     1.57937e+01     
5.25550e+01     1.59108e+01     
5.25575e+01     1.60197e+01     
5.25600e+01     1.61225e+01     
5.25625e+01     1.62384e+01     
5.25650e+01     1.63479e+01     
5.25675e+01     1.64546e+01     
5.25700e+01     1.65579e+01     
5.25725e+01     1.66600e+01     
5.25750e+01     1.67590e+01     
5.25775e+01     1.68541e+01     
5.25800e+01     1.69457e+01     
5.25825e+01     1.70353e+01     
5.25850e+01     1.71198e+01     
5.25875e+01     1.72017e+01     
5.25900e+01     1.72805e+01     
5.25925e+01     1.73546e+01     
5.25950e+01     1.74251e+01     
5.25975e+01     1.74922e+01     
5.26000e+01     1.75549e+01     
5.26025e+01     1.76146e+01     
5.26050e+01     1.76699e+01     
5.26075e+01     1.77194e+01     
5.26100e+01     1.77655e+01     
5.26125e+01     1.78076e+01     
5.26150e+01     1.78434e+01     
5.26175e+01     1.78763e+01     
5.26200e+01     1.79049e+01     
5.26225e+01     1.79285e+01     
5.26250e+01     1.79479e+01     
5.26275e+01     1.79629e+01     
5.26300e+01     1.79738e+01     
5.26325e+01     1.79793e+01     
5.26350e+01     1.79806e+01     
5.26375e+01     1.79768e+01     
5.26400e+01     1.79481e+01     
5.26425e+01     1.79099e+01     
5.26450e+01     1.79012e+01     
5.26475e+01     1.78767e+01     
5.26500e+01     1.78461e+01     
5.26525e+01     1.78115e+01     
5.26550e+01     1.77726e+01     
5.26575e+01     1.77291e+01     
5.26600e+01     1.76802e+01     
5.26625e+01     1.76264e+01     
5.26650e+01     1.75681e+01     
5.26675e+01     1.75060e+01     
5.26700e+01     1.74389e+01     
5.26725e+01     1.73667e+01     
5.26750e+01     1.72896e+01     
5.26775e+01     1.72071e+01     
5.26800e+01     1.71211e+01     
5.26825e+01     1.70301e+01     
5.26850e+01     1.69339e+01     
5.26875e+01     1.68329e+01     
5.26900e+01     1.67001e+01     
5.26925e+01     1.65597e+01     
5.26950e+01     1.64584e+01     
5.26975e+01     1.63398e+01     
5.27000e+01     1.62162e+01     
5.27025e+01     1.60871e+01     
5.27050e+01     1.59574e+01     
5.27075e+01     1.58209e+01     
5.27100e+01     1.56824e+01     
5.27125e+01     1.55403e+01     
5.27150e+01     1.53940e+01     
5.27175e+01     1.52434e+01     
5.27200e+01     1.50889e+01     
5.27225e+01     1.49313e+01     
5.27250e+01     1.47700e+01     
5.27275e+01     1.46057e+01     
5.27300e+01     1.44109e+01     
5.27325e+01     1.41973e+01     
5.27350e+01     1.40414e+01     
5.27375e+01     1.38643e+01     
5.27400e+01     1.36831e+01     
5.27425e+01     1.35010e+01     
5.27450e+01     1.33152e+01     
5.27475e+01     1.31264e+01     
5.27500e+01     1.29360e+01     
5.27525e+01     1.27431e+01     
5.27550e+01     1.25480e+01     
5.27575e+01     1.23498e+01     
5.27600e+01     1.21495e+01     
5.27625e+01     1.19467e+01     
5.27650e+01     1.17107e+01     
5.27675e+01     1.14569e+01     
5.27700e+01     1.12671e+01     
5.27725e+01     1.10572e+01     
5.27750e+01     1.08448e+01     
5.27775e+01     1.06293e+01     
5.27800e+01     1.04128e+01     
5.27825e+01     1.01944e+01     
5.27850e+01     9.97484e+00     
5.27875e+01     9.75312e+00     
5.27900e+01     9.53014e+00     
5.27925e+01     9.30714e+00     
5.27950e+01     9.08080e+00     
5.27975e+01     8.79134e+00     
5.28000e+01     8.55430e+00     
5.28025e+01     8.33241e+00     
5.28050e+01     8.10431e+00     
5.28075e+01     7.87393e+00     
5.28100e+01     7.64179e+00     
5.28125e+01     7.41031e+00     
5.28150e+01     7.17805e+00     
5.28175e+01     6.94554e+00     
5.28200e+01     6.71171e+00     
5.28225e+01     6.47870e+00     
5.28250e+01     6.24463e+00     
5.28275e+01     5.92820e+00     
5.28300e+01     5.71058e+00     
5.28325e+01     5.48100e+00     
5.28350e+01     5.24808e+00     
5.28375e+01     5.01457e+00     
5.28400e+01     4.78157e+00     
5.28425e+01     4.54850e+00     
5.28450e+01     4.31677e+00     
5.28475e+01     4.08530e+00     
5.28500e+01     3.85399e+00     
5.28525e+01     3.62370e+00     
5.28550e+01     3.32747e+00     
5.28575e+01     3.09884e+00     
5.28600e+01     2.88100e+00     
5.28625e+01     2.65541e+00     
5.28650e+01     2.43179e+00     
5.28675e+01     2.20947e+00     
5.28700e+01     1.98836e+00     
5.28725e+01     1.76845e+00     
5.28750e+01     1.55055e+00     
5.28775e+01     1.33360e+00     
5.28800e+01     1.11251e+00     
5.28825e+01     8.23416e-01     
5.28850e+01     6.42446e-01     
5.28875e+01     4.35150e-01     
5.28900e+01     2.29988e-01     
5.28925e+01     2.69085e-02     
5.28950e+01     -1.73272e-01    
5.28975e+01     -3.71511e-01    
5.29000e+01     -5.67499e-01    
5.29025e+01     -7.60674e-01    
5.29050e+01     -9.52408e-01    
5.29075e+01     -1.19681e+00    
5.29100e+01     -1.37960e+00    
5.29125e+01     -1.55350e+00    
5.29150e+01     -1.73063e+00    
5.29175e+01     -1.90562e+00    
5.29200e+01     -2.07946e+00    
5.29225e+01     -2.24884e+00    
5.29250e+01     -2.41550e+00    
5.29275e+01     -2.57966e+00    
5.29300e+01     -2.74096e+00    
5.29325e+01     -2.94113e+00    
5.29350e+01     -3.09796e+00    
5.29375e+01     -3.23894e+00    
5.29400e+01     -3.38431e+00    
5.29425e+01     -3.52728e+00    
5.29450e+01     -3.66678e+00    
5.29475e+01     -3.80328e+00    
5.29500e+01     -3.93662e+00    
5.29525e+01     -4.06699e+00    
5.29550e+01     -4.19423e+00    
5.29575e+01     -4.35652e+00    
5.29600e+01     -4.46858e+00    
5.29625e+01     -4.57728e+00    
5.29650e+01     -4.68571e+00    
5.29675e+01     -4.79035e+00    
5.29700e+01     -4.89119e+00    
5.29725e+01     -4.98808e+00    
5.29750e+01     -5.08173e+00    
5.29775e+01     -5.17110e+00    
5.29800e+01     -5.29962e+00    
5.29825e+01     -5.31543e+00    
5.29850e+01     -5.44412e+00    
5.29875e+01     -5.49800e+00    
5.29900e+01     -5.56160e+00    
5.29925e+01     -5.62104e+00    
5.29950e+01     -5.67619e+00    
5.29975e+01     -5.72752e+00    
5.30000e+01     -5.77460e+00    
5.30025e+01     -5.81822e+00    
5.30050e+01     -5.86401e+00    
5.30075e+01     -5.90670e+00    
5.30100e+01     -5.92687e+00    
5.30125e+01     -5.94885e+00    
5.30150e+01     -5.96719e+00    
5.30175e+01     -5.98235e+00    
5.30200e+01     -5.99398e+00    
5.30225e+01     -6.00269e+00    
5.30250e+01     -6.00826e+00    
5.30275e+01     -6.01089e+00    
5.30300e+01     -6.01332e+00    
5.30325e+01     -6.00477e+00    
5.30350e+01     -5.99097e+00    
5.30375e+01     -5.97545e+00    
5.30400e+01     -5.95814e+00    
5.30425e+01     -5.93774e+00    
5.30450e+01     -5.91472e+00    
5.30475e+01     -5.88960e+00    
5.30500e+01     -5.86256e+00    
5.30525e+01     -5.83427e+00    
5.30550e+01     -5.79573e+00    
5.30575e+01     -5.75944e+00    
5.30600e+01     -5.72536e+00    
5.30625e+01     -5.69283e+00    
5.30650e+01     -5.66349e+00    
5.30675e+01     -5.64144e+00    
5.30700e+01     -5.63150e+00    
5.30725e+01     -5.64183e+00    
5.30750e+01     -5.68351e+00    
5.30775e+01     -5.76875e+00    
5.30800e+01     -5.87882e+00    
5.30825e+01     -6.05158e+00    
5.30850e+01     -6.24866e+00    
5.30875e+01     -6.45431e+00    
5.30900e+01     -6.65920e+00    
5.30925e+01     -6.85345e+00    
5.30950e+01     -7.03087e+00    
5.30975e+01     -7.19108e+00    
5.31000e+01     -7.33614e+00    
5.31025e+01     -7.46719e+00    
5.31050e+01     -7.55905e+00    
5.31075e+01     -7.66555e+00    
5.31100e+01     -7.76722e+00    
5.31125e+01     -7.85690e+00    
5.31150e+01     -7.94057e+00    
5.31175e+01     -8.01643e+00    
5.31200e+01     -8.08755e+00    
5.31225e+01     -8.15399e+00    
5.31250e+01     -8.21351e+00    
5.31275e+01     -8.26954e+00    
5.31300e+01     -8.29792e+00    
5.31325e+01     -8.31469e+00    
5.31350e+01     -8.35709e+00    
5.31375e+01     -8.38468e+00    
5.31400e+01     -8.40767e+00    
5.31425e+01     -8.42719e+00    
5.31450e+01     -8.44146e+00    
5.31475e+01     -8.45310e+00    
5.31500e+01     -8.46193e+00    
5.31525e+01     -8.46788e+00    
5.31550e+01     -8.47128e+00    
5.31575e+01     -8.42961e+00    
5.31600e+01     -8.41594e+00    
5.31625e+01     -8.41103e+00    
5.31650e+01     -8.39668e+00    
5.31675e+01     -8.37988e+00    
5.31700e+01     -8.36053e+00    
5.31725e+01     -8.33937e+00    
5.31750e+01     -8.31666e+00    
5.31775e+01     -8.29359e+00    
5.31800e+01     -8.26874e+00    
5.31825e+01     -8.24284e+00    
5.31850e+01     -8.18638e+00    
5.31875e+01     -8.12839e+00    
5.31900e+01     -8.10693e+00    
5.31925e+01     -8.07391e+00    
5.31950e+01     -8.04124e+00    
5.31975e+01     -8.00904e+00    
5.32000e+01     -7.97647e+00    
5.32025e+01     -7.94353e+00    
5.32050e+01     -7.91172e+00    
5.32075e+01     -7.87920e+00    
5.32100e+01     -7.84765e+00    
5.32125e+01     -7.81618e+00    
5.32150e+01     -7.74611e+00    
5.32175e+01     -7.69095e+00    
5.32200e+01     -7.66725e+00    
5.32225e+01     -7.63222e+00    
5.32250e+01     -7.59867e+00    
5.32275e+01     -7.56548e+00    
5.32300e+01     -7.53461e+00    
5.32325e+01     -7.50322e+00    
5.32350e+01     -7.47395e+00    
5.32375e+01     -7.44686e+00    
5.32400e+01     -7.42146e+00    
5.32425e+01     -7.39852e+00    
5.32450e+01     -7.37588e+00    
5.32475e+01     -7.30639e+00    
5.32500e+01     -7.27803e+00    
5.32525e+01     -7.26444e+00    
5.32550e+01     -7.24542e+00    
5.32575e+01     -7.22683e+00    
5.32600e+01     -7.21000e+00    
5.32625e+01     -7.19490e+00    
5.32650e+01     -7.18114e+00    
5.32675e+01     -7.16959e+00    
5.32700e+01     -7.15936e+00    
5.32725e+01     -7.15226e+00    
5.32750e+01     -7.14804e+00    
5.32775e+01     -7.14645e+00    
5.32800e+01     -7.14781e+00    
5.32825e+01     -7.12280e+00    
5.32850e+01     -7.09738e+00    
5.32875e+01     -7.11759e+00    
5.32900e+01     -7.12755e+00    
5.32925e+01     -7.13976e+00    
5.32950e+01     -7.15465e+00    
5.32975e+01     -7.17246e+00    
5.33000e+01     -7.19251e+00    
5.33025e+01     -7.21670e+00    
5.33050e+01     -7.24428e+00    
5.33075e+01     -7.27545e+00    
5.33100e+01     -7.30777e+00    
5.33125e+01     -7.34464e+00    
5.33150e+01     -7.38531e+00    
5.33175e+01     -7.42904e+00    
5.33200e+01     -7.47593e+00    
5.33225e+01     -7.52594e+00    
5.33250e+01     -7.52608e+00    
5.33275e+01     -7.59443e+00    
5.33300e+01     -7.65528e+00    
5.33325e+01     -7.71716e+00    
5.33350e+01     -7.78145e+00    
5.33375e+01     -7.84787e+00    
5.33400e+01     -7.91735e+00    
5.33425e+01     -7.98925e+00    
5.33450e+01     -8.06191e+00    
5.33475e+01     -8.13723e+00    
5.33500e+01     -8.21419e+00    
5.33525e+01     -8.29274e+00    
5.33550e+01     -8.37170e+00    
5.33575e+01     -8.45289e+00    
5.33600e+01     -8.53501e+00    
5.33625e+01     -8.61732e+00    
5.33650e+01     -8.70021e+00    
5.33675e+01     -8.78354e+00    
5.33700e+01     -8.86814e+00    
5.33725e+01     -8.95325e+00    
5.33750e+01     -8.91001e+00    
5.33775e+01     -9.25163e+00    
5.33800e+01     -9.13448e+00    
5.33825e+01     -9.26288e+00    
5.33850e+01     -9.34729e+00    
5.33875e+01     -9.43127e+00    
5.33900e+01     -9.51578e+00    
5.33925e+01     -9.59978e+00    
5.33950e+01     -9.68354e+00    
5.33975e+01     -9.76641e+00    
5.34000e+01     -9.84926e+00    
5.34025e+01     -9.93168e+00    
5.34050e+01     -1.00139e+01    
5.34075e+01     -1.00952e+01    
5.34100e+01     -1.01766e+01    
5.34125e+01     -1.02571e+01    
5.34150e+01     -1.03384e+01    
5.34175e+01     -1.04195e+01    
5.34200e+01     -1.04995e+01    
5.34225e+01     -1.05789e+01    
5.34250e+01     -1.06594e+01    
5.34275e+01     -1.07387e+01    
5.34300e+01     -1.08183e+01    
5.34325e+01     -1.08986e+01    
5.34350e+01     -1.09792e+01    
5.34375e+01     -1.10595e+01    
5.34400e+01     -1.11408e+01    
5.34425e+01     -1.12228e+01    
5.34450e+01     -1.13057e+01    
5.34475e+01     -1.13890e+01    
5.34500e+01     -1.14735e+01    
5.34525e+01     -1.15597e+01    
5.34550e+01     -1.16472e+01    
5.34575e+01     -1.17365e+01    
5.34600e+01     -1.18274e+01    
5.34625e+01     -1.19207e+01    
5.34650e+01     -1.20159e+01    
5.34675e+01     -1.21129e+01    
5.34700e+01     -1.22117e+01    
5.34725e+01     -1.23127e+01    
5.34750e+01     -1.24156e+01    
5.34775e+01     -1.25206e+01    
5.34800e+01     -1.26045e+01    
5.34825e+01     -1.27552e+01    
5.34850e+01     -1.28297e+01    
5.34875e+01     -1.29467e+01    
5.34900e+01     -1.30563e+01    
5.34925e+01     -1.31665e+01    
5.34950e+01     -1.32765e+01    
5.34975e+01     -1.33863e+01    
5.35000e+01     -1.34966e+01    
5.35025e+01     -1.36065e+01    
5.35050e+01     -1.37166e+01    
5.35075e+01     -1.38264e+01    
5.35100e+01     -1.39363e+01    
5.35125e+01     -1.40469e+01    
5.35150e+01     -1.41572e+01    
5.35175e+01     -1.42677e+01    
5.35200e+01     -1.43775e+01    
5.35225e+01     -1.44872e+01    
5.35250e+01     -1.45288e+01    
5.35275e+01     -1.47869e+01    
5.35300e+01     -1.47873e+01    
5.35325e+01     -1.49176e+01    
5.35350e+01     -1.50255e+01    
5.35375e+01     -1.51337e+01    
5.35400e+01     -1.52412e+01    
5.35425e+01     -1.53472e+01    
5.35450e+01     -1.54533e+01    
5.35475e+01     -1.55577e+01    
5.35500e+01     -1.56615e+01    
5.35525e+01     -1.57629e+01    
5.35550e+01     -1.58626e+01    
5.35575e+01     -1.59630e+01    
5.35600e+01     -1.60601e+01    
5.35625e+01     -1.61561e+01    
5.35650e+01     -1.62498e+01    
5.35675e+01     -1.63425e+01    
5.35700e+01     -1.64331e+01    
5.35725e+01     -1.65201e+01    
5.35750e+01     -1.66066e+01    
5.35775e+01     -1.66905e+01    
5.35800e+01     -1.67705e+01    
5.35825e+01     -1.68484e+01    
5.35850e+01     -1.69234e+01    
5.35875e+01     -1.69971e+01    
5.35900e+01     -1.70670e+01    
5.35925e+01     -1.71332e+01    
5.35950e+01     -1.71957e+01    
5.35975e+01     -1.72565e+01    
5.36000e+01     -1.73127e+01    
5.36025e+01     -1.73655e+01    
5.36050e+01     -1.74147e+01    
5.36075e+01     -1.74593e+01    
5.36100e+01     -1.75002e+01    
5.36125e+01     -1.75400e+01    
5.36150e+01     -1.75730e+01    
5.36175e+01     -1.76031e+01    
5.36200e+01     -1.76293e+01    
5.36225e+01     -1.76518e+01    
5.36250e+01     -1.76693e+01    
5.36275e+01     -1.76824e+01    
5.36300e+01     -1.76807e+01    
5.36325e+01     -1.76510e+01    
5.36350e+01     -1.76628e+01    
5.36375e+01     -1.76572e+01    
5.36400e+01     -1.76479e+01    
5.36425e+01     -1.76327e+01    
5.36450e+01     -1.76150e+01    
5.36475e+01     -1.75912e+01    
5.36500e+01     -1.75622e+01    
5.36525e+01     -1.75289e+01    
5.36550e+01     -1.74917e+01    
5.36575e+01     -1.74487e+01    
5.36600e+01     -1.74027e+01    
5.36625e+01     -1.73512e+01    
5.36650e+01     -1.72946e+01    
5.36675e+01     -1.72321e+01    
5.36700e+01     -1.71653e+01    
5.36725e+01     -1.70951e+01    
5.36750e+01     -1.70195e+01    
5.36775e+01     -1.69385e+01    
5.36800e+01     -1.68538e+01    
5.36825e+01     -1.67475e+01    
5.36850e+01     -1.66085e+01    
5.36875e+01     -1.65233e+01    
5.36900e+01     -1.64192e+01    
5.36925e+01     -1.63087e+01    
5.36950e+01     -1.61955e+01    
5.36975e+01     -1.60770e+01    
5.37000e+01     -1.59545e+01    
5.37025e+01     -1.58281e+01    
5.37050e+01     -1.56943e+01    
5.37075e+01     -1.55575e+01    
5.37100e+01     -1.54187e+01    
5.37125e+01     -1.52764e+01    
5.37150e+01     -1.51302e+01    
5.37175e+01     -1.49801e+01    
5.37200e+01     -1.48266e+01    
5.37225e+01     -1.46687e+01    
5.37250e+01     -1.44518e+01    
5.37275e+01     -1.42848e+01    
5.37300e+01     -1.41251e+01    
5.37325e+01     -1.39544e+01    
5.37350e+01     -1.37805e+01    
5.37375e+01     -1.36041e+01    
5.37400e+01     -1.34255e+01    
5.37425e+01     -1.32427e+01    
5.37450e+01     -1.30581e+01    
5.37475e+01     -1.28705e+01    
5.37500e+01     -1.26797e+01    
5.37525e+01     -1.24877e+01    
5.37550e+01     -1.22930e+01    
5.37575e+01     -1.20959e+01    
5.37600e+01     -1.18554e+01    
5.37625e+01     -1.16218e+01    
5.37650e+01     -1.14344e+01    
5.37675e+01     -1.12292e+01    
5.37700e+01     -1.10223e+01    
5.37725e+01     -1.08135e+01    
5.37750e+01     -1.06025e+01    
5.37775e+01     -1.03886e+01    
5.37800e+01     -1.01739e+01    
5.37825e+01     -9.95799e+00    
5.37850e+01     -9.74051e+00    
5.37875e+01     -9.52162e+00    
5.37900e+01     -9.30052e+00    
5.37925e+01     -9.02325e+00    
5.37950e+01     -8.78250e+00    
5.37975e+01     -8.56910e+00    
5.38000e+01     -8.34383e+00    
5.38025e+01     -8.11426e+00    
5.38050e+01     -7.88643e+00    
5.38075e+01     -7.65821e+00    
5.38100e+01     -7.42928e+00    
5.38125e+01     -7.19923e+00    
5.38150e+01     -6.96993e+00    
5.38175e+01     -6.73958e+00    
5.38200e+01     -6.50738e+00    
5.38225e+01     -6.21015e+00    
5.38250e+01     -5.97260e+00    
5.38275e+01     -5.75126e+00    
5.38300e+01     -5.51998e+00    
5.38325e+01     -5.28761e+00    
5.38350e+01     -5.05610e+00    
5.38375e+01     -4.82534e+00    
5.38400e+01     -4.59480e+00    
5.38425e+01     -4.36475e+00    
5.38450e+01     -4.13480e+00    
5.38475e+01     -3.90499e+00    
5.38500e+01     -3.63399e+00    
5.38525e+01     -3.37117e+00    
5.38550e+01     -3.16220e+00    
5.38575e+01     -2.93784e+00    
5.38600e+01     -2.71339e+00    
5.38625e+01     -2.49109e+00    
5.38650e+01     -2.26996e+00    
5.38675e+01     -2.05029e+00    
5.38700e+01     -1.83154e+00    
5.38725e+01     -1.61369e+00    
5.38750e+01     -1.39806e+00    
5.38775e+01     -1.12223e+00    
5.38800e+01     -9.10318e-01    
5.38825e+01     -7.10629e-01    
5.38850e+01     -5.04372e-01    
5.38875e+01     -3.00509e-01    
5.38900e+01     -9.78960e-02    
5.38925e+01     1.01777e-01     
5.38950e+01     2.99067e-01     
5.38975e+01     4.94314e-01     
5.39000e+01     6.87365e-01     
5.39025e+01     9.05695e-01     
5.39050e+01     1.13182e+00     
5.39075e+01     1.29743e+00     
5.39100e+01     1.47766e+00     
5.39125e+01     1.65471e+00     
5.39150e+01     1.82902e+00     
5.39175e+01     2.00298e+00     
5.39200e+01     2.17211e+00     
5.39225e+01     2.33920e+00     
5.39250e+01     2.50285e+00     
5.39275e+01     2.68097e+00     
5.39300e+01     2.87943e+00     
5.39325e+01     3.01363e+00     
5.39350e+01     3.16281e+00     
5.39375e+01     3.30821e+00     
5.39400e+01     3.45079e+00     
5.39425e+01     3.59067e+00     
5.39450e+01     3.72764e+00     
5.39475e+01     3.86155e+00     
5.39500e+01     3.99316e+00     
5.39525e+01     4.13878e+00     
5.39550e+01     4.28838e+00     
5.39575e+01     4.39255e+00     
5.39600e+01     4.50532e+00     
5.39625e+01     4.61524e+00     
5.39650e+01     4.72090e+00     
5.39675e+01     4.82292e+00     
5.39700e+01     4.92127e+00     
5.39725e+01     5.01638e+00     
5.39750e+01     5.10776e+00     
5.39775e+01     5.21541e+00     
5.39800e+01     5.30279e+00     
5.39825e+01     5.36975e+00     
5.39850e+01     5.43907e+00     
5.39875e+01     5.50429e+00     
5.39900e+01     5.56508e+00     
5.39925e+01     5.62194e+00     
5.39950e+01     5.67472e+00     
5.39975e+01     5.72386e+00     
5.40000e+01     5.76889e+00     
