# Supplementary material for: Effects of non-sinusoidal pitching motion on the propulsion performance of an oscillating foil
Source: PLoS One. 2019 Jul 1;14(7):e0218832. doi: 10.1371/journal.pone.0218832 (PMC6602205; doi:10.1371/journal.pone.0218832)
Supplement: S5 File — (ZIP) [file pone.0218832.s005.zip › Time Variations of CX/40-0.5-0.5/cm-1-history]

5.20000e+01     1.24218e+00     
5.20025e+01     1.27363e+00     
5.20050e+01     1.30077e+00     
5.20075e+01     1.32872e+00     
5.20100e+01     1.35704e+00     
5.20125e+01     1.38567e+00     
5.20150e+01     1.41455e+00     
5.20175e+01     1.44382e+00     
5.20200e+01     1.47343e+00     
5.20225e+01     1.50341e+00     
5.20250e+01     1.53393e+00     
5.20275e+01     1.56511e+00     
5.20300e+01     1.59453e+00     
5.20325e+01     1.62482e+00     
5.20350e+01     1.65526e+00     
5.20375e+01     1.68596e+00     
5.20400e+01     1.71695e+00     
5.20425e+01     1.74822e+00     
5.20450e+01     1.77972e+00     
5.20475e+01     1.81136e+00     
5.20500e+01     1.84284e+00     
5.20525e+01     1.87353e+00     
5.20550e+01     1.90467e+00     
5.20575e+01     1.93561e+00     
5.20600e+01     1.96624e+00     
5.20625e+01     1.99621e+00     
5.20650e+01     2.02534e+00     
5.20675e+01     2.05281e+00     
5.20700e+01     2.07763e+00     
5.20725e+01     2.09848e+00     
5.20750e+01     2.11205e+00     
5.20775e+01     2.11824e+00     
5.20800e+01     2.11934e+00     
5.20825e+01     2.11453e+00     
5.20850e+01     2.10593e+00     
5.20875e+01     2.09527e+00     
5.20900e+01     2.08322e+00     
5.20925e+01     2.07025e+00     
5.20950e+01     2.05635e+00     
5.20975e+01     2.04144e+00     
5.21000e+01     2.02297e+00     
5.21025e+01     2.00192e+00     
5.21050e+01     1.98259e+00     
5.21075e+01     1.96080e+00     
5.21100e+01     1.93739e+00     
5.21125e+01     1.91218e+00     
5.21150e+01     1.88543e+00     
5.21175e+01     1.85701e+00     
5.21200e+01     1.82717e+00     
5.21225e+01     1.79583e+00     
5.21250e+01     1.76244e+00     
5.21275e+01     1.72156e+00     
5.21300e+01     1.68740e+00     
5.21325e+01     1.65006e+00     
5.21350e+01     1.61174e+00     
5.21375e+01     1.57231e+00     
5.21400e+01     1.53190e+00     
5.21425e+01     1.49030e+00     
5.21450e+01     1.44771e+00     
5.21475e+01     1.40438e+00     
5.21500e+01     1.36007e+00     
5.21525e+01     1.31118e+00     
5.21550e+01     1.26079e+00     
5.21575e+01     1.21551e+00     
5.21600e+01     1.16825e+00     
5.21625e+01     1.12068e+00     
5.21650e+01     1.07307e+00     
5.21675e+01     1.02560e+00     
5.21700e+01     9.78038e-01     
5.21725e+01     9.31179e-01     
5.21750e+01     8.84164e-01     
5.21775e+01     8.37916e-01     
5.21800e+01     7.89126e-01     
5.21825e+01     7.37057e-01     
5.21850e+01     6.94157e-01     
5.21875e+01     6.50081e-01     
5.21900e+01     6.06848e-01     
5.21925e+01     5.64220e-01     
5.21950e+01     5.22996e-01     
5.21975e+01     4.82766e-01     
5.22000e+01     4.43739e-01     
5.22025e+01     4.05827e-01     
5.22050e+01     3.69479e-01     
5.22075e+01     3.34475e-01     
5.22100e+01     2.94948e-01     
5.22125e+01     2.57904e-01     
5.22150e+01     2.28161e-01     
5.22175e+01     1.97974e-01     
5.22200e+01     1.69062e-01     
5.22225e+01     1.41675e-01     
5.22250e+01     1.15624e-01     
5.22275e+01     9.11658e-02     
5.22300e+01     6.83054e-02     
5.22325e+01     4.68580e-02     
5.22350e+01     2.70422e-02     
5.22375e+01     8.69470e-03     
5.22400e+01     -8.06534e-03    
5.22425e+01     -3.27105e-02    
5.22450e+01     -4.59421e-02    
5.22475e+01     -5.77404e-02    
5.22500e+01     -6.88922e-02    
5.22525e+01     -7.84854e-02    
5.22550e+01     -8.67796e-02    
5.22575e+01     -9.36233e-02    
5.22600e+01     -9.92443e-02    
5.22625e+01     -1.03654e-01    
5.22650e+01     -1.06950e-01    
5.22675e+01     -1.08875e-01    
5.22700e+01     -1.09645e-01    
5.22725e+01     -1.09338e-01    
5.22750e+01     -1.07867e-01    
5.22775e+01     -1.14668e-01    
5.22800e+01     -1.10264e-01    
5.22825e+01     -1.05319e-01    
5.22850e+01     -9.99518e-02    
5.22875e+01     -9.40016e-02    
5.22900e+01     -8.71969e-02    
5.22925e+01     -7.97923e-02    
5.22950e+01     -7.19349e-02    
5.22975e+01     -6.33503e-02    
5.23000e+01     -5.44585e-02    
5.23025e+01     -4.50778e-02    
5.23050e+01     -3.53735e-02    
5.23075e+01     -2.54991e-02    
5.23100e+01     -1.53570e-02    
5.23125e+01     -5.03736e-03    
5.23150e+01     5.24515e-03     
5.23175e+01     7.81908e-03     
5.23200e+01     1.82337e-02     
5.23225e+01     2.95009e-02     
5.23250e+01     3.99329e-02     
5.23275e+01     5.01962e-02     
5.23300e+01     6.02753e-02     
5.23325e+01     7.02599e-02     
5.23350e+01     8.01585e-02     
5.23375e+01     8.96800e-02     
5.23400e+01     9.93053e-02     
5.23425e+01     1.08425e-01     
5.23450e+01     1.17545e-01     
5.23475e+01     1.26193e-01     
5.23500e+01     1.34724e-01     
5.23525e+01     1.42744e-01     
5.23550e+01     1.50644e-01     
5.23575e+01     1.58267e-01     
5.23600e+01     1.65554e-01     
5.23625e+01     1.72496e-01     
5.23650e+01     1.78965e-01     
5.23675e+01     1.79071e-01     
5.23700e+01     1.85022e-01     
5.23725e+01     1.91184e-01     
5.23750e+01     1.96226e-01     
5.23775e+01     2.00938e-01     
5.23800e+01     2.05215e-01     
5.23825e+01     2.08795e-01     
5.23850e+01     2.12133e-01     
5.23875e+01     2.15077e-01     
5.23900e+01     2.17197e-01     
5.23925e+01     2.19241e-01     
5.23950e+01     2.20563e-01     
5.23975e+01     2.21270e-01     
5.24000e+01     2.21690e-01     
5.24025e+01     2.21606e-01     
5.24050e+01     2.20945e-01     
5.24075e+01     2.19799e-01     
5.24100e+01     2.18301e-01     
5.24125e+01     2.16413e-01     
5.24150e+01     2.14047e-01     
5.24175e+01     2.11130e-01     
5.24200e+01     2.08024e-01     
5.24225e+01     2.04590e-01     
5.24250e+01     2.00619e-01     
5.24275e+01     1.96813e-01     
5.24300e+01     1.92714e-01     
5.24325e+01     1.88347e-01     
5.24350e+01     1.84211e-01     
5.24375e+01     1.80252e-01     
5.24400e+01     1.76240e-01     
5.24425e+01     1.72624e-01     
5.24450e+01     1.69284e-01     
5.24475e+01     1.39257e-01     
5.24500e+01     1.98119e-01     
5.24525e+01     1.51365e-01     
5.24550e+01     1.60391e-01     
5.24575e+01     1.60866e-01     
5.24600e+01     1.62507e-01     
5.24625e+01     1.65154e-01     
5.24650e+01     1.69152e-01     
5.24675e+01     1.74710e-01     
5.24700e+01     1.81731e-01     
5.24725e+01     1.90037e-01     
5.24750e+01     1.99663e-01     
5.24775e+01     2.10619e-01     
5.24800e+01     2.22642e-01     
5.24825e+01     2.35906e-01     
5.24850e+01     2.49916e-01     
5.24875e+01     2.64680e-01     
5.24900e+01     2.80442e-01     
5.24925e+01     2.96789e-01     
5.24950e+01     3.13740e-01     
5.24975e+01     3.31616e-01     
5.25000e+01     3.50414e-01     
5.25025e+01     3.70147e-01     
5.25050e+01     3.90811e-01     
5.25075e+01     4.12392e-01     
5.25100e+01     4.34799e-01     
5.25125e+01     4.58409e-01     
5.25150e+01     4.83069e-01     
5.25175e+01     5.08978e-01     
5.25200e+01     5.35749e-01     
5.25225e+01     5.63325e-01     
5.25250e+01     5.92232e-01     
5.25275e+01     6.21846e-01     
5.25300e+01     6.52745e-01     
5.25325e+01     6.84545e-01     
5.25350e+01     7.17184e-01     
5.25375e+01     7.50842e-01     
5.25400e+01     7.85333e-01     
5.25425e+01     8.20507e-01     
5.25450e+01     8.56595e-01     
5.25475e+01     8.93326e-01     
5.25500e+01     9.30828e-01     
5.25525e+01     9.68965e-01     
5.25550e+01     1.00732e+00     
5.25575e+01     1.04521e+00     
5.25600e+01     1.08297e+00     
5.25625e+01     1.12394e+00     
5.25650e+01     1.16453e+00     
5.25675e+01     1.20535e+00     
5.25700e+01     1.24613e+00     
5.25725e+01     1.28754e+00     
5.25750e+01     1.32909e+00     
5.25775e+01     1.37050e+00     
5.25800e+01     1.41189e+00     
5.25825e+01     1.45357e+00     
5.25850e+01     1.49469e+00     
5.25875e+01     1.53598e+00     
5.25900e+01     1.57711e+00     
5.25925e+01     1.61768e+00     
5.25950e+01     1.65794e+00     
5.25975e+01     1.69784e+00     
5.26000e+01     1.73696e+00     
5.26025e+01     1.77580e+00     
5.26050e+01     1.81394e+00     
5.26075e+01     1.85106e+00     
5.26100e+01     1.88769e+00     
5.26125e+01     1.92368e+00     
5.26150e+01     1.95823e+00     
5.26175e+01     1.99210e+00     
5.26200e+01     2.02512e+00     
5.26225e+01     2.05685e+00     
5.26250e+01     2.08750e+00     
5.26275e+01     2.11695e+00     
5.26300e+01     2.14535e+00     
5.26325e+01     2.17221e+00     
5.26350e+01     2.19793e+00     
5.26375e+01     2.22224e+00     
5.26400e+01     2.24188e+00     
5.26425e+01     2.25950e+00     
5.26450e+01     2.28183e+00     
5.26475e+01     2.30090e+00     
5.26500e+01     2.31850e+00     
5.26525e+01     2.33475e+00     
5.26550e+01     2.34976e+00     
5.26575e+01     2.36336e+00     
5.26600e+01     2.37542e+00     
5.26625e+01     2.38605e+00     
5.26650e+01     2.39547e+00     
5.26675e+01     2.40376e+00     
5.26700e+01     2.41058e+00     
5.26725e+01     2.41604e+00     
5.26750e+01     2.42016e+00     
5.26775e+01     2.42295e+00     
5.26800e+01     2.42478e+00     
5.26825e+01     2.42541e+00     
5.26850e+01     2.42474e+00     
5.26875e+01     2.42300e+00     
5.26900e+01     2.41547e+00     
5.26925e+01     2.40630e+00     
5.26950e+01     2.40354e+00     
5.26975e+01     2.39733e+00     
5.27000e+01     2.38991e+00     
5.27025e+01     2.38146e+00     
5.27050e+01     2.37271e+00     
5.27075e+01     2.36248e+00     
5.27100e+01     2.35187e+00     
5.27125e+01     2.34038e+00     
5.27150e+01     2.32807e+00     
5.27175e+01     2.31474e+00     
5.27200e+01     2.30064e+00     
5.27225e+01     2.28580e+00     
5.27250e+01     2.27006e+00     
5.27275e+01     2.25378e+00     
5.27300e+01     2.23203e+00     
5.27325e+01     2.20693e+00     
5.27350e+01     2.19143e+00     
5.27375e+01     2.17214e+00     
5.27400e+01     2.15200e+00     
5.27425e+01     2.13163e+00     
5.27450e+01     2.11035e+00     
5.27475e+01     2.08840e+00     
5.27500e+01     2.06609e+00     
5.27525e+01     2.04314e+00     
5.27550e+01     2.01965e+00     
5.27575e+01     1.99545e+00     
5.27600e+01     1.97071e+00     
5.27625e+01     1.94542e+00     
5.27650e+01     1.91421e+00     
5.27675e+01     1.87993e+00     
5.27700e+01     1.85612e+00     
5.27725e+01     1.82877e+00     
5.27750e+01     1.80085e+00     
5.27775e+01     1.77220e+00     
5.27800e+01     1.74311e+00     
5.27825e+01     1.71358e+00     
5.27850e+01     1.68355e+00     
5.27875e+01     1.65291e+00     
5.27900e+01     1.62185e+00     
5.27925e+01     1.59070e+00     
5.27950e+01     1.55870e+00     
5.27975e+01     1.51598e+00     
5.28000e+01     1.48167e+00     
5.28025e+01     1.44960e+00     
5.28050e+01     1.41645e+00     
5.28075e+01     1.38253e+00     
5.28100e+01     1.34807e+00     
5.28125e+01     1.31363e+00     
5.28150e+01     1.27888e+00     
5.28175e+01     1.24383e+00     
5.28200e+01     1.20832e+00     
5.28225e+01     1.17284e+00     
5.28250e+01     1.13693e+00     
5.28275e+01     1.08733e+00     
5.28300e+01     1.05345e+00     
5.28325e+01     1.01746e+00     
5.28350e+01     9.80806e-01     
5.28375e+01     9.43942e-01     
5.28400e+01     9.06860e-01     
5.28425e+01     8.69637e-01     
5.28450e+01     8.32419e-01     
5.28475e+01     7.95107e-01     
5.28500e+01     7.57654e-01     
5.28525e+01     7.20162e-01     
5.28550e+01     6.71833e-01     
5.28575e+01     6.34169e-01     
5.28600e+01     5.97941e-01     
5.28625e+01     5.60323e-01     
5.28650e+01     5.22865e-01     
5.28675e+01     4.85465e-01     
5.28700e+01     4.48072e-01     
5.28725e+01     4.10725e-01     
5.28750e+01     3.73591e-01     
5.28775e+01     3.36351e-01     
5.28800e+01     2.98256e-01     
5.28825e+01     2.49129e-01     
5.28850e+01     2.16952e-01     
5.28875e+01     1.80426e-01     
5.28900e+01     1.44078e-01     
5.28925e+01     1.07851e-01     
5.28950e+01     7.19897e-02     
5.28975e+01     3.62338e-02     
5.29000e+01     6.76344e-04     
5.29025e+01     -3.46251e-02    
5.29050e+01     -6.98806e-02    
5.29075e+01     -1.13699e-01    
5.29100e+01     -1.48050e-01    
5.29125e+01     -1.81167e-01    
5.29150e+01     -2.14989e-01    
5.29175e+01     -2.48611e-01    
5.29200e+01     -2.82269e-01    
5.29225e+01     -3.15418e-01    
5.29250e+01     -3.48331e-01    
5.29275e+01     -3.81035e-01    
5.29300e+01     -4.13494e-01    
5.29325e+01     -4.52264e-01    
5.29350e+01     -4.84514e-01    
5.29375e+01     -5.14481e-01    
5.29400e+01     -5.45331e-01    
5.29425e+01     -5.75976e-01    
5.29450e+01     -6.06365e-01    
5.29475e+01     -6.36503e-01    
5.29500e+01     -6.66396e-01    
5.29525e+01     -6.96080e-01    
5.29550e+01     -7.25578e-01    
5.29575e+01     -7.60978e-01    
5.29600e+01     -7.88880e-01    
5.29625e+01     -8.16672e-01    
5.29650e+01     -8.44833e-01    
5.29675e+01     -8.72848e-01    
5.29700e+01     -9.00761e-01    
5.29725e+01     -9.28582e-01    
5.29750e+01     -9.56388e-01    
5.29775e+01     -9.84235e-01    
5.29800e+01     -1.01916e+00    
5.29825e+01     -1.03637e+00    
5.29850e+01     -1.07287e+00    
5.29875e+01     -1.09798e+00    
5.29900e+01     -1.12547e+00    
5.29925e+01     -1.15305e+00    
5.29950e+01     -1.18081e+00    
5.29975e+01     -1.20880e+00    
5.30000e+01     -1.23696e+00    
5.30025e+01     -1.26546e+00    
5.30050e+01     -1.29522e+00    
5.30075e+01     -1.32546e+00    
5.30100e+01     -1.35299e+00    
5.30125e+01     -1.38167e+00    
5.30150e+01     -1.41065e+00    
5.30175e+01     -1.44002e+00    
5.30200e+01     -1.46968e+00    
5.30225e+01     -1.49967e+00    
5.30250e+01     -1.52998e+00    
5.30275e+01     -1.56064e+00    
5.30300e+01     -1.59220e+00    
5.30325e+01     -1.62274e+00    
5.30350e+01     -1.65312e+00    
5.30375e+01     -1.68395e+00    
5.30400e+01     -1.71516e+00    
5.30425e+01     -1.74656e+00    
5.30450e+01     -1.77819e+00    
5.30475e+01     -1.81009e+00    
5.30500e+01     -1.84221e+00    
5.30525e+01     -1.87461e+00    
5.30550e+01     -1.90589e+00    
5.30575e+01     -1.93738e+00    
5.30600e+01     -1.96901e+00    
5.30625e+01     -2.00024e+00    
5.30650e+01     -2.03078e+00    
5.30675e+01     -2.06022e+00    
5.30700e+01     -2.08775e+00    
5.30725e+01     -2.11240e+00    
5.30750e+01     -2.13243e+00    
5.30775e+01     -2.14634e+00    
5.30800e+01     -2.14969e+00    
5.30825e+01     -2.14975e+00    
5.30850e+01     -2.14443e+00    
5.30875e+01     -2.13592e+00    
5.30900e+01     -2.12526e+00    
5.30925e+01     -2.11355e+00    
5.30950e+01     -2.10085e+00    
5.30975e+01     -2.08717e+00    
5.31000e+01     -2.07254e+00    
5.31025e+01     -2.05658e+00    
5.31050e+01     -2.03428e+00    
5.31075e+01     -2.01420e+00    
5.31100e+01     -1.99303e+00    
5.31125e+01     -1.96970e+00    
5.31150e+01     -1.94485e+00    
5.31175e+01     -1.91824e+00    
5.31200e+01     -1.89005e+00    
5.31225e+01     -1.86022e+00    
5.31250e+01     -1.82878e+00    
5.31275e+01     -1.79604e+00    
5.31300e+01     -1.75848e+00    
5.31325e+01     -1.71866e+00    
5.31350e+01     -1.68235e+00    
5.31375e+01     -1.64352e+00    
5.31400e+01     -1.60356e+00    
5.31425e+01     -1.56261e+00    
5.31450e+01     -1.52047e+00    
5.31475e+01     -1.47745e+00    
5.31500e+01     -1.43353e+00    
5.31525e+01     -1.38890e+00    
5.31550e+01     -1.34370e+00    
5.31575e+01     -1.29125e+00    
5.31600e+01     -1.24326e+00    
5.31625e+01     -1.19680e+00    
5.31650e+01     -1.14923e+00    
5.31675e+01     -1.10181e+00    
5.31700e+01     -1.05439e+00    
5.31725e+01     -1.00718e+00    
5.31750e+01     -9.60150e-01    
5.31775e+01     -9.13586e-01    
5.31800e+01     -8.67430e-01    
5.31825e+01     -8.21934e-01    
5.31850e+01     -7.72362e-01    
5.31875e+01     -7.23398e-01    
5.31900e+01     -6.81305e-01    
5.31925e+01     -6.38163e-01    
5.31950e+01     -5.96128e-01    
5.31975e+01     -5.55208e-01    
5.32000e+01     -5.15219e-01    
5.32025e+01     -4.76446e-01    
5.32050e+01     -4.38826e-01    
5.32075e+01     -4.02333e-01    
5.32100e+01     -3.67336e-01    
5.32125e+01     -3.33661e-01    
5.32150e+01     -2.95106e-01    
5.32175e+01     -2.60332e-01    
5.32200e+01     -2.31996e-01    
5.32225e+01     -2.03345e-01    
5.32250e+01     -1.76221e-01    
5.32275e+01     -1.50591e-01    
5.32300e+01     -1.26629e-01    
5.32325e+01     -1.03920e-01    
5.32350e+01     -8.25707e-02    
5.32375e+01     -6.27630e-02    
5.32400e+01     -4.42880e-02    
5.32425e+01     -2.74672e-02    
5.32450e+01     -1.18795e-02    
5.32475e+01     1.02094e-02     
5.32500e+01     2.43915e-02     
5.32525e+01     3.46357e-02     
5.32550e+01     4.46632e-02     
5.32575e+01     5.32695e-02     
5.32600e+01     6.04375e-02     
5.32625e+01     6.61652e-02     
5.32650e+01     7.04774e-02     
5.32675e+01     7.35193e-02     
5.32700e+01     7.54790e-02     
5.32725e+01     7.63025e-02     
5.32750e+01     7.60580e-02     
5.32775e+01     7.46720e-02     
5.32800e+01     7.24751e-02     
5.32825e+01     7.41430e-02     
5.32850e+01     7.51934e-02     
5.32875e+01     6.82850e-02     
5.32900e+01     6.28201e-02     
5.32925e+01     5.66195e-02     
5.32950e+01     4.96560e-02     
5.32975e+01     4.20771e-02     
5.33000e+01     3.41707e-02     
5.33025e+01     2.56049e-02     
5.33050e+01     1.65630e-02     
5.33075e+01     7.21533e-03     
5.33100e+01     -2.21642e-03    
5.33125e+01     -1.18509e-02    
5.33150e+01     -2.16757e-02    
5.33175e+01     -3.15226e-02    
5.33200e+01     -4.13171e-02    
5.33225e+01     -5.09947e-02    
5.33250e+01     -5.15970e-02    
5.33275e+01     -6.32642e-02    
5.33300e+01     -7.30062e-02    
5.33325e+01     -8.21534e-02    
5.33350e+01     -9.11069e-02    
5.33375e+01     -9.96927e-02    
5.33400e+01     -1.08184e-01    
5.33425e+01     -1.16326e-01    
5.33450e+01     -1.23936e-01    
5.33475e+01     -1.31382e-01    
5.33500e+01     -1.38522e-01    
5.33525e+01     -1.45450e-01    
5.33550e+01     -1.51866e-01    
5.33575e+01     -1.58146e-01    
5.33600e+01     -1.64030e-01    
5.33625e+01     -1.69532e-01    
5.33650e+01     -1.74531e-01    
5.33675e+01     -1.79156e-01    
5.33700e+01     -1.83586e-01    
5.33725e+01     -1.87756e-01    
5.33750e+01     -1.66642e-01    
5.33775e+01     -2.20901e-01    
5.33800e+01     -1.83753e-01    
5.33825e+01     -1.94946e-01    
5.33850e+01     -1.97080e-01    
5.33875e+01     -1.98739e-01    
5.33900e+01     -2.00091e-01    
5.33925e+01     -2.01047e-01    
5.33950e+01     -2.01570e-01    
5.33975e+01     -2.01493e-01    
5.34000e+01     -2.01181e-01    
5.34025e+01     -2.00427e-01    
5.34050e+01     -1.99338e-01    
5.34075e+01     -1.97672e-01    
5.34100e+01     -1.95745e-01    
5.34125e+01     -1.93367e-01    
5.34150e+01     -1.90896e-01    
5.34175e+01     -1.88170e-01    
5.34200e+01     -1.85008e-01    
5.34225e+01     -1.81444e-01    
5.34250e+01     -1.78049e-01    
5.34275e+01     -1.74267e-01    
5.34300e+01     -1.70488e-01    
5.34325e+01     -1.66790e-01    
5.34350e+01     -1.63237e-01    
5.34375e+01     -1.59663e-01    
5.34400e+01     -1.56418e-01    
5.34425e+01     -1.53502e-01    
5.34450e+01     -1.51045e-01    
5.34475e+01     -1.48943e-01    
5.34500e+01     -1.47426e-01    
5.34525e+01     -1.46835e-01    
5.34550e+01     -1.46988e-01    
5.34575e+01     -1.48115e-01    
5.34600e+01     -1.50299e-01    
5.34625e+01     -1.53837e-01    
5.34650e+01     -1.58657e-01    
5.34675e+01     -1.64879e-01    
5.34700e+01     -1.72581e-01    
5.34725e+01     -1.81918e-01    
5.34750e+01     -1.92778e-01    
5.34775e+01     -2.05309e-01    
5.34800e+01     -2.14660e-01    
5.34825e+01     -2.38799e-01    
5.34850e+01     -2.48187e-01    
5.34875e+01     -2.67249e-01    
5.34900e+01     -2.85639e-01    
5.34925e+01     -3.05091e-01    
5.34950e+01     -3.25274e-01    
5.34975e+01     -3.46297e-01    
5.35000e+01     -3.68350e-01    
5.35025e+01     -3.91244e-01    
5.35050e+01     -4.15106e-01    
5.35075e+01     -4.39788e-01    
5.35100e+01     -4.65548e-01    
5.35125e+01     -4.92346e-01    
5.35150e+01     -5.20049e-01    
5.35175e+01     -5.48832e-01    
5.35200e+01     -5.78483e-01    
5.35225e+01     -6.09126e-01    
5.35250e+01     -6.27146e-01    
5.35275e+01     -6.90393e-01    
5.35300e+01     -7.01765e-01    
5.35325e+01     -7.40775e-01    
5.35350e+01     -7.76121e-01    
5.35375e+01     -8.12430e-01    
5.35400e+01     -8.49318e-01    
5.35425e+01     -8.86688e-01    
5.35450e+01     -9.24900e-01    
5.35475e+01     -9.63559e-01    
5.35500e+01     -1.00295e+00    
5.35525e+01     -1.04244e+00    
5.35550e+01     -1.08231e+00    
5.35575e+01     -1.12309e+00    
5.35600e+01     -1.16356e+00    
5.35625e+01     -1.20425e+00    
5.35650e+01     -1.24488e+00    
5.35675e+01     -1.28581e+00    
5.35700e+01     -1.32669e+00    
5.35725e+01     -1.36714e+00    
5.35750e+01     -1.40798e+00    
5.35775e+01     -1.44862e+00    
5.35800e+01     -1.48866e+00    
5.35825e+01     -1.52841e+00    
5.35850e+01     -1.56763e+00    
5.35875e+01     -1.60675e+00    
5.35900e+01     -1.64518e+00    
5.35925e+01     -1.68294e+00    
5.35950e+01     -1.72011e+00    
5.35975e+01     -1.75693e+00    
5.36000e+01     -1.79281e+00    
5.36025e+01     -1.82797e+00    
5.36050e+01     -1.86222e+00    
5.36075e+01     -1.89526e+00    
5.36100e+01     -1.92745e+00    
5.36125e+01     -1.95944e+00    
5.36150e+01     -1.98977e+00    
5.36175e+01     -2.01931e+00    
5.36200e+01     -2.04780e+00    
5.36225e+01     -2.07533e+00    
5.36250e+01     -2.10148e+00    
5.36275e+01     -2.12646e+00    
5.36300e+01     -2.14844e+00    
5.36325e+01     -2.16521e+00    
5.36350e+01     -2.18904e+00    
5.36375e+01     -2.20922e+00    
5.36400e+01     -2.22828e+00    
5.36425e+01     -2.24585e+00    
5.36450e+01     -2.26261e+00    
5.36475e+01     -2.27797e+00    
5.36500e+01     -2.29194e+00    
5.36525e+01     -2.30474e+00    
5.36550e+01     -2.31648e+00    
5.36575e+01     -2.32679e+00    
5.36600e+01     -2.33633e+00    
5.36625e+01     -2.34458e+00    
5.36650e+01     -2.35158e+00    
5.36675e+01     -2.35723e+00    
5.36700e+01     -2.36184e+00    
5.36725e+01     -2.36566e+00    
5.36750e+01     -2.36821e+00    
5.36775e+01     -2.36958e+00    
5.36800e+01     -2.37015e+00    
5.36825e+01     -2.36677e+00    
5.36850e+01     -2.35767e+00    
5.36875e+01     -2.35776e+00    
5.36900e+01     -2.35459e+00    
5.36925e+01     -2.35005e+00    
5.36950e+01     -2.34496e+00    
5.36975e+01     -2.33879e+00    
5.37000e+01     -2.33173e+00    
5.37025e+01     -2.32390e+00    
5.37050e+01     -2.31453e+00    
5.37075e+01     -2.30456e+00    
5.37100e+01     -2.29409e+00    
5.37125e+01     -2.28295e+00    
5.37150e+01     -2.27098e+00    
5.37175e+01     -2.25819e+00    
5.37200e+01     -2.24465e+00    
5.37225e+01     -2.23021e+00    
5.37250e+01     -2.20557e+00    
5.37275e+01     -2.18921e+00    
5.37300e+01     -2.17394e+00    
5.37325e+01     -2.15658e+00    
5.37350e+01     -2.13833e+00    
5.37375e+01     -2.11965e+00    
5.37400e+01     -2.10044e+00    
5.37425e+01     -2.08029e+00    
5.37450e+01     -2.05967e+00    
5.37475e+01     -2.03835e+00    
5.37500e+01     -2.01631e+00    
5.37525e+01     -1.99400e+00    
5.37550e+01     -1.97092e+00    
5.37575e+01     -1.94722e+00    
5.37600e+01     -1.91594e+00    
5.37625e+01     -1.88557e+00    
5.37650e+01     -1.86261e+00    
5.37675e+01     -1.83645e+00    
5.37700e+01     -1.80986e+00    
5.37725e+01     -1.78292e+00    
5.37750e+01     -1.75529e+00    
5.37775e+01     -1.72696e+00    
5.37800e+01     -1.69835e+00    
5.37825e+01     -1.66926e+00    
5.37850e+01     -1.63978e+00    
5.37875e+01     -1.60980e+00    
5.37900e+01     -1.57923e+00    
5.37925e+01     -1.53916e+00    
5.37950e+01     -1.50483e+00    
5.37975e+01     -1.47478e+00    
5.38000e+01     -1.44263e+00    
5.38025e+01     -1.40956e+00    
5.38050e+01     -1.37660e+00    
5.38075e+01     -1.34339e+00    
5.38100e+01     -1.30992e+00    
5.38125e+01     -1.27606e+00    
5.38150e+01     -1.24211e+00    
5.38175e+01     -1.20783e+00    
5.38200e+01     -1.17299e+00    
5.38225e+01     -1.12738e+00    
5.38250e+01     -1.09116e+00    
5.38275e+01     -1.05740e+00    
5.38300e+01     -1.02182e+00    
5.38325e+01     -9.85892e-01    
5.38350e+01     -9.49895e-01    
5.38375e+01     -9.13875e-01    
5.38400e+01     -8.77684e-01    
5.38425e+01     -8.41393e-01    
5.38450e+01     -8.04904e-01    
5.38475e+01     -7.68224e-01    
5.38500e+01     -7.24735e-01    
5.38525e+01     -6.82363e-01    
5.38550e+01     -6.48248e-01    
5.38575e+01     -6.11564e-01    
5.38600e+01     -5.74646e-01    
5.38625e+01     -5.37922e-01    
5.38650e+01     -5.01169e-01    
5.38675e+01     -4.64451e-01    
5.38700e+01     -4.27679e-01    
5.38725e+01     -3.90916e-01    
5.38750e+01     -3.54242e-01    
5.38775e+01     -3.07750e-01    
5.38800e+01     -2.71200e-01    
5.38825e+01     -2.36290e-01    
5.38850e+01     -2.00174e-01    
5.38875e+01     -1.64292e-01    
5.38900e+01     -1.28414e-01    
5.38925e+01     -9.28223e-02    
5.38950e+01     -5.73721e-02    
5.38975e+01     -2.21089e-02    
5.39000e+01     1.30362e-02     
5.39025e+01     5.23964e-02     
5.39050e+01     9.32770e-02     
5.39075e+01     1.24827e-01     
5.39100e+01     1.58874e-01     
5.39125e+01     1.92605e-01     
5.39150e+01     2.26110e-01     
5.39175e+01     2.59766e-01     
5.39200e+01     2.92841e-01     
5.39225e+01     3.25780e-01     
5.39250e+01     3.58398e-01     
5.39275e+01     3.93533e-01     
5.39300e+01     4.32117e-01     
5.39325e+01     4.60846e-01     
5.39350e+01     4.92078e-01     
5.39375e+01     5.22958e-01     
5.39400e+01     5.53572e-01     
5.39425e+01     5.83995e-01     
5.39450e+01     6.14170e-01     
5.39475e+01     6.44103e-01     
5.39500e+01     6.73943e-01     
5.39525e+01     7.06243e-01     
5.39550e+01     7.39588e-01     
5.39575e+01     7.66156e-01     
5.39600e+01     7.94427e-01     
5.39625e+01     8.22661e-01     
5.39650e+01     8.50645e-01     
5.39675e+01     8.78506e-01     
5.39700e+01     9.06307e-01     
5.39725e+01     9.34099e-01     
5.39750e+01     9.61932e-01     
5.39775e+01     9.93021e-01     
5.39800e+01     1.02160e+00     
5.39825e+01     1.04764e+00     
5.39850e+01     1.07479e+00     
5.39875e+01     1.10203e+00     
5.39900e+01     1.12935e+00     
5.39925e+01     1.15684e+00     
5.39950e+01     1.18448e+00     
5.39975e+01     1.21240e+00     
5.40000e+01     1.24049e+00     
