# Supplementary material for: Effects of non-sinusoidal pitching motion on the propulsion performance of an oscillating foil
Source: PLoS One. 2019 Jul 1;14(7):e0218832. doi: 10.1371/journal.pone.0218832 (PMC6602205; doi:10.1371/journal.pone.0218832)
Supplement: S5 File — (ZIP) [file pone.0218832.s005.zip › Time Variations of CX/40-0.5-0.75/cd-1-history]

2.40000e+01     -1.50662e-01    
2.40012e+01     -1.43098e-01    
2.40025e+01     -1.65096e-01    
2.40037e+01     -1.69222e-01    
2.40050e+01     -1.77144e-01    
2.40063e+01     -1.85272e-01    
2.40075e+01     -1.93574e-01    
2.40088e+01     -2.02062e-01    
2.40100e+01     -2.10773e-01    
2.40112e+01     -2.19621e-01    
2.40125e+01     -2.28651e-01    
2.40138e+01     -2.37826e-01    
2.40150e+01     -2.47122e-01    
2.40163e+01     -2.56839e-01    
2.40175e+01     -2.76760e-01    
2.40187e+01     -2.83070e-01    
2.40200e+01     -2.92441e-01    
2.40212e+01     -3.01983e-01    
2.40225e+01     -3.11563e-01    
2.40238e+01     -3.21135e-01    
2.40250e+01     -3.30738e-01    
2.40263e+01     -3.40362e-01    
2.40275e+01     -3.49970e-01    
2.40287e+01     -3.59566e-01    
2.40300e+01     -3.69175e-01    
2.40313e+01     -3.78761e-01    
2.40325e+01     -3.80301e-01    
2.40338e+01     -4.18486e-01    
2.40350e+01     -4.10887e-01    
2.40362e+01     -4.22337e-01    
2.40375e+01     -4.31080e-01    
2.40387e+01     -4.39690e-01    
2.40400e+01     -4.48154e-01    
2.40413e+01     -4.56475e-01    
2.40425e+01     -4.64658e-01    
2.40438e+01     -4.72706e-01    
2.40450e+01     -4.80583e-01    
2.40462e+01     -4.88261e-01    
2.40475e+01     -4.95813e-01    
2.40487e+01     -5.03214e-01    
2.40500e+01     -5.16962e-01    
2.40513e+01     -5.22888e-01    
2.40525e+01     -5.28190e-01    
2.40537e+01     -5.33916e-01    
2.40550e+01     -5.39397e-01    
2.40562e+01     -5.44624e-01    
2.40575e+01     -5.49568e-01    
2.40588e+01     -5.54275e-01    
2.40600e+01     -5.58707e-01    
2.40613e+01     -5.62835e-01    
2.40625e+01     -5.66747e-01    
2.40637e+01     -5.70342e-01    
2.40650e+01     -5.73683e-01    
2.40662e+01     -5.78742e-01    
2.40675e+01     -5.83686e-01    
2.40688e+01     -5.83699e-01    
2.40700e+01     -5.84702e-01    
2.40713e+01     -5.85342e-01    
2.40725e+01     -5.85632e-01    
2.40737e+01     -5.85507e-01    
2.40750e+01     -5.85114e-01    
2.40763e+01     -5.84357e-01    
2.40775e+01     -5.83263e-01    
2.40788e+01     -5.81873e-01    
2.40800e+01     -5.80101e-01    
2.40812e+01     -5.77947e-01    
2.40825e+01     -5.75490e-01    
2.40837e+01     -5.73617e-01    
2.40850e+01     -5.69460e-01    
2.40863e+01     -5.64361e-01    
2.40875e+01     -5.59217e-01    
2.40888e+01     -5.53637e-01    
2.40900e+01     -5.47671e-01    
2.40912e+01     -5.41286e-01    
2.40925e+01     -5.34571e-01    
2.40938e+01     -5.27501e-01    
2.40950e+01     -5.20059e-01    
2.40963e+01     -5.12342e-01    
2.40975e+01     -5.04276e-01    
2.40987e+01     -4.95874e-01    
2.41000e+01     -4.87150e-01    
2.41012e+01     -4.77072e-01    
2.41025e+01     -4.64751e-01    
2.41038e+01     -4.54110e-01    
2.41050e+01     -4.42632e-01    
2.41063e+01     -4.30823e-01    
2.41075e+01     -4.18653e-01    
2.41087e+01     -4.06237e-01    
2.41100e+01     -3.93510e-01    
2.41112e+01     -3.80474e-01    
2.41125e+01     -3.67213e-01    
2.41138e+01     -3.53685e-01    
2.41150e+01     -3.39877e-01    
2.41162e+01     -3.25878e-01    
2.41175e+01     -3.11704e-01    
2.41187e+01     -2.97264e-01    
2.41200e+01     -2.78896e-01    
2.41213e+01     -2.59553e-01    
2.41225e+01     -2.44468e-01    
2.41238e+01     -2.27822e-01    
2.41250e+01     -2.11007e-01    
2.41262e+01     -1.94088e-01    
2.41275e+01     -1.77084e-01    
2.41287e+01     -1.59896e-01    
2.41300e+01     -1.42665e-01    
2.41313e+01     -1.25351e-01    
2.41325e+01     -1.08057e-01    
2.41338e+01     -9.07639e-02    
2.41350e+01     -7.34519e-02    
2.41362e+01     -5.61041e-02    
2.41375e+01     -3.88367e-02    
2.41388e+01     -2.15765e-02    
2.41400e+01     5.66333e-03     
2.41413e+01     2.48593e-02     
2.41425e+01     4.22027e-02     
2.41437e+01     6.06388e-02     
2.41450e+01     7.89024e-02     
2.41462e+01     9.69614e-02     
2.41475e+01     1.14909e-01     
2.41488e+01     1.32588e-01     
2.41500e+01     1.50071e-01     
2.41513e+01     1.67366e-01     
2.41525e+01     1.84242e-01     
2.41537e+01     2.00870e-01     
2.41550e+01     2.17210e-01     
2.41563e+01     2.33103e-01     
2.41575e+01     2.48685e-01     
2.41588e+01     2.63867e-01     
2.41600e+01     2.78585e-01     
2.41612e+01     3.07667e-01     
2.41625e+01     3.22237e-01     
2.41637e+01     3.35814e-01     
2.41650e+01     3.50134e-01     
2.41663e+01     3.63989e-01     
2.41675e+01     3.77333e-01     
2.41688e+01     3.90017e-01     
2.41700e+01     4.02097e-01     
2.41712e+01     4.13515e-01     
2.41725e+01     4.24291e-01     
2.41737e+01     4.34371e-01     
2.41750e+01     4.43862e-01     
2.41763e+01     4.52738e-01     
2.41775e+01     4.60621e-01     
2.41787e+01     4.67809e-01     
2.41800e+01     4.74218e-01     
2.41812e+01     4.79723e-01     
2.41825e+01     4.84490e-01     
2.41838e+01     4.90691e-01     
2.41850e+01     5.13687e-01     
2.41863e+01     5.10719e-01     
2.41875e+01     5.13179e-01     
2.41887e+01     5.14868e-01     
2.41900e+01     5.15462e-01     
2.41912e+01     5.15165e-01     
2.41925e+01     5.13777e-01     
2.41938e+01     5.11643e-01     
2.41950e+01     5.08173e-01     
2.41963e+01     5.03842e-01     
2.41975e+01     4.98368e-01     
2.41987e+01     4.91776e-01     
2.42000e+01     4.84014e-01     
2.42013e+01     4.75084e-01     
2.42025e+01     4.65177e-01     
2.42038e+01     4.54100e-01     
2.42050e+01     4.41689e-01     
2.42062e+01     4.28155e-01     
2.42075e+01     4.13220e-01     
2.42087e+01     3.97268e-01     
2.42100e+01     3.80060e-01     
2.42113e+01     3.76801e-01     
2.42125e+01     3.62176e-01     
2.42138e+01     3.39144e-01     
2.42150e+01     3.17793e-01     
2.42162e+01     2.95014e-01     
2.42175e+01     2.71111e-01     
2.42188e+01     2.45883e-01     
2.42200e+01     2.19111e-01     
2.42213e+01     1.91037e-01     
2.42225e+01     1.61547e-01     
2.42237e+01     1.30789e-01     
2.42250e+01     9.86643e-02     
2.42262e+01     6.50941e-02     
2.42275e+01     3.00401e-02     
2.42288e+01     -6.33971e-03    
2.42300e+01     -4.41566e-02    
2.42313e+01     -8.34901e-02    
2.42325e+01     -1.24320e-01    
2.42337e+01     -1.66619e-01    
2.42350e+01     -2.10351e-01    
2.42362e+01     -2.55534e-01    
2.42375e+01     -3.02242e-01    
2.42388e+01     -3.50293e-01    
2.42400e+01     -3.99881e-01    
2.42412e+01     -4.51050e-01    
2.42425e+01     -5.03695e-01    
2.42437e+01     -3.37053e-01    
2.42450e+01     -8.85669e-01    
2.42463e+01     -5.80008e-01    
2.42475e+01     -7.12075e-01    
2.42488e+01     -7.71532e-01    
2.42500e+01     -8.32658e-01    
2.42512e+01     -8.95119e-01    
2.42525e+01     -9.58947e-01    
2.42537e+01     -1.02471e+00    
2.42550e+01     -1.09158e+00    
2.42563e+01     -1.16017e+00    
2.42575e+01     -1.23035e+00    
2.42588e+01     -1.30197e+00    
2.42600e+01     -1.37501e+00    
2.42612e+01     -1.44961e+00    
2.42625e+01     -1.52578e+00    
2.42638e+01     -1.60329e+00    
2.42650e+01     -1.68246e+00    
2.42663e+01     -1.76324e+00    
2.42675e+01     -1.84534e+00    
2.42687e+01     -1.92909e+00    
2.42700e+01     -2.01417e+00    
2.42712e+01     -2.10086e+00    
2.42725e+01     -2.18910e+00    
2.42738e+01     -2.27872e+00    
2.42750e+01     -2.36969e+00    
2.42763e+01     -2.46220e+00    
2.42775e+01     -2.55607e+00    
2.42787e+01     -2.65157e+00    
2.42800e+01     -2.74845e+00    
2.42813e+01     -2.84677e+00    
2.42825e+01     -2.94646e+00    
2.42838e+01     -3.04762e+00    
2.42850e+01     -3.15017e+00    
2.42862e+01     -3.25406e+00    
2.42875e+01     -3.35930e+00    
2.42887e+01     -3.46622e+00    
2.42900e+01     -3.57426e+00    
2.42913e+01     -3.68353e+00    
2.42925e+01     -3.79410e+00    
2.42938e+01     -3.90627e+00    
2.42950e+01     -4.01933e+00    
2.42962e+01     -4.13384e+00    
2.42975e+01     -4.24969e+00    
2.42987e+01     -4.36686e+00    
2.43000e+01     -4.56500e+00    
2.43013e+01     -4.48470e+00    
2.43025e+01     -4.74421e+00    
2.43037e+01     -4.83859e+00    
2.43050e+01     -4.96185e+00    
2.43062e+01     -5.08596e+00    
2.43075e+01     -5.21115e+00    
2.43088e+01     -5.33740e+00    
2.43100e+01     -5.46473e+00    
2.43113e+01     -5.59309e+00    
2.43125e+01     -5.72254e+00    
2.43137e+01     -5.85313e+00    
2.43150e+01     -5.98470e+00    
2.43162e+01     -6.11708e+00    
2.43175e+01     -6.25042e+00    
2.43188e+01     -6.38475e+00    
2.43200e+01     -6.52015e+00    
2.43213e+01     -6.65615e+00    
2.43225e+01     -6.79337e+00    
2.43237e+01     -6.93136e+00    
2.43250e+01     -7.06994e+00    
2.43263e+01     -7.20946e+00    
2.43275e+01     -7.34986e+00    
2.43288e+01     -7.49103e+00    
2.43300e+01     -7.63282e+00    
2.43312e+01     -7.77591e+00    
2.43325e+01     -7.91905e+00    
2.43337e+01     -8.06306e+00    
2.43350e+01     -8.20777e+00    
2.43363e+01     -7.48163e+00    
2.43375e+01     -7.83059e+00    
2.43388e+01     -7.96622e+00    
2.43400e+01     -8.08518e+00    
2.43412e+01     -8.20340e+00    
2.43425e+01     -8.32120e+00    
2.43438e+01     -8.43790e+00    
2.43450e+01     -8.55437e+00    
2.43463e+01     -8.67029e+00    
2.43475e+01     -8.78596e+00    
2.43487e+01     -8.90098e+00    
2.43500e+01     -9.01574e+00    
2.43512e+01     -9.13010e+00    
2.43525e+01     -9.24424e+00    
2.43538e+01     -9.35767e+00    
2.43550e+01     -9.47075e+00    
2.43563e+01     -9.58319e+00    
2.43575e+01     -9.69520e+00    
2.43587e+01     -9.80651e+00    
2.43600e+01     -9.91763e+00    
2.43612e+01     -1.00281e+01    
2.43625e+01     -1.01382e+01    
2.43638e+01     -1.02475e+01    
2.43650e+01     -1.03561e+01    
2.43662e+01     -1.04645e+01    
2.43675e+01     -1.05720e+01    
2.43687e+01     -1.06789e+01    
2.43700e+01     -1.07851e+01    
2.43713e+01     -1.08905e+01    
2.43725e+01     -1.09954e+01    
2.43738e+01     -1.10995e+01    
2.43750e+01     -1.12030e+01    
2.43762e+01     -1.13055e+01    
2.43775e+01     -1.14073e+01    
2.43787e+01     -1.15082e+01    
2.43800e+01     -1.16082e+01    
2.43813e+01     -1.17074e+01    
2.43825e+01     -1.18058e+01    
2.43838e+01     -1.19031e+01    
2.43850e+01     -1.19995e+01    
2.43862e+01     -1.20949e+01    
2.43875e+01     -1.21890e+01    
2.43888e+01     -1.22823e+01    
2.43900e+01     -1.23743e+01    
2.43913e+01     -1.24654e+01    
2.43925e+01     -1.25549e+01    
2.43937e+01     -1.26434e+01    
2.43950e+01     -1.27306e+01    
2.43962e+01     -1.28167e+01    
2.43975e+01     -1.29014e+01    
2.43988e+01     -1.29848e+01    
2.44000e+01     -1.30670e+01    
2.44013e+01     -1.31480e+01    
2.44025e+01     -1.32278e+01    
2.44037e+01     -1.33067e+01    
2.44050e+01     -1.33842e+01    
2.44063e+01     -1.34610e+01    
2.44075e+01     -1.35371e+01    
2.44088e+01     -1.36127e+01    
2.44100e+01     -1.36881e+01    
2.44112e+01     -1.37637e+01    
2.44125e+01     -1.38394e+01    
2.44137e+01     -1.39160e+01    
2.44150e+01     -1.39933e+01    
2.44163e+01     -1.40715e+01    
2.44175e+01     -1.41507e+01    
2.44188e+01     -1.42308e+01    
2.44200e+01     -1.43114e+01    
2.44212e+01     -1.43927e+01    
2.44225e+01     -1.44741e+01    
2.44237e+01     -1.45557e+01    
2.44250e+01     -1.46371e+01    
2.44263e+01     -1.47180e+01    
2.44275e+01     -1.47987e+01    
2.44287e+01     -1.48788e+01    
2.44300e+01     -1.49585e+01    
2.44312e+01     -1.50379e+01    
2.44325e+01     -1.51167e+01    
2.44338e+01     -1.51954e+01    
2.44350e+01     -1.52738e+01    
2.44363e+01     -1.53515e+01    
2.44375e+01     -1.54292e+01    
2.44387e+01     -1.55061e+01    
2.44400e+01     -1.55828e+01    
2.44412e+01     -1.56587e+01    
2.44425e+01     -1.57344e+01    
2.44438e+01     -1.58093e+01    
2.44450e+01     -1.58839e+01    
2.44463e+01     -1.59580e+01    
2.44475e+01     -1.60315e+01    
2.44487e+01     -1.61044e+01    
2.44500e+01     -1.61770e+01    
2.44513e+01     -1.62487e+01    
2.44525e+01     -1.63199e+01    
2.44538e+01     -1.63905e+01    
2.44550e+01     -1.64602e+01    
2.44562e+01     -1.65298e+01    
2.44575e+01     -1.65985e+01    
2.44587e+01     -1.66664e+01    
2.44600e+01     -1.67333e+01    
2.44613e+01     -1.68002e+01    
2.44625e+01     -1.68664e+01    
2.44638e+01     -1.69315e+01    
2.44650e+01     -1.69961e+01    
2.44662e+01     -1.70601e+01    
2.44675e+01     -1.71233e+01    
2.44688e+01     -1.71857e+01    
2.44700e+01     -1.72475e+01    
2.44713e+01     -1.73085e+01    
2.44725e+01     -1.73688e+01    
2.44737e+01     -1.74281e+01    
2.44750e+01     -1.74869e+01    
2.44762e+01     -1.75451e+01    
2.44775e+01     -1.76024e+01    
2.44788e+01     -1.76587e+01    
2.44800e+01     -1.77148e+01    
2.44813e+01     -1.77697e+01    
2.44825e+01     -1.78239e+01    
2.44837e+01     -1.78775e+01    
2.44850e+01     -1.79299e+01    
2.44862e+01     -1.79821e+01    
2.44875e+01     -1.80333e+01    
2.44888e+01     -1.80835e+01    
2.44900e+01     -1.81333e+01    
2.44912e+01     -1.81818e+01    
2.44925e+01     -1.82295e+01    
2.44937e+01     -1.82774e+01    
2.44950e+01     -1.83234e+01    
2.44963e+01     -1.83689e+01    
2.44975e+01     -1.84133e+01    
2.44988e+01     -1.84571e+01    
2.45000e+01     -1.85002e+01    
2.45012e+01     -1.85424e+01    
2.45025e+01     -1.85837e+01    
2.45037e+01     -1.86244e+01    
2.45050e+01     -1.86642e+01    
2.45063e+01     -1.87030e+01    
2.45075e+01     -1.87413e+01    
2.45088e+01     -1.87784e+01    
2.45100e+01     -1.88148e+01    
2.45112e+01     -1.88505e+01    
2.45125e+01     -1.88854e+01    
2.45138e+01     -1.89195e+01    
2.45150e+01     -1.89526e+01    
2.45163e+01     -1.89851e+01    
2.45175e+01     -1.90167e+01    
2.45187e+01     -1.90475e+01    
2.45200e+01     -1.90776e+01    
2.45212e+01     -1.91072e+01    
2.45225e+01     -1.91356e+01    
2.45238e+01     -1.91634e+01    
2.45250e+01     -1.91904e+01    
2.45263e+01     -1.92166e+01    
2.45275e+01     -1.92425e+01    
2.45287e+01     -1.92674e+01    
2.45300e+01     -1.92916e+01    
2.45313e+01     -1.93153e+01    
2.45325e+01     -1.93382e+01    
2.45338e+01     -1.93604e+01    
2.45350e+01     -1.93818e+01    
2.45362e+01     -1.94032e+01    
2.45375e+01     -1.94237e+01    
2.45387e+01     -1.94437e+01    
2.45400e+01     -1.94632e+01    
2.45413e+01     -1.94823e+01    
2.45425e+01     -1.95007e+01    
2.45438e+01     -1.95189e+01    
2.45450e+01     -1.95365e+01    
2.45462e+01     -1.95540e+01    
2.45475e+01     -1.95710e+01    
2.45487e+01     -1.95875e+01    
2.45500e+01     -1.96039e+01    
2.45513e+01     -1.96202e+01    
2.45525e+01     -1.96361e+01    
2.45537e+01     -1.96519e+01    
2.45550e+01     -1.96676e+01    
2.45562e+01     -1.96830e+01    
2.45575e+01     -1.96986e+01    
2.45588e+01     -1.97139e+01    
2.45600e+01     -1.97291e+01    
2.45613e+01     -1.97445e+01    
2.45625e+01     -1.97596e+01    
2.45637e+01     -1.97747e+01    
2.45650e+01     -1.97896e+01    
2.45662e+01     -1.98045e+01    
2.45675e+01     -1.98192e+01    
2.45688e+01     -1.98340e+01    
2.45700e+01     -1.98482e+01    
2.45713e+01     -1.98620e+01    
2.45725e+01     -1.98757e+01    
2.45737e+01     -1.98893e+01    
2.45750e+01     -1.99024e+01    
2.45763e+01     -1.99152e+01    
2.45775e+01     -1.99272e+01    
2.45788e+01     -1.99385e+01    
2.45800e+01     -1.99492e+01    
2.45812e+01     -1.99589e+01    
2.45825e+01     -1.99677e+01    
2.45837e+01     -1.99750e+01    
2.45850e+01     -1.99804e+01    
2.45863e+01     -1.99840e+01    
2.45875e+01     -1.99853e+01    
2.45888e+01     -1.99835e+01    
2.45900e+01     -1.99786e+01    
2.45912e+01     -1.99698e+01    
2.45925e+01     -1.99570e+01    
2.45938e+01     -1.99396e+01    
2.45950e+01     -1.99177e+01    
2.45963e+01     -1.98905e+01    
2.45975e+01     -1.98587e+01    
2.45987e+01     -1.98215e+01    
2.46000e+01     -1.97797e+01    
2.46012e+01     -1.97331e+01    
2.46025e+01     -1.96819e+01    
2.46038e+01     -1.96270e+01    
2.46050e+01     -1.95686e+01    
2.46063e+01     -1.95074e+01    
2.46075e+01     -1.94440e+01    
2.46087e+01     -1.93780e+01    
2.46100e+01     -1.93103e+01    
2.46112e+01     -1.92410e+01    
2.46125e+01     -1.91705e+01    
2.46138e+01     -1.90988e+01    
2.46150e+01     -1.90257e+01    
2.46162e+01     -1.89528e+01    
2.46175e+01     -1.88796e+01    
2.46187e+01     -1.88057e+01    
2.46200e+01     -1.87320e+01    
2.46213e+01     -1.86584e+01    
2.46225e+01     -1.85845e+01    
2.46238e+01     -1.85112e+01    
2.46250e+01     -1.84376e+01    
2.46262e+01     -1.83640e+01    
2.46275e+01     -1.82907e+01    
2.46287e+01     -1.82180e+01    
2.46300e+01     -1.81442e+01    
2.46313e+01     -1.80717e+01    
2.46325e+01     -1.79988e+01    
2.46338e+01     -1.79254e+01    
2.46350e+01     -1.78521e+01    
2.46362e+01     -1.77797e+01    
2.46375e+01     -1.77062e+01    
2.46388e+01     -1.76330e+01    
2.46400e+01     -1.75596e+01    
2.46413e+01     -1.74853e+01    
2.46425e+01     -1.74121e+01    
2.46437e+01     -1.73385e+01    
2.46450e+01     -1.72641e+01    
2.46462e+01     -1.71897e+01    
2.46475e+01     -1.71146e+01    
2.46488e+01     -1.70398e+01    
2.46500e+01     -1.69651e+01    
2.46513e+01     -1.68891e+01    
2.46525e+01     -1.68134e+01    
2.46537e+01     -1.67372e+01    
2.46550e+01     -1.66613e+01    
2.46563e+01     -1.65844e+01    
2.46575e+01     -1.65075e+01    
2.46588e+01     -1.64306e+01    
2.46600e+01     -1.63527e+01    
2.46612e+01     -1.62759e+01    
2.46625e+01     -1.61981e+01    
2.46637e+01     -1.61197e+01    
2.46650e+01     -1.60413e+01    
2.46663e+01     -1.59631e+01    
2.46675e+01     -1.58842e+01    
2.46688e+01     -1.60491e+01    
2.46700e+01     -1.65702e+01    
2.46712e+01     -1.63004e+01    
2.46725e+01     -1.62440e+01    
2.46737e+01     -1.61881e+01    
2.46750e+01     -1.61323e+01    
2.46763e+01     -1.60767e+01    
2.46775e+01     -1.60208e+01    
2.46787e+01     -1.59653e+01    
2.46800e+01     -1.59100e+01    
2.46812e+01     -1.58538e+01    
2.46825e+01     -1.57982e+01    
2.46838e+01     -1.57428e+01    
2.46850e+01     -1.56876e+01    
2.46863e+01     -1.56319e+01    
2.46875e+01     -1.55762e+01    
2.46887e+01     -1.55214e+01    
2.46900e+01     -1.54660e+01    
2.46912e+01     -1.54104e+01    
2.46925e+01     -1.53545e+01    
2.46938e+01     -1.52990e+01    
2.46950e+01     -1.52426e+01    
2.46963e+01     -1.51870e+01    
2.46975e+01     -1.51314e+01    
2.46987e+01     -1.50753e+01    
2.47000e+01     -1.50186e+01    
2.47013e+01     -1.49618e+01    
2.47025e+01     -1.48669e+01    
2.47038e+01     -1.48818e+01    
2.47050e+01     -1.47667e+01    
2.47062e+01     -1.47212e+01    
2.47075e+01     -1.46637e+01    
2.47087e+01     -1.46046e+01    
2.47100e+01     -1.45453e+01    
2.47113e+01     -1.44867e+01    
2.47125e+01     -1.44271e+01    
2.47138e+01     -1.43660e+01    
2.47150e+01     -1.43061e+01    
2.47162e+01     -1.42455e+01    
2.47175e+01     -1.41834e+01    
2.47188e+01     -1.41221e+01    
2.47200e+01     -1.40604e+01    
2.47213e+01     -1.39969e+01    
2.47225e+01     -1.39332e+01    
2.47237e+01     -1.38699e+01    
2.47250e+01     -1.38054e+01    
2.47262e+01     -1.37395e+01    
2.47275e+01     -1.36746e+01    
2.47288e+01     -1.36089e+01    
2.47300e+01     -1.35420e+01    
2.47313e+01     -1.34746e+01    
2.47325e+01     -1.34065e+01    
2.47337e+01     -1.33372e+01    
2.47350e+01     -1.32677e+01    
2.47362e+01     -1.31972e+01    
2.47375e+01     -1.31268e+01    
2.47388e+01     -1.30559e+01    
2.47400e+01     -1.29839e+01    
2.47412e+01     -1.29109e+01    
2.47425e+01     -1.28371e+01    
2.47437e+01     -1.27630e+01    
2.47450e+01     -1.26882e+01    
2.47463e+01     -1.26122e+01    
2.47475e+01     -1.25358e+01    
2.47488e+01     -1.24588e+01    
2.47500e+01     -1.23808e+01    
2.47512e+01     -1.23027e+01    
2.47525e+01     -1.22238e+01    
2.47537e+01     -1.21435e+01    
2.47550e+01     -1.20634e+01    
2.47563e+01     -1.19824e+01    
2.47575e+01     -1.19007e+01    
2.47588e+01     -1.18064e+01    
2.47600e+01     -1.17078e+01    
2.47612e+01     -1.16305e+01    
2.47625e+01     -1.15456e+01    
2.47638e+01     -1.14600e+01    
2.47650e+01     -1.13743e+01    
2.47663e+01     -1.12880e+01    
2.47675e+01     -1.12010e+01    
2.47687e+01     -1.11132e+01    
2.47700e+01     -1.10251e+01    
2.47712e+01     -1.09360e+01    
2.47725e+01     -1.08470e+01    
2.47738e+01     -1.07570e+01    
2.47750e+01     -1.06664e+01    
2.47763e+01     -1.05753e+01    
2.47775e+01     -1.04841e+01    
2.47787e+01     -1.03919e+01    
2.47800e+01     -1.02994e+01    
2.47813e+01     -1.02067e+01    
2.47825e+01     -1.01129e+01    
2.47838e+01     -1.00193e+01    
2.47850e+01     -9.92523e+00    
2.47862e+01     -9.83017e+00    
2.47875e+01     -9.73472e+00    
2.47887e+01     -9.63930e+00    
2.47900e+01     -9.54303e+00    
2.47913e+01     -9.44731e+00    
2.47925e+01     -9.32909e+00    
2.47938e+01     -9.22504e+00    
2.47950e+01     -9.13238e+00    
2.47962e+01     -9.03519e+00    
2.47975e+01     -8.93792e+00    
2.47987e+01     -8.84083e+00    
2.48000e+01     -8.74275e+00    
2.48013e+01     -8.64428e+00    
2.48025e+01     -8.54482e+00    
2.48037e+01     -8.44648e+00    
2.48050e+01     -8.34803e+00    
2.48062e+01     -8.24942e+00    
2.48075e+01     -8.15025e+00    
2.48088e+01     -8.05132e+00    
2.48100e+01     -7.95207e+00    
2.48113e+01     -7.85321e+00    
2.48125e+01     -7.75421e+00    
2.48137e+01     -7.65506e+00    
2.48150e+01     -7.55616e+00    
2.48162e+01     -7.45712e+00    
2.48175e+01     -7.35784e+00    
2.48188e+01     -7.25438e+00    
2.48200e+01     -7.12509e+00    
2.48213e+01     -7.03763e+00    
2.48225e+01     -6.93972e+00    
2.48237e+01     -6.84158e+00    
2.48250e+01     -6.74382e+00    
2.48263e+01     -6.64604e+00    
2.48275e+01     -6.54859e+00    
2.48288e+01     -6.45144e+00    
2.48300e+01     -6.35401e+00    
2.48312e+01     -6.25720e+00    
2.48325e+01     -6.16057e+00    
2.48337e+01     -6.06409e+00    
2.48350e+01     -5.96795e+00    
2.48363e+01     -5.87215e+00    
2.48375e+01     -5.77685e+00    
2.48388e+01     -5.68165e+00    
2.48400e+01     -5.58673e+00    
2.48412e+01     -5.49246e+00    
2.48425e+01     -5.38441e+00    
2.48438e+01     -5.27718e+00    
2.48450e+01     -5.19147e+00    
2.48463e+01     -5.09959e+00    
2.48475e+01     -5.00802e+00    
2.48487e+01     -4.91702e+00    
2.48500e+01     -4.82649e+00    
2.48512e+01     -4.73670e+00    
2.48525e+01     -4.64722e+00    
2.48538e+01     -4.55851e+00    
2.48550e+01     -4.47036e+00    
2.48563e+01     -4.38246e+00    
2.48575e+01     -4.29526e+00    
2.48587e+01     -4.20886e+00    
2.48600e+01     -4.12302e+00    
2.48612e+01     -4.03789e+00    
2.48625e+01     -3.95324e+00    
2.48638e+01     -3.85526e+00    
2.48650e+01     -3.76248e+00    
2.48662e+01     -3.68587e+00    
2.48675e+01     -3.60476e+00    
2.48687e+01     -3.52454e+00    
2.48700e+01     -3.44502e+00    
2.48713e+01     -3.36630e+00    
2.48725e+01     -3.28835e+00    
2.48738e+01     -3.21117e+00    
2.48750e+01     -3.13458e+00    
2.48762e+01     -3.05881e+00    
2.48775e+01     -2.98361e+00    
2.48787e+01     -2.90949e+00    
2.48800e+01     -2.83608e+00    
2.48813e+01     -2.76351e+00    
2.48825e+01     -2.69173e+00    
2.48838e+01     -2.60386e+00    
2.48850e+01     -2.53508e+00    
2.48862e+01     -2.46895e+00    
2.48875e+01     -2.40176e+00    
2.48888e+01     -2.33524e+00    
2.48900e+01     -2.26976e+00    
2.48913e+01     -2.20521e+00    
2.48925e+01     -2.14128e+00    
2.48937e+01     -2.07840e+00    
2.48950e+01     -2.01648e+00    
2.48962e+01     -1.95543e+00    
2.48975e+01     -1.89520e+00    
2.48988e+01     -1.83596e+00    
2.49000e+01     -1.77771e+00    
2.49013e+01     -1.72033e+00    
2.49025e+01     -1.64976e+00    
2.49037e+01     -1.59862e+00    
2.49050e+01     -1.54574e+00    
2.49063e+01     -1.49332e+00    
2.49075e+01     -1.44181e+00    
2.49088e+01     -1.39130e+00    
2.49100e+01     -1.34162e+00    
2.49112e+01     -1.29288e+00    
2.49125e+01     -1.24525e+00    
2.49137e+01     -1.19842e+00    
2.49150e+01     -1.15236e+00    
2.49163e+01     -1.10722e+00    
2.49175e+01     -1.06321e+00    
2.49188e+01     -1.02017e+00    
2.49200e+01     -9.71687e-01    
2.49212e+01     -9.30499e-01    
2.49225e+01     -8.92631e-01    
2.49237e+01     -8.54513e-01    
2.49250e+01     -8.17317e-01    
2.49263e+01     -7.81121e-01    
2.49275e+01     -7.45877e-01    
2.49287e+01     -7.11474e-01    
2.49300e+01     -6.78009e-01    
2.49312e+01     -6.45530e-01    
2.49325e+01     -6.13868e-01    
2.49338e+01     -5.83111e-01    
2.49350e+01     -5.53300e-01    
2.49363e+01     -5.24375e-01    
2.49375e+01     -4.92909e-01    
2.49387e+01     -4.67817e-01    
2.49400e+01     -4.42665e-01    
2.49412e+01     -4.18276e-01    
2.49425e+01     -3.94725e-01    
2.49438e+01     -3.72009e-01    
2.49450e+01     -3.50224e-01    
2.49463e+01     -3.29254e-01    
2.49475e+01     -3.09119e-01    
2.49487e+01     -2.89782e-01    
2.49500e+01     -2.71239e-01    
2.49513e+01     -2.53422e-01    
2.49525e+01     -2.36503e-01    
2.49538e+01     -2.20785e-01    
2.49550e+01     -2.06830e-01    
2.49562e+01     -1.92799e-01    
2.49575e+01     -1.79727e-01    
2.49587e+01     -1.67389e-01    
2.49600e+01     -1.55788e-01    
2.49613e+01     -1.44869e-01    
2.49625e+01     -1.34676e-01    
2.49638e+01     -1.25141e-01    
2.49650e+01     -1.16284e-01    
2.49662e+01     -1.08098e-01    
2.49675e+01     -1.00536e-01    
2.49688e+01     -9.36824e-02    
2.49700e+01     -8.88429e-02    
2.49713e+01     -8.73663e-02    
2.49725e+01     -8.16834e-02    
2.49737e+01     -7.78735e-02    
2.49750e+01     -7.46429e-02    
2.49762e+01     -7.19620e-02    
2.49775e+01     -6.98445e-02    
2.49788e+01     -6.82560e-02    
2.49800e+01     -6.71931e-02    
2.49813e+01     -6.66936e-02    
2.49825e+01     -6.66660e-02    
2.49837e+01     -6.71838e-02    
2.49850e+01     -6.81664e-02    
2.49862e+01     -7.16373e-02    
2.49875e+01     -7.98712e-02    
2.49888e+01     -8.04670e-02    
2.49900e+01     -8.36450e-02    
2.49912e+01     -8.72396e-02    
2.49925e+01     -9.12634e-02    
2.49937e+01     -9.56708e-02    
2.49950e+01     -1.00428e-01    
2.49963e+01     -1.05573e-01    
2.49975e+01     -1.11078e-01    
2.49988e+01     -1.16930e-01    
2.50000e+01     -1.23116e-01    
2.50012e+01     -1.29692e-01    
2.50025e+01     -1.39486e-01    
2.50037e+01     -1.53423e-01    
2.50050e+01     -1.58371e-01    
2.50063e+01     -1.66072e-01    
2.50075e+01     -1.74005e-01    
2.50088e+01     -1.82122e-01    
2.50100e+01     -1.90440e-01    
2.50112e+01     -1.98948e-01    
2.50125e+01     -2.07641e-01    
2.50138e+01     -2.16484e-01    
2.50150e+01     -2.25505e-01    
2.50163e+01     -2.34639e-01    
2.50175e+01     -2.43922e-01    
2.50187e+01     -2.56837e-01    
2.50200e+01     -2.72658e-01    
2.50212e+01     -2.79408e-01    
2.50225e+01     -2.88797e-01    
2.50238e+01     -2.98209e-01    
2.50250e+01     -3.07648e-01    
2.50263e+01     -3.17122e-01    
2.50275e+01     -3.26607e-01    
2.50287e+01     -3.36118e-01    
2.50300e+01     -3.45581e-01    
2.50313e+01     -3.55089e-01    
2.50325e+01     -3.64554e-01    
2.50338e+01     -3.73986e-01    
2.50350e+01     -3.86241e-01    
2.50362e+01     -4.01914e-01    
2.50375e+01     -4.08034e-01    
2.50387e+01     -4.16734e-01    
2.50400e+01     -4.25234e-01    
2.50413e+01     -4.33620e-01    
2.50425e+01     -4.41900e-01    
2.50438e+01     -4.50015e-01    
2.50450e+01     -4.57980e-01    
2.50462e+01     -4.65814e-01    
2.50475e+01     -4.73488e-01    
2.50487e+01     -4.80997e-01    
2.50500e+01     -4.88380e-01    
2.50513e+01     -5.31854e-01    
2.50525e+01     -4.62808e-01    
2.50537e+01     -5.25731e-01    
2.50550e+01     -5.19403e-01    
2.50562e+01     -5.24936e-01    
2.50575e+01     -5.30148e-01    
2.50588e+01     -5.35133e-01    
2.50600e+01     -5.39852e-01    
2.50613e+01     -5.44308e-01    
2.50625e+01     -5.48495e-01    
2.50637e+01     -5.52440e-01    
2.50650e+01     -5.56116e-01    
2.50662e+01     -5.59550e-01    
2.50675e+01     -5.62653e-01    
2.50688e+01     -5.68776e-01    
2.50700e+01     -5.71120e-01    
2.50713e+01     -5.71489e-01    
2.50725e+01     -5.72250e-01    
2.50737e+01     -5.72702e-01    
2.50750e+01     -5.72782e-01    
2.50763e+01     -5.72540e-01    
2.50775e+01     -5.71951e-01    
2.50788e+01     -5.71062e-01    
2.50800e+01     -5.69824e-01    
2.50812e+01     -5.68235e-01    
2.50825e+01     -5.66361e-01    
2.50837e+01     -5.64100e-01    
2.50850e+01     -5.61550e-01    
2.50863e+01     -5.59603e-01    
2.50875e+01     -5.54693e-01    
2.50888e+01     -5.49655e-01    
2.50900e+01     -5.44344e-01    
2.50912e+01     -5.38753e-01    
2.50925e+01     -5.32740e-01    
2.50938e+01     -5.26371e-01    
2.50950e+01     -5.19671e-01    
2.50963e+01     -5.12618e-01    
2.50975e+01     -5.05230e-01    
2.50987e+01     -4.97564e-01    
2.51000e+01     -4.89533e-01    
2.51012e+01     -4.81166e-01    
2.51025e+01     -4.72535e-01    
2.51038e+01     -4.61969e-01    
2.51050e+01     -4.50013e-01    
2.51063e+01     -4.39493e-01    
2.51075e+01     -4.28159e-01    
2.51087e+01     -4.16460e-01    
2.51100e+01     -4.04550e-01    
2.51112e+01     -3.92340e-01    
2.51125e+01     -3.79928e-01    
2.51138e+01     -3.67160e-01    
2.51150e+01     -3.54194e-01    
2.51162e+01     -3.41036e-01    
2.51175e+01     -3.27651e-01    
2.51187e+01     -3.14052e-01    
2.51200e+01     -3.00294e-01    
2.51213e+01     -2.86402e-01    
2.51225e+01     -2.67825e-01    
2.51238e+01     -2.49323e-01    
2.51250e+01     -2.34752e-01    
2.51262e+01     -2.18743e-01    
2.51275e+01     -2.02529e-01    
2.51287e+01     -1.86371e-01    
2.51300e+01     -1.70024e-01    
2.51313e+01     -1.53606e-01    
2.51325e+01     -1.37030e-01    
2.51338e+01     -1.20606e-01    
2.51350e+01     -1.04136e-01    
2.51362e+01     -8.76765e-02    
2.51375e+01     -7.12099e-02    
2.51388e+01     -5.48152e-02    
2.51400e+01     -3.84242e-02    
2.51413e+01     -2.22420e-02    
2.51425e+01     2.86248e-03     
2.51437e+01     2.24041e-02     
2.51450e+01     3.82647e-02     
2.51462e+01     5.55013e-02     
2.51475e+01     7.24938e-02     
2.51488e+01     8.93166e-02     
2.51500e+01     1.06008e-01     
2.51513e+01     1.22325e-01     
2.51525e+01     1.38418e-01     
2.51537e+01     1.54184e-01     
2.51550e+01     1.69562e-01     
2.51563e+01     1.84683e-01     
2.51575e+01     1.99494e-01     
2.51588e+01     2.13862e-01     
2.51600e+01     2.27766e-01     
2.51612e+01     2.41222e-01     
2.51625e+01     2.54157e-01     
2.51637e+01     2.76458e-01     
2.51650e+01     2.95602e-01     
2.51663e+01     3.05713e-01     
2.51675e+01     3.18172e-01     
2.51688e+01     3.29917e-01     
2.51700e+01     3.41170e-01     
2.51712e+01     3.51899e-01     
2.51725e+01     3.61798e-01     
2.51737e+01     3.71075e-01     
2.51750e+01     3.79766e-01     
2.51763e+01     3.87644e-01     
2.51775e+01     3.94842e-01     
2.51787e+01     4.01280e-01     
2.51800e+01     4.06897e-01     
2.51812e+01     4.11722e-01     
2.51825e+01     4.15757e-01     
2.51838e+01     4.18957e-01     
2.51850e+01     4.21272e-01     
2.51863e+01     4.22721e-01     
2.51875e+01     4.35784e-01     
2.51887e+01     4.42502e-01     
2.51900e+01     4.39183e-01     
2.51912e+01     4.38192e-01     
2.51925e+01     4.36168e-01     
2.51938e+01     4.33075e-01     
2.51950e+01     4.29012e-01     
2.51963e+01     4.23964e-01     
2.51975e+01     4.17785e-01     
2.51987e+01     4.10455e-01     
2.52000e+01     4.02159e-01     
2.52013e+01     3.92592e-01     
2.52025e+01     3.81950e-01     
2.52038e+01     3.70182e-01     
2.52050e+01     3.57236e-01     
2.52062e+01     3.43100e-01     
2.52075e+01     3.27787e-01     
2.52087e+01     3.11182e-01     
2.52100e+01     2.93340e-01     
2.52113e+01     2.74309e-01     
2.52125e+01     2.53929e-01     
2.52138e+01     2.32412e-01     
2.52150e+01     2.24114e-01     
2.52162e+01     2.05823e-01     
2.52175e+01     1.78252e-01     
2.52188e+01     1.52366e-01     
2.52200e+01     1.25214e-01     
2.52213e+01     9.66630e-02     
2.52225e+01     6.66903e-02     
2.52237e+01     3.55375e-02     
2.52250e+01     2.98914e-03     
2.52262e+01     -3.11215e-02    
2.52275e+01     -6.65968e-02    
2.52288e+01     -1.03412e-01    
2.52300e+01     -1.41745e-01    
2.52313e+01     -1.81477e-01    
2.52325e+01     -2.22542e-01    
2.52337e+01     -2.64994e-01    
2.52350e+01     -3.09057e-01    
2.52362e+01     -3.54539e-01    
2.52375e+01     -4.01467e-01    
2.52388e+01     -4.49901e-01    
2.52400e+01     -4.99799e-01    
2.52412e+01     -5.51104e-01    
2.52425e+01     -6.03873e-01    
2.52437e+01     -6.58302e-01    
2.52450e+01     -7.14142e-01    
2.52463e+01     -7.71390e-01    
2.52475e+01     -8.30152e-01    
2.52488e+01     -8.90576e-01    
2.52500e+01     -9.34949e-01    
2.52512e+01     -9.97968e-01    
2.52525e+01     -1.06375e+00    
2.52537e+01     -1.12947e+00    
2.52550e+01     -1.19665e+00    
2.52563e+01     -1.26541e+00    
2.52575e+01     -1.33558e+00    
2.52588e+01     -1.40745e+00    
2.52600e+01     -1.48046e+00    
2.52612e+01     -1.55514e+00    
2.52625e+01     -1.63129e+00    
2.52638e+01     -1.70896e+00    
2.52650e+01     -1.78800e+00    
2.52663e+01     -1.86881e+00    
2.52675e+01     -1.95092e+00    
2.52687e+01     -2.03455e+00    
2.52700e+01     -2.11972e+00    
2.52712e+01     -2.20601e+00    
2.52725e+01     -2.29417e+00    
2.52738e+01     -2.38371e+00    
2.52750e+01     -2.47480e+00    
2.52763e+01     -2.56721e+00    
2.52775e+01     -2.66091e+00    
2.52787e+01     -2.75618e+00    
2.52800e+01     -2.85296e+00    
2.52813e+01     -2.95119e+00    
2.52825e+01     -3.05065e+00    
2.52838e+01     -3.15156e+00    
2.52850e+01     -3.25377e+00    
2.52862e+01     -3.35769e+00    
2.52875e+01     -3.46258e+00    
2.52887e+01     -3.56885e+00    
2.52900e+01     -3.67645e+00    
2.52913e+01     -3.78566e+00    
2.52925e+01     -3.89589e+00    
2.52938e+01     -4.00746e+00    
2.52950e+01     -4.12043e+00    
2.52962e+01     -4.23427e+00    
2.52975e+01     -4.34957e+00    
2.52987e+01     -4.46605e+00    
2.53000e+01     -4.58392e+00    
2.53013e+01     -4.70278e+00    
2.53025e+01     -4.82297e+00    
2.53037e+01     -4.94420e+00    
2.53050e+01     -5.06658e+00    
2.53062e+01     -5.19002e+00    
2.53075e+01     -5.31483e+00    
2.53088e+01     -5.44039e+00    
2.53100e+01     -5.56697e+00    
2.53113e+01     -5.69454e+00    
2.53125e+01     -5.82345e+00    
2.53137e+01     -5.95319e+00    
2.53150e+01     -6.08404e+00    
2.53162e+01     -6.19421e+00    
2.53175e+01     -6.37062e+00    
2.53188e+01     -6.47053e+00    
2.53200e+01     -6.61260e+00    
2.53213e+01     -6.74792e+00    
2.53225e+01     -6.88413e+00    
2.53237e+01     -7.02140e+00    
2.53250e+01     -7.15932e+00    
2.53263e+01     -7.29819e+00    
2.53275e+01     -7.43784e+00    
2.53288e+01     -7.57820e+00    
2.53300e+01     -7.71942e+00    
2.53312e+01     -7.86134e+00    
2.53325e+01     -8.00391e+00    
2.53337e+01     -8.14721e+00    
2.53350e+01     -8.29139e+00    
2.53363e+01     -7.58612e+00    
2.53375e+01     -7.91432e+00    
2.53388e+01     -8.05367e+00    
2.53400e+01     -8.17264e+00    
2.53412e+01     -8.29036e+00    
2.53425e+01     -8.40747e+00    
2.53438e+01     -8.52392e+00    
2.53450e+01     -8.63999e+00    
2.53463e+01     -8.75570e+00    
2.53475e+01     -8.87084e+00    
2.53487e+01     -8.98591e+00    
2.53500e+01     -9.10052e+00    
2.53512e+01     -9.21452e+00    
2.53525e+01     -9.32827e+00    
2.53538e+01     -9.44157e+00    
2.53550e+01     -9.55430e+00    
2.53563e+01     -9.66666e+00    
2.53575e+01     -9.77852e+00    
2.53587e+01     -9.88999e+00    
2.53600e+01     -1.00007e+01    
2.53612e+01     -1.01112e+01    
2.53625e+01     -1.02209e+01    
2.53638e+01     -1.03301e+01    
2.53650e+01     -1.04389e+01    
2.53662e+01     -1.05471e+01    
2.53675e+01     -1.06546e+01    
2.53687e+01     -1.07616e+01    
2.53700e+01     -1.08678e+01    
2.53713e+01     -1.09733e+01    
2.53725e+01     -1.10782e+01    
2.53738e+01     -1.11824e+01    
2.53750e+01     -1.12859e+01    
2.53762e+01     -1.13886e+01    
2.53775e+01     -1.14903e+01    
2.53787e+01     -1.15915e+01    
2.53800e+01     -1.16916e+01    
2.53813e+01     -1.17909e+01    
2.53825e+01     -1.18893e+01    
2.53838e+01     -1.19868e+01    
2.53850e+01     -1.20832e+01    
2.53862e+01     -1.21786e+01    
2.53875e+01     -1.22727e+01    
2.53888e+01     -1.23659e+01    
2.53900e+01     -1.24580e+01    
2.53913e+01     -1.25488e+01    
2.53925e+01     -1.26381e+01    
2.53937e+01     -1.27266e+01    
2.53950e+01     -1.28136e+01    
2.53962e+01     -1.28993e+01    
2.53975e+01     -1.29839e+01    
2.53988e+01     -1.30671e+01    
2.54000e+01     -1.31492e+01    
2.54013e+01     -1.32300e+01    
2.54025e+01     -1.33097e+01    
2.54037e+01     -1.33885e+01    
2.54050e+01     -1.34667e+01    
2.54063e+01     -1.35443e+01    
2.54075e+01     -1.36218e+01    
2.54088e+01     -1.36991e+01    
2.54100e+01     -1.37768e+01    
2.54112e+01     -1.38549e+01    
2.54125e+01     -1.39334e+01    
2.54137e+01     -1.40131e+01    
2.54150e+01     -1.40938e+01    
2.54163e+01     -1.41753e+01    
2.54175e+01     -1.42577e+01    
2.54188e+01     -1.43406e+01    
2.54200e+01     -1.44241e+01    
2.54212e+01     -1.45075e+01    
2.54225e+01     -1.45912e+01    
2.54237e+01     -1.46742e+01    
2.54250e+01     -1.47566e+01    
2.54263e+01     -1.48385e+01    
2.54275e+01     -1.49203e+01    
2.54287e+01     -1.50016e+01    
2.54300e+01     -1.50826e+01    
2.54312e+01     -1.51634e+01    
2.54325e+01     -1.52437e+01    
2.54338e+01     -1.53236e+01    
2.54350e+01     -1.54031e+01    
2.54363e+01     -1.54820e+01    
2.54375e+01     -1.55606e+01    
2.54387e+01     -1.56386e+01    
2.54400e+01     -1.57164e+01    
2.54412e+01     -1.57935e+01    
2.54425e+01     -1.58700e+01    
2.54438e+01     -1.59461e+01    
2.54450e+01     -1.60213e+01    
2.54463e+01     -1.60964e+01    
2.54475e+01     -1.61703e+01    
2.54487e+01     -1.62444e+01    
2.54500e+01     -1.63175e+01    
2.54513e+01     -1.63899e+01    
2.54525e+01     -1.64619e+01    
2.54538e+01     -1.65329e+01    
2.54550e+01     -1.66035e+01    
2.54562e+01     -1.66731e+01    
2.54575e+01     -1.67426e+01    
2.54587e+01     -1.68109e+01    
2.54600e+01     -1.68788e+01    
2.54613e+01     -1.69461e+01    
2.54625e+01     -1.70125e+01    
2.54638e+01     -1.70780e+01    
2.54650e+01     -1.71431e+01    
2.54662e+01     -1.72076e+01    
2.54675e+01     -1.72712e+01    
2.54688e+01     -1.73339e+01    
2.54700e+01     -1.73963e+01    
2.54713e+01     -1.74574e+01    
2.54725e+01     -1.75182e+01    
2.54737e+01     -1.75782e+01    
2.54750e+01     -1.76368e+01    
2.54762e+01     -1.76954e+01    
2.54775e+01     -1.77530e+01    
2.54788e+01     -1.78096e+01    
2.54800e+01     -1.78655e+01    
2.54813e+01     -1.79210e+01    
2.54825e+01     -1.79753e+01    
2.54837e+01     -1.80285e+01    
2.54850e+01     -1.80816e+01    
2.54862e+01     -1.81333e+01    
2.54875e+01     -1.81849e+01    
2.54888e+01     -1.82351e+01    
2.54900e+01     -1.82845e+01    
2.54912e+01     -1.83332e+01    
2.54925e+01     -1.83813e+01    
2.54937e+01     -1.84283e+01    
2.54950e+01     -1.84743e+01    
2.54963e+01     -1.85200e+01    
2.54975e+01     -1.85646e+01    
2.54988e+01     -1.86083e+01    
2.55000e+01     -1.86516e+01    
2.55012e+01     -1.86934e+01    
2.55025e+01     -1.87347e+01    
2.55037e+01     -1.87755e+01    
2.55050e+01     -1.88151e+01    
2.55063e+01     -1.88541e+01    
2.55075e+01     -1.88922e+01    
2.55088e+01     -1.89294e+01    
2.55100e+01     -1.89656e+01    
2.55112e+01     -1.90014e+01    
2.55125e+01     -1.90368e+01    
2.55138e+01     -1.90710e+01    
2.55150e+01     -1.91044e+01    
2.55163e+01     -1.91373e+01    
2.55175e+01     -1.91696e+01    
2.55187e+01     -1.92008e+01    
2.55200e+01     -1.92315e+01    
2.55212e+01     -1.92615e+01    
2.55225e+01     -1.92910e+01    
2.55238e+01     -1.93198e+01    
2.55250e+01     -1.93480e+01    
2.55263e+01     -1.93752e+01    
2.55275e+01     -1.94022e+01    
2.55287e+01     -1.94285e+01    
2.55300e+01     -1.94545e+01    
2.55313e+01     -1.94802e+01    
2.55325e+01     -1.95056e+01    
2.55338e+01     -1.95303e+01    
2.55350e+01     -1.95547e+01    
2.55362e+01     -1.95792e+01    
2.55375e+01     -1.96030e+01    
2.55387e+01     -1.96269e+01    
2.55400e+01     -1.96511e+01    
2.55413e+01     -1.96744e+01    
2.55425e+01     -1.96985e+01    
2.55438e+01     -1.97223e+01    
2.55450e+01     -1.97461e+01    
2.55462e+01     -1.97701e+01    
2.55475e+01     -1.97943e+01    
2.55487e+01     -1.98185e+01    
2.55500e+01     -1.98429e+01    
2.55513e+01     -1.98672e+01    
2.55525e+01     -1.98918e+01    
2.55537e+01     -1.99162e+01    
2.55550e+01     -1.99404e+01    
2.55562e+01     -1.99641e+01    
2.55575e+01     -1.99875e+01    
2.55588e+01     -2.00104e+01    
2.55600e+01     -2.00324e+01    
2.55613e+01     -2.00532e+01    
2.55625e+01     -2.00727e+01    
2.55637e+01     -2.00905e+01    
2.55650e+01     -2.01066e+01    
2.55662e+01     -2.01204e+01    
2.55675e+01     -2.01320e+01    
2.55688e+01     -2.01413e+01    
2.55700e+01     -2.01476e+01    
2.55713e+01     -2.01511e+01    
2.55725e+01     -2.01521e+01    
2.55737e+01     -2.01499e+01    
2.55750e+01     -2.01448e+01    
2.55763e+01     -2.01364e+01    
2.55775e+01     -2.01254e+01    
2.55788e+01     -2.01118e+01    
2.55800e+01     -2.00948e+01    
2.55812e+01     -2.00750e+01    
2.55825e+01     -2.00523e+01    
2.55837e+01     -2.00270e+01    
2.55850e+01     -1.99992e+01    
2.55863e+01     -1.99688e+01    
2.55875e+01     -1.99360e+01    
2.55888e+01     -1.99012e+01    
2.55900e+01     -1.98644e+01    
2.55912e+01     -1.98255e+01    
2.55925e+01     -1.97845e+01    
2.55938e+01     -1.97416e+01    
2.55950e+01     -1.96974e+01    
2.55963e+01     -1.96512e+01    
2.55975e+01     -1.96033e+01    
2.55987e+01     -1.95546e+01    
2.56000e+01     -1.95047e+01    
2.56012e+01     -1.94539e+01    
2.56025e+01     -1.94014e+01    
2.56038e+01     -1.93475e+01    
2.56050e+01     -1.92926e+01    
2.56063e+01     -1.92375e+01    
2.56075e+01     -1.91808e+01    
2.56087e+01     -1.91234e+01    
2.56100e+01     -1.90660e+01    
2.56112e+01     -1.90076e+01    
2.56125e+01     -1.89483e+01    
2.56138e+01     -1.88898e+01    
2.56150e+01     -1.88295e+01    
2.56162e+01     -1.87679e+01    
2.56175e+01     -1.87069e+01    
2.56187e+01     -1.86450e+01    
2.56200e+01     -1.85824e+01    
2.56213e+01     -1.85196e+01    
2.56225e+01     -1.84554e+01    
2.56238e+01     -1.83914e+01    
2.56250e+01     -1.83271e+01    
2.56262e+01     -1.82620e+01    
2.56275e+01     -1.81970e+01    
2.56287e+01     -1.81313e+01    
2.56300e+01     -1.80655e+01    
2.56313e+01     -1.79992e+01    
2.56325e+01     -1.79317e+01    
2.56338e+01     -1.78642e+01    
2.56350e+01     -1.77972e+01    
2.56362e+01     -1.77290e+01    
2.56375e+01     -1.76596e+01    
2.56388e+01     -1.75908e+01    
2.56400e+01     -1.75212e+01    
2.56413e+01     -1.74519e+01    
2.56425e+01     -1.73814e+01    
2.56437e+01     -1.73108e+01    
2.56450e+01     -1.72389e+01    
2.56462e+01     -1.71679e+01    
2.56475e+01     -1.70957e+01    
2.56488e+01     -1.70244e+01    
2.56500e+01     -1.69520e+01    
2.56513e+01     -1.68789e+01    
2.56525e+01     -1.68052e+01    
2.56537e+01     -1.67324e+01    
2.56550e+01     -1.66581e+01    
2.56563e+01     -1.65846e+01    
2.56575e+01     -1.65108e+01    
2.56588e+01     -1.64355e+01    
2.56600e+01     -1.63616e+01    
2.56612e+01     -1.62862e+01    
2.56625e+01     -1.62111e+01    
2.56637e+01     -1.61360e+01    
2.56650e+01     -1.60601e+01    
2.56663e+01     -1.59846e+01    
2.56675e+01     -1.59081e+01    
2.56688e+01     -1.60597e+01    
2.56700e+01     -1.65968e+01    
2.56712e+01     -1.63267e+01    
2.56725e+01     -1.62721e+01    
2.56737e+01     -1.62176e+01    
2.56750e+01     -1.61643e+01    
2.56763e+01     -1.61099e+01    
2.56775e+01     -1.60555e+01    
2.56787e+01     -1.60014e+01    
2.56800e+01     -1.59473e+01    
2.56812e+01     -1.58930e+01    
2.56825e+01     -1.58386e+01    
2.56838e+01     -1.57844e+01    
2.56850e+01     -1.59293e+01    
2.56863e+01     -1.53070e+01    
2.56875e+01     -1.58139e+01    
2.56887e+01     -1.55273e+01    
2.56900e+01     -1.55049e+01    
2.56912e+01     -1.54497e+01    
2.56925e+01     -1.53944e+01    
2.56938e+01     -1.53393e+01    
2.56950e+01     -1.52827e+01    
2.56963e+01     -1.52264e+01    
2.56975e+01     -1.51702e+01    
2.56987e+01     -1.51136e+01    
2.57000e+01     -1.50561e+01    
2.57013e+01     -1.49992e+01    
2.57025e+01     -1.49419e+01    
2.57038e+01     -1.48829e+01    
2.57050e+01     -1.48239e+01    
2.57062e+01     -1.47652e+01    
2.57075e+01     -1.47062e+01    
2.57087e+01     -1.46456e+01    
2.57100e+01     -1.45867e+01    
2.57113e+01     -1.45267e+01    
2.57125e+01     -1.44656e+01    
2.57138e+01     -1.44047e+01    
2.57150e+01     -1.43425e+01    
2.57162e+01     -1.42802e+01    
2.57175e+01     -1.42173e+01    
2.57188e+01     -1.41544e+01    
2.57200e+01     -1.40904e+01    
2.57213e+01     -1.40262e+01    
2.57225e+01     -1.39609e+01    
2.57237e+01     -1.38956e+01    
2.57250e+01     -1.38289e+01    
2.57262e+01     -1.37616e+01    
2.57275e+01     -1.36940e+01    
2.57288e+01     -1.36265e+01    
2.57300e+01     -1.35575e+01    
2.57313e+01     -1.34876e+01    
2.57325e+01     -1.34178e+01    
2.57337e+01     -1.33469e+01    
2.57350e+01     -1.32749e+01    
2.57362e+01     -1.32027e+01    
2.57375e+01     -1.31301e+01    
2.57388e+01     -1.30568e+01    
2.57400e+01     -1.29824e+01    
2.57412e+01     -1.29073e+01    
2.57425e+01     -1.28317e+01    
2.57437e+01     -1.27552e+01    
2.57450e+01     -1.26781e+01    
2.57463e+01     -1.26002e+01    
2.57475e+01     -1.25216e+01    
2.57488e+01     -1.24425e+01    
2.57500e+01     -1.23627e+01    
2.57512e+01     -1.22821e+01    
2.57525e+01     -1.22008e+01    
2.57537e+01     -1.21058e+01    
2.57550e+01     -1.20098e+01    
2.57563e+01     -1.19316e+01    
2.57575e+01     -1.18473e+01    
2.57588e+01     -1.17626e+01    
2.57600e+01     -1.16769e+01    
2.57612e+01     -1.15907e+01    
2.57625e+01     -1.15038e+01    
2.57638e+01     -1.14164e+01    
2.57650e+01     -1.13282e+01    
2.57663e+01     -1.12392e+01    
2.57675e+01     -1.11498e+01    
2.57687e+01     -1.10602e+01    
2.57700e+01     -1.09697e+01    
2.57712e+01     -1.08781e+01    
2.57725e+01     -1.07867e+01    
2.57738e+01     -1.06949e+01    
2.57750e+01     -1.06024e+01    
2.57763e+01     -1.05092e+01    
2.57775e+01     -1.04154e+01    
2.57787e+01     -1.03213e+01    
2.57800e+01     -1.02262e+01    
2.57813e+01     -1.01312e+01    
2.57825e+01     -1.00353e+01    
2.57838e+01     -9.93935e+00    
2.57850e+01     -9.84340e+00    
2.57862e+01     -9.74700e+00    
2.57875e+01     -9.65022e+00    
2.57887e+01     -9.53115e+00    
2.57900e+01     -9.42678e+00    
2.57913e+01     -9.33367e+00    
2.57925e+01     -9.23542e+00    
2.57938e+01     -9.13719e+00    
2.57950e+01     -9.03866e+00    
2.57962e+01     -8.93977e+00    
2.57975e+01     -8.84090e+00    
2.57987e+01     -8.74150e+00    
2.58000e+01     -8.64179e+00    
2.58013e+01     -8.54067e+00    
2.58025e+01     -8.44119e+00    
2.58037e+01     -8.34128e+00    
2.58050e+01     -8.24139e+00    
2.58062e+01     -8.14135e+00    
2.58075e+01     -8.04136e+00    
2.58088e+01     -7.94126e+00    
2.58100e+01     -7.84099e+00    
2.58113e+01     -7.74092e+00    
2.58125e+01     -7.64076e+00    
2.58137e+01     -7.54046e+00    
2.58150e+01     -7.44008e+00    
2.58162e+01     -7.31712e+00    
2.58175e+01     -7.21195e+00    
2.58188e+01     -7.11705e+00    
2.58200e+01     -7.01762e+00    
2.58213e+01     -6.91839e+00    
2.58225e+01     -6.81935e+00    
2.58237e+01     -6.72058e+00    
2.58250e+01     -6.62190e+00    
2.58263e+01     -6.52327e+00    
2.58275e+01     -6.42502e+00    
2.58288e+01     -6.32748e+00    
2.58300e+01     -6.22990e+00    
2.58312e+01     -6.13279e+00    
2.58325e+01     -6.03582e+00    
2.58337e+01     -5.93917e+00    
2.58350e+01     -5.84284e+00    
2.58363e+01     -5.74660e+00    
2.58375e+01     -5.65068e+00    
2.58388e+01     -5.55516e+00    
2.58400e+01     -5.43847e+00    
2.58412e+01     -5.34091e+00    
2.58425e+01     -5.25141e+00    
2.58438e+01     -5.15832e+00    
2.58450e+01     -5.06576e+00    
2.58463e+01     -4.97390e+00    
2.58475e+01     -4.88273e+00    
2.58487e+01     -4.79181e+00    
2.58500e+01     -4.70128e+00    
2.58512e+01     -4.61182e+00    
2.58525e+01     -4.52272e+00    
2.58538e+01     -4.43409e+00    
2.58550e+01     -4.34621e+00    
2.58563e+01     -4.25886e+00    
2.58575e+01     -4.17180e+00    
2.58587e+01     -4.08550e+00    
2.58600e+01     -3.99994e+00    
2.58612e+01     -3.89979e+00    
2.58625e+01     -3.80811e+00    
2.58638e+01     -3.73013e+00    
2.58650e+01     -3.64831e+00    
2.58662e+01     -3.56723e+00    
2.58675e+01     -3.48679e+00    
2.58687e+01     -3.40731e+00    
2.58700e+01     -3.32833e+00    
2.58713e+01     -3.25027e+00    
2.58725e+01     -3.17279e+00    
2.58738e+01     -3.09625e+00    
2.58750e+01     -3.02048e+00    
2.58762e+01     -2.94548e+00    
2.58775e+01     -2.87133e+00    
2.58787e+01     -2.79759e+00    
2.58800e+01     -2.72504e+00    
2.58813e+01     -2.63812e+00    
2.58825e+01     -2.56600e+00    
2.58838e+01     -2.49963e+00    
2.58850e+01     -2.43156e+00    
2.58862e+01     -2.36458e+00    
2.58875e+01     -2.29839e+00    
2.58888e+01     -2.23289e+00    
2.58900e+01     -2.16834e+00    
2.58913e+01     -2.10474e+00    
2.58925e+01     -2.04213e+00    
2.58937e+01     -1.98038e+00    
2.58950e+01     -1.91940e+00    
2.58962e+01     -1.85950e+00    
2.58975e+01     -1.80044e+00    
2.58988e+01     -1.74225e+00    
2.59000e+01     -1.67351e+00    
2.59013e+01     -1.61781e+00    
2.59025e+01     -1.56542e+00    
2.59037e+01     -1.51232e+00    
2.59050e+01     -1.46006e+00    
2.59063e+01     -1.40871e+00    
2.59075e+01     -1.35850e+00    
2.59088e+01     -1.30921e+00    
2.59100e+01     -1.26094e+00    
2.59112e+01     -1.21353e+00    
2.59125e+01     -1.16704e+00    
2.59137e+01     -1.12160e+00    
2.59150e+01     -1.07672e+00    
2.59163e+01     -1.03311e+00    
2.59175e+01     -9.86387e-01    
2.59188e+01     -9.41203e-01    
2.59200e+01     -9.03757e-01    
2.59212e+01     -8.65084e-01    
2.59225e+01     -8.27483e-01    
2.59237e+01     -7.90807e-01    
2.59250e+01     -7.55005e-01    
2.59263e+01     -7.20114e-01    
2.59275e+01     -6.86213e-01    
2.59287e+01     -6.53289e-01    
2.59300e+01     -6.21317e-01    
2.59312e+01     -5.90232e-01    
2.59325e+01     -5.60042e-01    
2.59338e+01     -5.30792e-01    
2.59350e+01     -4.99923e-01    
2.59363e+01     -4.72816e-01    
2.59375e+01     -4.47824e-01    
2.59387e+01     -4.23191e-01    
2.59400e+01     -3.99389e-01    
2.59412e+01     -3.76527e-01    
2.59425e+01     -3.54507e-01    
2.59438e+01     -3.33289e-01    
2.59450e+01     -3.12972e-01    
2.59463e+01     -2.93482e-01    
2.59475e+01     -2.74735e-01    
2.59487e+01     -2.56906e-01    
2.59500e+01     -2.39911e-01    
2.59513e+01     -2.23654e-01    
2.59525e+01     -2.09782e-01    
2.59538e+01     -1.95705e-01    
2.59550e+01     -1.82645e-01    
2.59562e+01     -1.70353e-01    
2.59575e+01     -1.58758e-01    
2.59587e+01     -1.47919e-01    
2.59600e+01     -1.37708e-01    
2.59613e+01     -1.28299e-01    
2.59625e+01     -1.19527e-01    
2.59638e+01     -1.11495e-01    
2.59650e+01     -1.04190e-01    
2.59662e+01     -9.74870e-02    
2.59675e+01     -9.14218e-02    
2.59688e+01     -9.10614e-02    
2.59700e+01     -8.60215e-02    
2.59713e+01     -8.22711e-02    
2.59725e+01     -7.93277e-02    
2.59737e+01     -7.69238e-02    
2.59750e+01     -7.51204e-02    
2.59762e+01     -7.38660e-02    
2.59775e+01     -7.31810e-02    
2.59788e+01     -7.30274e-02    
2.59800e+01     -7.34060e-02    
2.59813e+01     -7.42990e-02    
2.59825e+01     -7.57048e-02    
2.59837e+01     -7.76195e-02    
2.59850e+01     -8.75282e-02    
2.59862e+01     -8.96382e-02    
2.59875e+01     -9.29363e-02    
2.59888e+01     -9.70812e-02    
2.59900e+01     -1.01604e-01    
2.59912e+01     -1.06531e-01    
2.59925e+01     -1.11885e-01    
2.59937e+01     -1.17636e-01    
2.59950e+01     -1.23714e-01    
2.59963e+01     -1.30174e-01    
2.59975e+01     -1.36963e-01    
2.59988e+01     -1.44087e-01    
2.60000e+01     -1.51534e-01    
