# Supplementary material for: Effects of non-sinusoidal pitching motion on the propulsion performance of an oscillating foil
Source: PLoS One. 2019 Jul 1;14(7):e0218832. doi: 10.1371/journal.pone.0218832 (PMC6602205; doi:10.1371/journal.pone.0218832)
Supplement: S5 File — (ZIP) [file pone.0218832.s005.zip › Time Variations of CX/40-0.5-0.75/cl-1-history]

2.40000e+01     1.55423e+00     
2.40012e+01     1.95689e+00     
2.40025e+01     1.74518e+00     
2.40037e+01     1.82723e+00     
2.40050e+01     1.86185e+00     
2.40063e+01     1.89551e+00     
2.40075e+01     1.92827e+00     
2.40088e+01     1.96044e+00     
2.40100e+01     1.99214e+00     
2.40112e+01     2.02271e+00     
2.40125e+01     2.05305e+00     
2.40138e+01     2.08264e+00     
2.40150e+01     2.11151e+00     
2.40163e+01     2.08565e+00     
2.40175e+01     2.25220e+00     
2.40187e+01     2.17868e+00     
2.40200e+01     2.21800e+00     
2.40212e+01     2.23862e+00     
2.40225e+01     2.25841e+00     
2.40238e+01     2.27730e+00     
2.40250e+01     2.29558e+00     
2.40263e+01     2.31315e+00     
2.40275e+01     2.32987e+00     
2.40287e+01     2.34621e+00     
2.40300e+01     2.36198e+00     
2.40313e+01     2.37702e+00     
2.40325e+01     2.25973e+00     
2.40338e+01     2.57770e+00     
2.40350e+01     2.36686e+00     
2.40362e+01     2.41730e+00     
2.40375e+01     2.42379e+00     
2.40387e+01     2.42977e+00     
2.40400e+01     2.43480e+00     
2.40413e+01     2.43916e+00     
2.40425e+01     2.44266e+00     
2.40438e+01     2.44565e+00     
2.40450e+01     2.44791e+00     
2.40462e+01     2.44920e+00     
2.40475e+01     2.45004e+00     
2.40487e+01     2.45037e+00     
2.40500e+01     2.44022e+00     
2.40513e+01     2.43356e+00     
2.40525e+01     2.42806e+00     
2.40537e+01     2.42111e+00     
2.40550e+01     2.41346e+00     
2.40562e+01     2.40511e+00     
2.40575e+01     2.39614e+00     
2.40588e+01     2.38667e+00     
2.40600e+01     2.37656e+00     
2.40613e+01     2.36578e+00     
2.40625e+01     2.35473e+00     
2.40637e+01     2.34294e+00     
2.40650e+01     2.33071e+00     
2.40662e+01     2.31004e+00     
2.40675e+01     2.27949e+00     
2.40688e+01     2.26592e+00     
2.40700e+01     2.24697e+00     
2.40713e+01     2.22735e+00     
2.40725e+01     2.20724e+00     
2.40737e+01     2.18650e+00     
2.40750e+01     2.16560e+00     
2.40763e+01     2.14420e+00     
2.40775e+01     2.12248e+00     
2.40788e+01     2.10041e+00     
2.40800e+01     2.07792e+00     
2.40812e+01     2.05492e+00     
2.40825e+01     2.03171e+00     
2.40837e+01     1.98750e+00     
2.40850e+01     1.95057e+00     
2.40863e+01     1.92677e+00     
2.40875e+01     1.89808e+00     
2.40888e+01     1.86894e+00     
2.40900e+01     1.83950e+00     
2.40912e+01     1.80974e+00     
2.40925e+01     1.77982e+00     
2.40938e+01     1.74971e+00     
2.40950e+01     1.71938e+00     
2.40963e+01     1.68918e+00     
2.40975e+01     1.65882e+00     
2.40987e+01     1.62834e+00     
2.41000e+01     1.59774e+00     
2.41012e+01     1.55179e+00     
2.41025e+01     1.49296e+00     
2.41038e+01     1.46752e+00     
2.41050e+01     1.43282e+00     
2.41063e+01     1.39816e+00     
2.41075e+01     1.36341e+00     
2.41087e+01     1.32889e+00     
2.41100e+01     1.29444e+00     
2.41112e+01     1.26003e+00     
2.41125e+01     1.22589e+00     
2.41138e+01     1.19192e+00     
2.41150e+01     1.15805e+00     
2.41162e+01     1.12448e+00     
2.41175e+01     1.09134e+00     
2.41187e+01     1.05827e+00     
2.41200e+01     1.00103e+00     
2.41213e+01     9.45480e-01     
2.41225e+01     9.19008e-01     
2.41238e+01     8.83847e-01     
2.41250e+01     8.49075e-01     
2.41262e+01     8.14794e-01     
2.41275e+01     7.81084e-01     
2.41287e+01     7.47700e-01     
2.41300e+01     7.14924e-01     
2.41313e+01     6.82643e-01     
2.41325e+01     6.51073e-01     
2.41338e+01     6.20136e-01     
2.41350e+01     5.89811e-01     
2.41362e+01     5.60009e-01     
2.41375e+01     5.30954e-01     
2.41388e+01     5.02487e-01     
2.41400e+01     4.31790e-01     
2.41413e+01     3.99841e-01     
2.41425e+01     3.75624e-01     
2.41437e+01     3.47137e-01     
2.41450e+01     3.19504e-01     
2.41462e+01     2.92831e-01     
2.41475e+01     2.66806e-01     
2.41488e+01     2.41821e-01     
2.41500e+01     2.17661e-01     
2.41513e+01     1.94380e-01     
2.41525e+01     1.72261e-01     
2.41537e+01     1.50998e-01     
2.41550e+01     1.30652e-01     
2.41563e+01     1.11464e-01     
2.41575e+01     9.32686e-02     
2.41588e+01     7.61045e-02     
2.41600e+01     6.00368e-02     
2.41612e+01     -3.84574e-03    
2.41625e+01     -1.71507e-02    
2.41637e+01     -2.83570e-02    
2.41650e+01     -4.24874e-02    
2.41663e+01     -5.55537e-02    
2.41675e+01     -6.75097e-02    
2.41688e+01     -7.80818e-02    
2.41700e+01     -8.74579e-02    
2.41712e+01     -9.55263e-02    
2.41725e+01     -1.02399e-01    
2.41737e+01     -1.07990e-01    
2.41750e+01     -1.12429e-01    
2.41763e+01     -1.15892e-01    
2.41775e+01     -1.17571e-01    
2.41787e+01     -1.18074e-01    
2.41800e+01     -1.17309e-01    
2.41812e+01     -1.15097e-01    
2.41825e+01     -1.11703e-01    
2.41838e+01     -1.13368e-01    
2.41850e+01     -1.60544e-01    
2.41863e+01     -1.37390e-01    
2.41875e+01     -1.30371e-01    
2.41887e+01     -1.22208e-01    
2.41900e+01     -1.12505e-01    
2.41912e+01     -1.01522e-01    
2.41925e+01     -8.89707e-02    
2.41938e+01     -7.55030e-02    
2.41950e+01     -6.01638e-02    
2.41963e+01     -4.36956e-02    
2.41975e+01     -2.57011e-02    
2.41987e+01     -6.31082e-03    
2.42000e+01     1.45951e-02     
2.42013e+01     3.69646e-02     
2.42025e+01     6.05016e-02     
2.42038e+01     8.54381e-02     
2.42050e+01     1.11978e-01     
2.42062e+01     1.39900e-01     
2.42075e+01     1.69452e-01     
2.42087e+01     2.00138e-01     
2.42100e+01     2.32179e-01     
2.42113e+01     2.30297e-01     
2.42125e+01     2.54533e-01     
2.42138e+01     2.96529e-01     
2.42150e+01     3.33062e-01     
2.42162e+01     3.71116e-01     
2.42175e+01     4.10288e-01     
2.42188e+01     4.50897e-01     
2.42200e+01     4.93157e-01     
2.42213e+01     5.36682e-01     
2.42225e+01     5.81669e-01     
2.42237e+01     6.27859e-01     
2.42250e+01     6.75355e-01     
2.42262e+01     7.24304e-01     
2.42275e+01     7.74646e-01     
2.42288e+01     8.26207e-01     
2.42300e+01     8.79151e-01     
2.42313e+01     9.33516e-01     
2.42325e+01     9.89243e-01     
2.42337e+01     1.04632e+00     
2.42350e+01     1.10466e+00     
2.42362e+01     1.16425e+00     
2.42375e+01     1.22520e+00     
2.42388e+01     1.28727e+00     
2.42400e+01     1.35069e+00     
2.42412e+01     1.41545e+00     
2.42425e+01     1.48144e+00     
2.42437e+01     1.25107e+00     
2.42450e+01     1.97121e+00     
2.42463e+01     1.55414e+00     
2.42475e+01     1.72487e+00     
2.42488e+01     1.79629e+00     
2.42500e+01     1.86912e+00     
2.42512e+01     1.94291e+00     
2.42525e+01     2.01774e+00     
2.42537e+01     2.09421e+00     
2.42550e+01     2.17130e+00     
2.42563e+01     2.24984e+00     
2.42575e+01     2.32960e+00     
2.42588e+01     2.41032e+00     
2.42600e+01     2.49210e+00     
2.42612e+01     2.57500e+00     
2.42625e+01     2.65909e+00     
2.42638e+01     2.74405e+00     
2.42650e+01     2.83027e+00     
2.42663e+01     2.91765e+00     
2.42675e+01     3.00589e+00     
2.42687e+01     3.09533e+00     
2.42700e+01     3.18563e+00     
2.42712e+01     3.27709e+00     
2.42725e+01     3.36962e+00     
2.42738e+01     3.46305e+00     
2.42750e+01     3.55731e+00     
2.42763e+01     3.65268e+00     
2.42775e+01     3.74889e+00     
2.42787e+01     3.84618e+00     
2.42800e+01     3.94443e+00     
2.42813e+01     4.04360e+00     
2.42825e+01     4.14362e+00     
2.42838e+01     4.24458e+00     
2.42850e+01     4.34647e+00     
2.42862e+01     4.44916e+00     
2.42875e+01     4.55273e+00     
2.42887e+01     4.65750e+00     
2.42900e+01     4.76286e+00     
2.42913e+01     4.86895e+00     
2.42925e+01     4.97587e+00     
2.42938e+01     5.08393e+00     
2.42950e+01     5.19234e+00     
2.42962e+01     5.30167e+00     
2.42975e+01     5.41183e+00     
2.42987e+01     5.52297e+00     
2.43000e+01     5.70287e+00     
2.43013e+01     5.63189e+00     
2.43025e+01     5.87030e+00     
2.43037e+01     5.96011e+00     
2.43050e+01     6.07521e+00     
2.43062e+01     6.19072e+00     
2.43075e+01     6.30687e+00     
2.43088e+01     6.42367e+00     
2.43100e+01     6.54108e+00     
2.43113e+01     6.65910e+00     
2.43125e+01     6.77787e+00     
2.43137e+01     6.89739e+00     
2.43150e+01     7.01749e+00     
2.43162e+01     7.13798e+00     
2.43175e+01     7.25912e+00     
2.43188e+01     7.38092e+00     
2.43200e+01     7.50343e+00     
2.43213e+01     7.62622e+00     
2.43225e+01     7.74998e+00     
2.43237e+01     7.87415e+00     
2.43250e+01     7.99865e+00     
2.43263e+01     8.12382e+00     
2.43275e+01     8.24960e+00     
2.43288e+01     8.37592e+00     
2.43300e+01     8.50268e+00     
2.43312e+01     8.63047e+00     
2.43325e+01     8.75804e+00     
2.43337e+01     8.88639e+00     
2.43350e+01     9.01528e+00     
2.43363e+01     8.11148e+00     
2.43375e+01     8.47769e+00     
2.43388e+01     8.59094e+00     
2.43400e+01     8.68409e+00     
2.43412e+01     8.77587e+00     
2.43425e+01     8.86678e+00     
2.43438e+01     8.95587e+00     
2.43450e+01     9.04429e+00     
2.43463e+01     9.13169e+00     
2.43475e+01     9.21832e+00     
2.43487e+01     9.30381e+00     
2.43500e+01     9.38858e+00     
2.43512e+01     9.47242e+00     
2.43525e+01     9.55567e+00     
2.43538e+01     9.63768e+00     
2.43550e+01     9.71890e+00     
2.43563e+01     9.79901e+00     
2.43575e+01     9.87840e+00     
2.43587e+01     9.95652e+00     
2.43600e+01     1.00341e+01     
2.43612e+01     1.01105e+01     
2.43625e+01     1.01864e+01     
2.43638e+01     1.02610e+01     
2.43650e+01     1.03344e+01     
2.43662e+01     1.04073e+01     
2.43675e+01     1.04790e+01     
2.43687e+01     1.05497e+01     
2.43700e+01     1.06194e+01     
2.43713e+01     1.06879e+01     
2.43725e+01     1.07556e+01     
2.43738e+01     1.08222e+01     
2.43750e+01     1.08879e+01     
2.43762e+01     1.09523e+01     
2.43775e+01     1.10156e+01     
2.43787e+01     1.10779e+01     
2.43800e+01     1.11390e+01     
2.43813e+01     1.11989e+01     
2.43825e+01     1.12578e+01     
2.43838e+01     1.13155e+01     
2.43850e+01     1.13719e+01     
2.43862e+01     1.14271e+01     
2.43875e+01     1.14807e+01     
2.43888e+01     1.15335e+01     
2.43900e+01     1.15846e+01     
2.43913e+01     1.16347e+01     
2.43925e+01     1.16830e+01     
2.43937e+01     1.17302e+01     
2.43950e+01     1.17759e+01     
2.43962e+01     1.18203e+01     
2.43975e+01     1.18632e+01     
2.43988e+01     1.19047e+01     
2.44000e+01     1.19450e+01     
2.44013e+01     1.19839e+01     
2.44025e+01     1.20217e+01     
2.44037e+01     1.20585e+01     
2.44050e+01     1.20939e+01     
2.44063e+01     1.21286e+01     
2.44075e+01     1.21626e+01     
2.44088e+01     1.21964e+01     
2.44100e+01     1.22300e+01     
2.44112e+01     1.22641e+01     
2.44125e+01     1.22983e+01     
2.44137e+01     1.23338e+01     
2.44150e+01     1.23702e+01     
2.44163e+01     1.24076e+01     
2.44175e+01     1.24464e+01     
2.44188e+01     1.24863e+01     
2.44200e+01     1.25268e+01     
2.44212e+01     1.25680e+01     
2.44225e+01     1.26096e+01     
2.44237e+01     1.26514e+01     
2.44250e+01     1.26930e+01     
2.44263e+01     1.27342e+01     
2.44275e+01     1.27752e+01     
2.44287e+01     1.28155e+01     
2.44300e+01     1.28555e+01     
2.44312e+01     1.28954e+01     
2.44325e+01     1.29347e+01     
2.44338e+01     1.29740e+01     
2.44350e+01     1.30132e+01     
2.44363e+01     1.30516e+01     
2.44375e+01     1.30902e+01     
2.44387e+01     1.31281e+01     
2.44400e+01     1.31660e+01     
2.44412e+01     1.32030e+01     
2.44425e+01     1.32401e+01     
2.44438e+01     1.32764e+01     
2.44450e+01     1.33128e+01     
2.44463e+01     1.33487e+01     
2.44475e+01     1.33841e+01     
2.44487e+01     1.34192e+01     
2.44500e+01     1.34541e+01     
2.44513e+01     1.34883e+01     
2.44525e+01     1.35223e+01     
2.44538e+01     1.35558e+01     
2.44550e+01     1.35887e+01     
2.44562e+01     1.36216e+01     
2.44575e+01     1.36539e+01     
2.44587e+01     1.36857e+01     
2.44600e+01     1.37168e+01     
2.44613e+01     1.37480e+01     
2.44625e+01     1.37789e+01     
2.44638e+01     1.38090e+01     
2.44650e+01     1.38389e+01     
2.44662e+01     1.38684e+01     
2.44675e+01     1.38975e+01     
2.44688e+01     1.39261e+01     
2.44700e+01     1.39545e+01     
2.44713e+01     1.39825e+01     
2.44725e+01     1.40101e+01     
2.44737e+01     1.40369e+01     
2.44750e+01     1.40640e+01     
2.44762e+01     1.40906e+01     
2.44775e+01     1.41168e+01     
2.44788e+01     1.41424e+01     
2.44800e+01     1.41683e+01     
2.44813e+01     1.41935e+01     
2.44825e+01     1.42183e+01     
2.44837e+01     1.42430e+01     
2.44850e+01     1.42671e+01     
2.44862e+01     1.42915e+01     
2.44875e+01     1.43154e+01     
2.44888e+01     1.43389e+01     
2.44900e+01     1.43624e+01     
2.44912e+01     1.43852e+01     
2.44925e+01     1.44078e+01     
2.44937e+01     1.44313e+01     
2.44950e+01     1.44533e+01     
2.44963e+01     1.44755e+01     
2.44975e+01     1.44972e+01     
2.44988e+01     1.45190e+01     
2.45000e+01     1.45408e+01     
2.45012e+01     1.45624e+01     
2.45025e+01     1.45839e+01     
2.45037e+01     1.46052e+01     
2.45050e+01     1.46266e+01     
2.45063e+01     1.46478e+01     
2.45075e+01     1.46693e+01     
2.45088e+01     1.46901e+01     
2.45100e+01     1.47114e+01     
2.45112e+01     1.47327e+01     
2.45125e+01     1.47542e+01     
2.45138e+01     1.47756e+01     
2.45150e+01     1.47968e+01     
2.45163e+01     1.48187e+01     
2.45175e+01     1.48407e+01     
2.45187e+01     1.48628e+01     
2.45200e+01     1.48852e+01     
2.45212e+01     1.49082e+01     
2.45225e+01     1.49310e+01     
2.45238e+01     1.49544e+01     
2.45250e+01     1.49784e+01     
2.45263e+01     1.50026e+01     
2.45275e+01     1.50278e+01     
2.45287e+01     1.50533e+01     
2.45300e+01     1.50795e+01     
2.45313e+01     1.51065e+01     
2.45325e+01     1.51341e+01     
2.45338e+01     1.51625e+01     
2.45350e+01     1.51916e+01     
2.45362e+01     1.52224e+01     
2.45375e+01     1.52540e+01     
2.45387e+01     1.52867e+01     
2.45400e+01     1.53207e+01     
2.45413e+01     1.53561e+01     
2.45425e+01     1.53926e+01     
2.45438e+01     1.54308e+01     
2.45450e+01     1.54706e+01     
2.45462e+01     1.55123e+01     
2.45475e+01     1.55559e+01     
2.45487e+01     1.56010e+01     
2.45500e+01     1.56484e+01     
2.45513e+01     1.56981e+01     
2.45525e+01     1.57498e+01     
2.45537e+01     1.58040e+01     
2.45550e+01     1.58606e+01     
2.45562e+01     1.59197e+01     
2.45575e+01     1.59816e+01     
2.45588e+01     1.60459e+01     
2.45600e+01     1.61130e+01     
2.45613e+01     1.61830e+01     
2.45625e+01     1.62556e+01     
2.45637e+01     1.63311e+01     
2.45650e+01     1.64091e+01     
2.45662e+01     1.64901e+01     
2.45675e+01     1.65738e+01     
2.45688e+01     1.66603e+01     
2.45700e+01     1.67488e+01     
2.45713e+01     1.68395e+01     
2.45725e+01     1.69328e+01     
2.45737e+01     1.70283e+01     
2.45750e+01     1.71257e+01     
2.45763e+01     1.72250e+01     
2.45775e+01     1.73257e+01     
2.45788e+01     1.74278e+01     
2.45800e+01     1.75310e+01     
2.45812e+01     1.76348e+01     
2.45825e+01     1.77391e+01     
2.45837e+01     1.78429e+01     
2.45850e+01     1.79457e+01     
2.45863e+01     1.80470e+01     
2.45875e+01     1.81463e+01     
2.45888e+01     1.82420e+01     
2.45900e+01     1.83336e+01     
2.45912e+01     1.84203e+01     
2.45925e+01     1.85015e+01     
2.45938e+01     1.85760e+01     
2.45950e+01     1.86438e+01     
2.45963e+01     1.87034e+01     
2.45975e+01     1.87552e+01     
2.45987e+01     1.87984e+01     
2.46000e+01     1.88337e+01     
2.46012e+01     1.88604e+01     
2.46025e+01     1.88791e+01     
2.46038e+01     1.88906e+01     
2.46050e+01     1.88951e+01     
2.46063e+01     1.88937e+01     
2.46075e+01     1.88871e+01     
2.46087e+01     1.88752e+01     
2.46100e+01     1.88592e+01     
2.46112e+01     1.88396e+01     
2.46125e+01     1.88167e+01     
2.46138e+01     1.87910e+01     
2.46150e+01     1.87618e+01     
2.46162e+01     1.87317e+01     
2.46175e+01     1.87002e+01     
2.46187e+01     1.86664e+01     
2.46200e+01     1.86321e+01     
2.46213e+01     1.85969e+01     
2.46225e+01     1.85608e+01     
2.46238e+01     1.85244e+01     
2.46250e+01     1.84874e+01     
2.46262e+01     1.84498e+01     
2.46275e+01     1.84120e+01     
2.46287e+01     1.83741e+01     
2.46300e+01     1.83348e+01     
2.46313e+01     1.82965e+01     
2.46325e+01     1.82573e+01     
2.46338e+01     1.82169e+01     
2.46350e+01     1.81763e+01     
2.46362e+01     1.81363e+01     
2.46375e+01     1.80946e+01     
2.46388e+01     1.80527e+01     
2.46400e+01     1.80103e+01     
2.46413e+01     1.79664e+01     
2.46425e+01     1.79231e+01     
2.46437e+01     1.78790e+01     
2.46450e+01     1.78334e+01     
2.46462e+01     1.77876e+01     
2.46475e+01     1.77404e+01     
2.46488e+01     1.76930e+01     
2.46500e+01     1.76452e+01     
2.46513e+01     1.75955e+01     
2.46525e+01     1.75456e+01     
2.46537e+01     1.74948e+01     
2.46550e+01     1.74438e+01     
2.46563e+01     1.73911e+01     
2.46575e+01     1.73380e+01     
2.46588e+01     1.72844e+01     
2.46600e+01     1.72293e+01     
2.46612e+01     1.71750e+01     
2.46625e+01     1.71191e+01     
2.46637e+01     1.70620e+01     
2.46650e+01     1.70046e+01     
2.46663e+01     1.69468e+01     
2.46675e+01     1.68880e+01     
2.46688e+01     1.71183e+01     
2.46700e+01     1.77729e+01     
2.46712e+01     1.74926e+01     
2.46725e+01     1.74654e+01     
2.46737e+01     1.74385e+01     
2.46750e+01     1.74116e+01     
2.46763e+01     1.73850e+01     
2.46775e+01     1.73579e+01     
2.46787e+01     1.73313e+01     
2.46800e+01     1.73052e+01     
2.46812e+01     1.72779e+01     
2.46825e+01     1.72515e+01     
2.46838e+01     1.72253e+01     
2.46850e+01     1.71993e+01     
2.46863e+01     1.71730e+01     
2.46875e+01     1.71467e+01     
2.46887e+01     1.71220e+01     
2.46900e+01     1.70967e+01     
2.46912e+01     1.70711e+01     
2.46925e+01     1.70456e+01     
2.46938e+01     1.70207e+01     
2.46950e+01     1.69951e+01     
2.46963e+01     1.69705e+01     
2.46975e+01     1.69464e+01     
2.46987e+01     1.69219e+01     
2.47000e+01     1.68968e+01     
2.47013e+01     1.68720e+01     
2.47025e+01     1.68014e+01     
2.47038e+01     1.68559e+01     
2.47050e+01     1.67641e+01     
2.47062e+01     1.67543e+01     
2.47075e+01     1.67301e+01     
2.47087e+01     1.67044e+01     
2.47100e+01     1.66789e+01     
2.47113e+01     1.66545e+01     
2.47125e+01     1.66293e+01     
2.47138e+01     1.66026e+01     
2.47150e+01     1.65778e+01     
2.47162e+01     1.65524e+01     
2.47175e+01     1.65256e+01     
2.47188e+01     1.64999e+01     
2.47200e+01     1.64742e+01     
2.47213e+01     1.64467e+01     
2.47225e+01     1.64193e+01     
2.47237e+01     1.63926e+01     
2.47250e+01     1.63648e+01     
2.47262e+01     1.63357e+01     
2.47275e+01     1.63079e+01     
2.47288e+01     1.62795e+01     
2.47300e+01     1.62499e+01     
2.47313e+01     1.62201e+01     
2.47325e+01     1.61896e+01     
2.47337e+01     1.61580e+01     
2.47350e+01     1.61263e+01     
2.47362e+01     1.60935e+01     
2.47375e+01     1.60612e+01     
2.47388e+01     1.60284e+01     
2.47400e+01     1.59945e+01     
2.47412e+01     1.59595e+01     
2.47425e+01     1.59235e+01     
2.47437e+01     1.58875e+01     
2.47450e+01     1.58507e+01     
2.47463e+01     1.58128e+01     
2.47475e+01     1.57745e+01     
2.47488e+01     1.57354e+01     
2.47500e+01     1.56950e+01     
2.47512e+01     1.56547e+01     
2.47525e+01     1.56134e+01     
2.47537e+01     1.55705e+01     
2.47550e+01     1.55280e+01     
2.47563e+01     1.54843e+01     
2.47575e+01     1.54397e+01     
2.47588e+01     1.53718e+01     
2.47600e+01     1.52954e+01     
2.47612e+01     1.52604e+01     
2.47625e+01     1.52116e+01     
2.47638e+01     1.51616e+01     
2.47650e+01     1.51116e+01     
2.47663e+01     1.50608e+01     
2.47675e+01     1.50089e+01     
2.47687e+01     1.49559e+01     
2.47700e+01     1.49022e+01     
2.47712e+01     1.48473e+01     
2.47725e+01     1.47923e+01     
2.47738e+01     1.47357e+01     
2.47750e+01     1.46783e+01     
2.47763e+01     1.46196e+01     
2.47775e+01     1.45609e+01     
2.47787e+01     1.45006e+01     
2.47800e+01     1.44395e+01     
2.47813e+01     1.43778e+01     
2.47825e+01     1.43142e+01     
2.47838e+01     1.42507e+01     
2.47850e+01     1.41863e+01     
2.47862e+01     1.41199e+01     
2.47875e+01     1.40527e+01     
2.47887e+01     1.39851e+01     
2.47900e+01     1.39159e+01     
2.47913e+01     1.38472e+01     
2.47925e+01     1.37305e+01     
2.47938e+01     1.36434e+01     
2.47950e+01     1.35807e+01     
2.47962e+01     1.35078e+01     
2.47975e+01     1.34342e+01     
2.47987e+01     1.33602e+01     
2.48000e+01     1.32843e+01     
2.48013e+01     1.32071e+01     
2.48025e+01     1.31269e+01     
2.48037e+01     1.30486e+01     
2.48050e+01     1.29696e+01     
2.48062e+01     1.28896e+01     
2.48075e+01     1.28080e+01     
2.48088e+01     1.27261e+01     
2.48100e+01     1.26429e+01     
2.48113e+01     1.25596e+01     
2.48125e+01     1.24752e+01     
2.48137e+01     1.23897e+01     
2.48150e+01     1.23038e+01     
2.48162e+01     1.22168e+01     
2.48175e+01     1.21283e+01     
2.48188e+01     1.20292e+01     
2.48200e+01     1.18654e+01     
2.48213e+01     1.18020e+01     
2.48225e+01     1.17120e+01     
2.48237e+01     1.16205e+01     
2.48250e+01     1.15288e+01     
2.48263e+01     1.14359e+01     
2.48275e+01     1.13426e+01     
2.48288e+01     1.12486e+01     
2.48300e+01     1.11530e+01     
2.48312e+01     1.10573e+01     
2.48325e+01     1.09607e+01     
2.48337e+01     1.08631e+01     
2.48350e+01     1.07650e+01     
2.48363e+01     1.06662e+01     
2.48375e+01     1.05670e+01     
2.48388e+01     1.04667e+01     
2.48400e+01     1.03656e+01     
2.48412e+01     1.02642e+01     
2.48425e+01     1.01228e+01     
2.48438e+01     9.98021e+00     
2.48450e+01     9.89658e+00     
2.48463e+01     9.79381e+00     
2.48475e+01     9.69024e+00     
2.48487e+01     9.58617e+00     
2.48500e+01     9.48152e+00     
2.48512e+01     9.37668e+00     
2.48525e+01     9.27100e+00     
2.48538e+01     9.16520e+00     
2.48550e+01     9.05883e+00     
2.48563e+01     8.95142e+00     
2.48575e+01     8.84370e+00     
2.48587e+01     8.73577e+00     
2.48600e+01     8.62737e+00     
2.48612e+01     8.51852e+00     
2.48625e+01     8.40904e+00     
2.48638e+01     8.25289e+00     
2.48650e+01     8.10931e+00     
2.48662e+01     8.01720e+00     
2.48675e+01     7.90757e+00     
2.48687e+01     7.79805e+00     
2.48700e+01     7.68832e+00     
2.48713e+01     7.57827e+00     
2.48725e+01     7.46797e+00     
2.48738e+01     7.35733e+00     
2.48750e+01     7.24616e+00     
2.48762e+01     7.13478e+00     
2.48775e+01     7.02272e+00     
2.48787e+01     6.91094e+00     
2.48800e+01     6.79887e+00     
2.48813e+01     6.68661e+00     
2.48825e+01     6.57392e+00     
2.48838e+01     6.39071e+00     
2.48850e+01     6.28024e+00     
2.48862e+01     6.17792e+00     
2.48875e+01     6.06753e+00     
2.48888e+01     5.95647e+00     
2.48900e+01     5.84578e+00     
2.48913e+01     5.73523e+00     
2.48925e+01     5.62400e+00     
2.48937e+01     5.51309e+00     
2.48950e+01     5.40248e+00     
2.48962e+01     5.29173e+00     
2.48975e+01     5.18064e+00     
2.48988e+01     5.06968e+00     
2.49000e+01     4.95914e+00     
2.49013e+01     4.84843e+00     
2.49025e+01     4.65922e+00     
2.49037e+01     4.56812e+00     
2.49050e+01     4.46423e+00     
2.49063e+01     4.35744e+00     
2.49075e+01     4.25072e+00     
2.49088e+01     4.14440e+00     
2.49100e+01     4.03796e+00     
2.49112e+01     3.93168e+00     
2.49125e+01     3.82617e+00     
2.49137e+01     3.72050e+00     
2.49150e+01     3.61450e+00     
2.49163e+01     3.50850e+00     
2.49175e+01     3.40366e+00     
2.49188e+01     3.29915e+00     
2.49200e+01     3.14161e+00     
2.49212e+01     3.02977e+00     
2.49225e+01     2.94014e+00     
2.49237e+01     2.84085e+00     
2.49250e+01     2.74200e+00     
2.49263e+01     2.64384e+00     
2.49275e+01     2.54632e+00     
2.49287e+01     2.44895e+00     
2.49300e+01     2.35215e+00     
2.49312e+01     2.25613e+00     
2.49325e+01     2.16015e+00     
2.49338e+01     2.06473e+00     
2.49350e+01     1.96988e+00     
2.49363e+01     1.87565e+00     
2.49375e+01     1.71682e+00     
2.49387e+01     1.64110e+00     
2.49400e+01     1.55558e+00     
2.49412e+01     1.46763e+00     
2.49425e+01     1.38044e+00     
2.49438e+01     1.29377e+00     
2.49450e+01     1.20815e+00     
2.49463e+01     1.12314e+00     
2.49475e+01     1.03872e+00     
2.49487e+01     9.54944e-01     
2.49500e+01     8.71914e-01     
2.49513e+01     7.89124e-01     
2.49525e+01     7.07406e-01     
2.49538e+01     5.96733e-01     
2.49550e+01     4.94888e-01     
2.49562e+01     4.31626e-01     
2.49575e+01     3.56881e-01     
2.49587e+01     2.82939e-01     
2.49600e+01     2.09692e-01     
2.49613e+01     1.37425e-01     
2.49625e+01     6.58791e-02     
2.49638e+01     -4.93436e-03    
2.49650e+01     -7.49135e-02    
2.49662e+01     -1.44279e-01    
2.49675e+01     -2.13089e-01    
2.49688e+01     -2.81056e-01    
2.49700e+01     -3.63060e-01    
2.49713e+01     -4.59837e-01    
2.49725e+01     -5.07454e-01    
2.49737e+01     -5.67860e-01    
2.49750e+01     -6.27286e-01    
2.49762e+01     -6.86269e-01    
2.49775e+01     -7.44526e-01    
2.49788e+01     -8.01898e-01    
2.49800e+01     -8.58609e-01    
2.49813e+01     -9.14641e-01    
2.49825e+01     -9.69940e-01    
2.49837e+01     -1.02476e+00    
2.49850e+01     -1.07899e+00    
2.49862e+01     -1.14290e+00    
2.49875e+01     -1.21948e+00    
2.49888e+01     -1.25602e+00    
2.49900e+01     -1.30296e+00    
2.49912e+01     -1.34906e+00    
2.49925e+01     -1.39440e+00    
2.49937e+01     -1.43913e+00    
2.49950e+01     -1.48336e+00    
2.49963e+01     -1.52700e+00    
2.49975e+01     -1.57020e+00    
2.49988e+01     -1.61283e+00    
2.50000e+01     -1.65488e+00    
2.50012e+01     -1.69650e+00    
2.50025e+01     -1.74520e+00    
2.50037e+01     -1.79802e+00    
2.50050e+01     -1.82507e+00    
2.50063e+01     -1.85889e+00    
2.50075e+01     -1.89184e+00    
2.50088e+01     -1.92421e+00    
2.50100e+01     -1.95582e+00    
2.50112e+01     -1.98686e+00    
2.50125e+01     -2.01710e+00    
2.50138e+01     -2.04690e+00    
2.50150e+01     -2.07603e+00    
2.50163e+01     -2.10441e+00    
2.50175e+01     -2.13229e+00    
2.50187e+01     -2.16400e+00    
2.50200e+01     -2.19393e+00    
2.50212e+01     -2.21115e+00    
2.50225e+01     -2.23137e+00    
2.50238e+01     -2.25073e+00    
2.50250e+01     -2.26952e+00    
2.50263e+01     -2.28771e+00    
2.50275e+01     -2.30510e+00    
2.50287e+01     -2.32184e+00    
2.50300e+01     -2.33780e+00    
2.50313e+01     -2.35349e+00    
2.50325e+01     -2.36794e+00    
2.50338e+01     -2.38184e+00    
2.50350e+01     -2.39517e+00    
2.50362e+01     -2.40368e+00    
2.50375e+01     -2.41005e+00    
2.50387e+01     -2.41698e+00    
2.50400e+01     -2.42255e+00    
2.50413e+01     -2.42766e+00    
2.50425e+01     -2.43202e+00    
2.50438e+01     -2.43547e+00    
2.50450e+01     -2.43845e+00    
2.50462e+01     -2.44073e+00    
2.50475e+01     -2.44233e+00    
2.50487e+01     -2.44329e+00    
2.50500e+01     -2.44380e+00    
2.50513e+01     -2.58684e+00    
2.50525e+01     -2.23698e+00    
2.50537e+01     -2.47106e+00    
2.50550e+01     -2.41731e+00    
2.50562e+01     -2.40982e+00    
2.50575e+01     -2.40165e+00    
2.50588e+01     -2.39292e+00    
2.50600e+01     -2.38358e+00    
2.50613e+01     -2.37379e+00    
2.50625e+01     -2.36344e+00    
2.50637e+01     -2.35257e+00    
2.50650e+01     -2.34119e+00    
2.50662e+01     -2.32939e+00    
2.50675e+01     -2.31687e+00    
2.50688e+01     -2.28841e+00    
2.50700e+01     -2.26445e+00    
2.50713e+01     -2.24891e+00    
2.50725e+01     -2.22962e+00    
2.50737e+01     -2.21013e+00    
2.50750e+01     -2.18997e+00    
2.50763e+01     -2.16948e+00    
2.50775e+01     -2.14854e+00    
2.50788e+01     -2.12727e+00    
2.50800e+01     -2.10565e+00    
2.50812e+01     -2.08359e+00    
2.50825e+01     -2.06133e+00    
2.50837e+01     -2.03855e+00    
2.50850e+01     -2.01555e+00    
2.50863e+01     -1.96298e+00    
2.50875e+01     -1.93557e+00    
2.50888e+01     -1.90975e+00    
2.50900e+01     -1.88113e+00    
2.50912e+01     -1.85251e+00    
2.50925e+01     -1.82345e+00    
2.50938e+01     -1.79424e+00    
2.50950e+01     -1.76489e+00    
2.50963e+01     -1.73533e+00    
2.50975e+01     -1.70558e+00    
2.50987e+01     -1.67595e+00    
2.51000e+01     -1.64609e+00    
2.51012e+01     -1.61613e+00    
2.51025e+01     -1.58626e+00    
2.51038e+01     -1.53410e+00    
2.51050e+01     -1.48351e+00    
2.51063e+01     -1.45713e+00    
2.51075e+01     -1.42322e+00    
2.51087e+01     -1.38925e+00    
2.51100e+01     -1.35556e+00    
2.51112e+01     -1.32186e+00    
2.51125e+01     -1.28848e+00    
2.51138e+01     -1.25505e+00    
2.51150e+01     -1.22199e+00    
2.51162e+01     -1.18914e+00    
2.51175e+01     -1.15652e+00    
2.51187e+01     -1.12414e+00    
2.51200e+01     -1.09217e+00    
2.51213e+01     -1.06052e+00    
2.51225e+01     -1.00140e+00    
2.51238e+01     -9.49968e-01    
2.51250e+01     -9.24258e-01    
2.51262e+01     -8.90689e-01    
2.51275e+01     -8.57366e-01    
2.51287e+01     -8.24865e-01    
2.51300e+01     -7.92679e-01    
2.51313e+01     -7.60964e-01    
2.51325e+01     -7.29564e-01    
2.51338e+01     -6.99152e-01    
2.51350e+01     -6.69279e-01    
2.51362e+01     -6.40028e-01    
2.51375e+01     -6.11314e-01    
2.51388e+01     -5.83374e-01    
2.51400e+01     -5.56013e-01    
2.51413e+01     -5.29560e-01    
2.51425e+01     -4.65539e-01    
2.51437e+01     -4.29241e-01    
2.51450e+01     -4.08581e-01    
2.51462e+01     -3.82176e-01    
2.51475e+01     -3.56726e-01    
2.51488e+01     -3.32134e-01    
2.51500e+01     -3.08234e-01    
2.51513e+01     -2.85488e-01    
2.51525e+01     -2.63596e-01    
2.51537e+01     -2.42712e-01    
2.51550e+01     -2.22920e-01    
2.51563e+01     -2.04007e-01    
2.51575e+01     -1.86010e-01    
2.51588e+01     -1.69107e-01    
2.51600e+01     -1.53333e-01    
2.51612e+01     -1.38643e-01    
2.51625e+01     -1.25188e-01    
2.51637e+01     -8.04260e-02    
2.51650e+01     -4.81553e-02    
2.51663e+01     -4.48567e-02    
2.51675e+01     -3.33056e-02    
2.51688e+01     -2.31642e-02    
2.51700e+01     -1.40631e-02    
2.51712e+01     -6.04062e-03    
2.51725e+01     4.73076e-04     
2.51737e+01     5.82192e-03     
2.51750e+01     1.00699e-02     
2.51763e+01     1.28549e-02     
2.51775e+01     1.44803e-02     
2.51787e+01     1.48172e-02     
2.51800e+01     1.38154e-02     
2.51812e+01     1.15068e-02     
2.51825e+01     7.94728e-03     
2.51838e+01     3.06505e-03     
2.51850e+01     -3.16678e-03    
2.51863e+01     -1.07581e-02    
2.51875e+01     1.42211e-02     
2.51887e+01     2.16061e-02     
2.51900e+01     3.03124e-03     
2.51912e+01     -8.06182e-03    
2.51925e+01     -2.06186e-02    
2.51938e+01     -3.46651e-02    
2.51950e+01     -4.99739e-02    
2.51963e+01     -6.66433e-02    
2.51975e+01     -8.48270e-02    
2.51987e+01     -1.04472e-01    
2.52000e+01     -1.25301e-01    
2.52013e+01     -1.47803e-01    
2.52025e+01     -1.71608e-01    
2.52038e+01     -1.96765e-01    
2.52050e+01     -2.23328e-01    
2.52062e+01     -2.51307e-01    
2.52075e+01     -2.80638e-01    
2.52087e+01     -3.11519e-01    
2.52100e+01     -3.43732e-01    
2.52113e+01     -3.77298e-01    
2.52125e+01     -4.12386e-01    
2.52138e+01     -4.48665e-01    
2.52150e+01     -4.52908e-01    
2.52162e+01     -4.79622e-01    
2.52175e+01     -5.26206e-01    
2.52188e+01     -5.67065e-01    
2.52200e+01     -6.09189e-01    
2.52213e+01     -6.52764e-01    
2.52225e+01     -6.97835e-01    
2.52237e+01     -7.44066e-01    
2.52250e+01     -7.91581e-01    
2.52262e+01     -8.40748e-01    
2.52275e+01     -8.91213e-01    
2.52288e+01     -9.42911e-01    
2.52300e+01     -9.96123e-01    
2.52313e+01     -1.05057e+00    
2.52325e+01     -1.10624e+00    
2.52337e+01     -1.16308e+00    
2.52350e+01     -1.22153e+00    
2.52362e+01     -1.28120e+00    
2.52375e+01     -1.34215e+00    
2.52388e+01     -1.40445e+00    
2.52400e+01     -1.46802e+00    
2.52412e+01     -1.53276e+00    
2.52425e+01     -1.59872e+00    
2.52437e+01     -1.66611e+00    
2.52450e+01     -1.73465e+00    
2.52463e+01     -1.80437e+00    
2.52475e+01     -1.87530e+00    
2.52488e+01     -1.94764e+00    
2.52500e+01     -1.98625e+00    
2.52512e+01     -2.06112e+00    
2.52525e+01     -2.13961e+00    
2.52537e+01     -2.21608e+00    
2.52550e+01     -2.29353e+00    
2.52563e+01     -2.37231e+00    
2.52575e+01     -2.45215e+00    
2.52588e+01     -2.53335e+00    
2.52600e+01     -2.61519e+00    
2.52612e+01     -2.69839e+00    
2.52625e+01     -2.78263e+00    
2.52638e+01     -2.86798e+00    
2.52650e+01     -2.95419e+00    
2.52663e+01     -3.04194e+00    
2.52675e+01     -3.13042e+00    
2.52687e+01     -3.22008e+00    
2.52700e+01     -3.31080e+00    
2.52712e+01     -3.40218e+00    
2.52725e+01     -3.49499e+00    
2.52738e+01     -3.58872e+00    
2.52750e+01     -3.68353e+00    
2.52763e+01     -3.77918e+00    
2.52775e+01     -3.87568e+00    
2.52787e+01     -3.97325e+00    
2.52800e+01     -4.07188e+00    
2.52813e+01     -4.17151e+00    
2.52825e+01     -4.27185e+00    
2.52838e+01     -4.37312e+00    
2.52850e+01     -4.47520e+00    
2.52862e+01     -4.57866e+00    
2.52875e+01     -4.68241e+00    
2.52887e+01     -4.78715e+00    
2.52900e+01     -4.89269e+00    
2.52913e+01     -4.99943e+00    
2.52925e+01     -5.10665e+00    
2.52938e+01     -5.21474e+00    
2.52950e+01     -5.32383e+00    
2.52962e+01     -5.43327e+00    
2.52975e+01     -5.54367e+00    
2.52987e+01     -5.65479e+00    
2.53000e+01     -5.76690e+00    
2.53013e+01     -5.87950e+00    
2.53025e+01     -5.99304e+00    
2.53037e+01     -6.10713e+00    
2.53050e+01     -6.22197e+00    
2.53062e+01     -6.33747e+00    
2.53075e+01     -6.45388e+00    
2.53088e+01     -6.57059e+00    
2.53100e+01     -6.68793e+00    
2.53113e+01     -6.80593e+00    
2.53125e+01     -6.92488e+00    
2.53137e+01     -7.04424e+00    
2.53150e+01     -7.16438e+00    
2.53162e+01     -7.25925e+00    
2.53175e+01     -7.42990e+00    
2.53188e+01     -7.51231e+00    
2.53200e+01     -7.64410e+00    
2.53213e+01     -7.76728e+00    
2.53225e+01     -7.89106e+00    
2.53237e+01     -8.01561e+00    
2.53250e+01     -8.14048e+00    
2.53263e+01     -8.26617e+00    
2.53275e+01     -8.39228e+00    
2.53288e+01     -8.51893e+00    
2.53300e+01     -8.64620e+00    
2.53312e+01     -8.77402e+00    
2.53325e+01     -8.90224e+00    
2.53337e+01     -9.03103e+00    
2.53350e+01     -9.16051e+00    
2.53363e+01     -8.26889e+00    
2.53375e+01     -8.61462e+00    
2.53388e+01     -8.73343e+00    
2.53400e+01     -8.82728e+00    
2.53412e+01     -8.91925e+00    
2.53425e+01     -9.00999e+00    
2.53438e+01     -9.09954e+00    
2.53450e+01     -9.18817e+00    
2.53463e+01     -9.27592e+00    
2.53475e+01     -9.36259e+00    
2.53487e+01     -9.44871e+00    
2.53500e+01     -9.53387e+00    
2.53512e+01     -9.61796e+00    
2.53525e+01     -9.70132e+00    
2.53538e+01     -9.78376e+00    
2.53550e+01     -9.86515e+00    
2.53563e+01     -9.94577e+00    
2.53575e+01     -1.00254e+01    
2.53587e+01     -1.01042e+01    
2.53600e+01     -1.01818e+01    
2.53612e+01     -1.02588e+01    
2.53625e+01     -1.03346e+01    
2.53638e+01     -1.04094e+01    
2.53650e+01     -1.04835e+01    
2.53662e+01     -1.05567e+01    
2.53675e+01     -1.06287e+01    
2.53687e+01     -1.07000e+01    
2.53700e+01     -1.07699e+01    
2.53713e+01     -1.08388e+01    
2.53725e+01     -1.09068e+01    
2.53738e+01     -1.09738e+01    
2.53750e+01     -1.10398e+01    
2.53762e+01     -1.11046e+01    
2.53775e+01     -1.11682e+01    
2.53787e+01     -1.12310e+01    
2.53800e+01     -1.12922e+01    
2.53813e+01     -1.13525e+01    
2.53825e+01     -1.14116e+01    
2.53838e+01     -1.14694e+01    
2.53850e+01     -1.15260e+01    
2.53862e+01     -1.15813e+01    
2.53875e+01     -1.16351e+01    
2.53888e+01     -1.16878e+01    
2.53900e+01     -1.17391e+01    
2.53913e+01     -1.17889e+01    
2.53925e+01     -1.18371e+01    
2.53937e+01     -1.18842e+01    
2.53950e+01     -1.19297e+01    
2.53962e+01     -1.19736e+01    
2.53975e+01     -1.20165e+01    
2.53988e+01     -1.20578e+01    
2.54000e+01     -1.20978e+01    
2.54013e+01     -1.21366e+01    
2.54025e+01     -1.21741e+01    
2.54037e+01     -1.22108e+01    
2.54050e+01     -1.22469e+01    
2.54063e+01     -1.22826e+01    
2.54075e+01     -1.23182e+01    
2.54088e+01     -1.23538e+01    
2.54100e+01     -1.23899e+01    
2.54112e+01     -1.24268e+01    
2.54125e+01     -1.24640e+01    
2.54137e+01     -1.25029e+01    
2.54150e+01     -1.25430e+01    
2.54163e+01     -1.25842e+01    
2.54175e+01     -1.26264e+01    
2.54188e+01     -1.26693e+01    
2.54200e+01     -1.27129e+01    
2.54212e+01     -1.27564e+01    
2.54225e+01     -1.28003e+01    
2.54237e+01     -1.28434e+01    
2.54250e+01     -1.28860e+01    
2.54263e+01     -1.29281e+01    
2.54275e+01     -1.29702e+01    
2.54287e+01     -1.30118e+01    
2.54300e+01     -1.30532e+01    
2.54312e+01     -1.30944e+01    
2.54325e+01     -1.31353e+01    
2.54338e+01     -1.31758e+01    
2.54350e+01     -1.32161e+01    
2.54363e+01     -1.32558e+01    
2.54375e+01     -1.32954e+01    
2.54387e+01     -1.33344e+01    
2.54400e+01     -1.33735e+01    
2.54412e+01     -1.34118e+01    
2.54425e+01     -1.34498e+01    
2.54438e+01     -1.34877e+01    
2.54450e+01     -1.35245e+01    
2.54463e+01     -1.35616e+01    
2.54475e+01     -1.35977e+01    
2.54487e+01     -1.36341e+01    
2.54500e+01     -1.36697e+01    
2.54513e+01     -1.37049e+01    
2.54525e+01     -1.37399e+01    
2.54538e+01     -1.37741e+01    
2.54550e+01     -1.38082e+01    
2.54562e+01     -1.38414e+01    
2.54575e+01     -1.38749e+01    
2.54587e+01     -1.39075e+01    
2.54600e+01     -1.39400e+01    
2.54613e+01     -1.39722e+01    
2.54625e+01     -1.40039e+01    
2.54638e+01     -1.40348e+01    
2.54650e+01     -1.40658e+01    
2.54662e+01     -1.40965e+01    
2.54675e+01     -1.41267e+01    
2.54688e+01     -1.41565e+01    
2.54700e+01     -1.41862e+01    
2.54713e+01     -1.42151e+01    
2.54725e+01     -1.42442e+01    
2.54737e+01     -1.42727e+01    
2.54750e+01     -1.43003e+01    
2.54762e+01     -1.43286e+01    
2.54775e+01     -1.43561e+01    
2.54788e+01     -1.43832e+01    
2.54800e+01     -1.44103e+01    
2.54813e+01     -1.44373e+01    
2.54825e+01     -1.44637e+01    
2.54837e+01     -1.44893e+01    
2.54850e+01     -1.45157e+01    
2.54862e+01     -1.45412e+01    
2.54875e+01     -1.45674e+01    
2.54888e+01     -1.45925e+01    
2.54900e+01     -1.46175e+01    
2.54912e+01     -1.46425e+01    
2.54925e+01     -1.46676e+01    
2.54937e+01     -1.46923e+01    
2.54950e+01     -1.47165e+01    
2.54963e+01     -1.47413e+01    
2.54975e+01     -1.47658e+01    
2.54988e+01     -1.47901e+01    
2.55000e+01     -1.48148e+01    
2.55012e+01     -1.48387e+01    
2.55025e+01     -1.48631e+01    
2.55037e+01     -1.48879e+01    
2.55050e+01     -1.49123e+01    
2.55063e+01     -1.49369e+01    
2.55075e+01     -1.49618e+01    
2.55088e+01     -1.49866e+01    
2.55100e+01     -1.50114e+01    
2.55112e+01     -1.50369e+01    
2.55125e+01     -1.50632e+01    
2.55138e+01     -1.50894e+01    
2.55150e+01     -1.51158e+01    
2.55163e+01     -1.51428e+01    
2.55175e+01     -1.51706e+01    
2.55187e+01     -1.51986e+01    
2.55200e+01     -1.52274e+01    
2.55212e+01     -1.52567e+01    
2.55225e+01     -1.52872e+01    
2.55238e+01     -1.53183e+01    
2.55250e+01     -1.53503e+01    
2.55263e+01     -1.53829e+01    
2.55275e+01     -1.54171e+01    
2.55287e+01     -1.54522e+01    
2.55300e+01     -1.54889e+01    
2.55313e+01     -1.55271e+01    
2.55325e+01     -1.55672e+01    
2.55338e+01     -1.56085e+01    
2.55350e+01     -1.56517e+01    
2.55362e+01     -1.56972e+01    
2.55375e+01     -1.57444e+01    
2.55387e+01     -1.57941e+01    
2.55400e+01     -1.58468e+01    
2.55413e+01     -1.59012e+01    
2.55425e+01     -1.59593e+01    
2.55438e+01     -1.60199e+01    
2.55450e+01     -1.60835e+01    
2.55462e+01     -1.61504e+01    
2.55475e+01     -1.62206e+01    
2.55487e+01     -1.62943e+01    
2.55500e+01     -1.63712e+01    
2.55513e+01     -1.64515e+01    
2.55525e+01     -1.65353e+01    
2.55537e+01     -1.66222e+01    
2.55550e+01     -1.67121e+01    
2.55562e+01     -1.68047e+01    
2.55575e+01     -1.69000e+01    
2.55588e+01     -1.69977e+01    
2.55600e+01     -1.70970e+01    
2.55613e+01     -1.71973e+01    
2.55625e+01     -1.72985e+01    
2.55637e+01     -1.73998e+01    
2.55650e+01     -1.75011e+01    
2.55662e+01     -1.76009e+01    
2.55675e+01     -1.76994e+01    
2.55688e+01     -1.77959e+01    
2.55700e+01     -1.78896e+01    
2.55713e+01     -1.79804e+01    
2.55725e+01     -1.80682e+01    
2.55737e+01     -1.81523e+01    
2.55750e+01     -1.82327e+01    
2.55763e+01     -1.83086e+01    
2.55775e+01     -1.83811e+01    
2.55788e+01     -1.84495e+01    
2.55800e+01     -1.85132e+01    
2.55812e+01     -1.85725e+01    
2.55825e+01     -1.86275e+01    
2.55837e+01     -1.86781e+01    
2.55850e+01     -1.87246e+01    
2.55863e+01     -1.87668e+01    
2.55875e+01     -1.88049e+01    
2.55888e+01     -1.88395e+01    
2.55900e+01     -1.88706e+01    
2.55912e+01     -1.88981e+01    
2.55925e+01     -1.89219e+01    
2.55938e+01     -1.89421e+01    
2.55950e+01     -1.89597e+01    
2.55963e+01     -1.89734e+01    
2.55975e+01     -1.89841e+01    
2.55987e+01     -1.89925e+01    
2.56000e+01     -1.89985e+01    
2.56012e+01     -1.90027e+01    
2.56025e+01     -1.90034e+01    
2.56038e+01     -1.90016e+01    
2.56050e+01     -1.89978e+01    
2.56063e+01     -1.89925e+01    
2.56075e+01     -1.89845e+01    
2.56087e+01     -1.89745e+01    
2.56100e+01     -1.89638e+01    
2.56112e+01     -1.89511e+01    
2.56125e+01     -1.89366e+01    
2.56138e+01     -1.89224e+01    
2.56150e+01     -1.89054e+01    
2.56162e+01     -1.88863e+01    
2.56175e+01     -1.88669e+01    
2.56187e+01     -1.88461e+01    
2.56200e+01     -1.88235e+01    
2.56213e+01     -1.88002e+01    
2.56225e+01     -1.87743e+01    
2.56238e+01     -1.87482e+01    
2.56250e+01     -1.87212e+01    
2.56262e+01     -1.86928e+01    
2.56275e+01     -1.86637e+01    
2.56287e+01     -1.86332e+01    
2.56300e+01     -1.86023e+01    
2.56313e+01     -1.85702e+01    
2.56325e+01     -1.85361e+01    
2.56338e+01     -1.85016e+01    
2.56350e+01     -1.84672e+01    
2.56362e+01     -1.84308e+01    
2.56375e+01     -1.83927e+01    
2.56388e+01     -1.83546e+01    
2.56400e+01     -1.83150e+01    
2.56413e+01     -1.82754e+01    
2.56425e+01     -1.82338e+01    
2.56437e+01     -1.81915e+01    
2.56450e+01     -1.81472e+01    
2.56462e+01     -1.81036e+01    
2.56475e+01     -1.80583e+01    
2.56488e+01     -1.80133e+01    
2.56500e+01     -1.79665e+01    
2.56513e+01     -1.79185e+01    
2.56525e+01     -1.78694e+01    
2.56537e+01     -1.78207e+01    
2.56550e+01     -1.77701e+01    
2.56563e+01     -1.77199e+01    
2.56575e+01     -1.76690e+01    
2.56588e+01     -1.76157e+01    
2.56600e+01     -1.75639e+01    
2.56612e+01     -1.75097e+01    
2.56625e+01     -1.74556e+01    
2.56637e+01     -1.74012e+01    
2.56650e+01     -1.73453e+01    
2.56663e+01     -1.72898e+01    
2.56675e+01     -1.72326e+01    
2.56688e+01     -1.74496e+01    
2.56700e+01     -1.81321e+01    
2.56712e+01     -1.78477e+01    
2.56725e+01     -1.78218e+01    
2.56737e+01     -1.77958e+01    
2.56750e+01     -1.77715e+01    
2.56763e+01     -1.77459e+01    
2.56775e+01     -1.77202e+01    
2.56787e+01     -1.76948e+01    
2.56800e+01     -1.76694e+01    
2.56812e+01     -1.76441e+01    
2.56825e+01     -1.76187e+01    
2.56838e+01     -1.75935e+01    
2.56850e+01     -1.77402e+01    
2.56863e+01     -1.71882e+01    
2.56875e+01     -1.77240e+01    
2.56887e+01     -1.74429e+01    
2.56900e+01     -1.74565e+01    
2.56912e+01     -1.74312e+01    
2.56925e+01     -1.74057e+01    
2.56938e+01     -1.73808e+01    
2.56950e+01     -1.73544e+01    
2.56963e+01     -1.73283e+01    
2.56975e+01     -1.73029e+01    
2.56987e+01     -1.72771e+01    
2.57000e+01     -1.72506e+01    
2.57013e+01     -1.72252e+01    
2.57025e+01     -1.71994e+01    
2.57038e+01     -1.71711e+01    
2.57050e+01     -1.71441e+01    
2.57062e+01     -1.71177e+01    
2.57075e+01     -1.70911e+01    
2.57087e+01     -1.70631e+01    
2.57100e+01     -1.70378e+01    
2.57113e+01     -1.70110e+01    
2.57125e+01     -1.69833e+01    
2.57138e+01     -1.69563e+01    
2.57150e+01     -1.69280e+01    
2.57162e+01     -1.69000e+01    
2.57175e+01     -1.68714e+01    
2.57188e+01     -1.68433e+01    
2.57200e+01     -1.68142e+01    
2.57213e+01     -1.67850e+01    
2.57225e+01     -1.67549e+01    
2.57237e+01     -1.67252e+01    
2.57250e+01     -1.66940e+01    
2.57262e+01     -1.66624e+01    
2.57275e+01     -1.66307e+01    
2.57288e+01     -1.65994e+01    
2.57300e+01     -1.65665e+01    
2.57313e+01     -1.65327e+01    
2.57325e+01     -1.64995e+01    
2.57337e+01     -1.64650e+01    
2.57350e+01     -1.64295e+01    
2.57362e+01     -1.63938e+01    
2.57375e+01     -1.63579e+01    
2.57388e+01     -1.63216e+01    
2.57400e+01     -1.62841e+01    
2.57412e+01     -1.62456e+01    
2.57425e+01     -1.62068e+01    
2.57437e+01     -1.61671e+01    
2.57450e+01     -1.61268e+01    
2.57463e+01     -1.60856e+01    
2.57475e+01     -1.60437e+01    
2.57488e+01     -1.60013e+01    
2.57500e+01     -1.59580e+01    
2.57512e+01     -1.59139e+01    
2.57525e+01     -1.58688e+01    
2.57537e+01     -1.57984e+01    
2.57550e+01     -1.57263e+01    
2.57563e+01     -1.56888e+01    
2.57575e+01     -1.56400e+01    
2.57588e+01     -1.55908e+01    
2.57600e+01     -1.55400e+01    
2.57612e+01     -1.54888e+01    
2.57625e+01     -1.54364e+01    
2.57638e+01     -1.53831e+01    
2.57650e+01     -1.53290e+01    
2.57663e+01     -1.52737e+01    
2.57675e+01     -1.52177e+01    
2.57687e+01     -1.51615e+01    
2.57700e+01     -1.51036e+01    
2.57712e+01     -1.50440e+01    
2.57725e+01     -1.49847e+01    
2.57738e+01     -1.49246e+01    
2.57750e+01     -1.48634e+01    
2.57763e+01     -1.48009e+01    
2.57775e+01     -1.47373e+01    
2.57787e+01     -1.46732e+01    
2.57800e+01     -1.46071e+01    
2.57813e+01     -1.45409e+01    
2.57825e+01     -1.44732e+01    
2.57838e+01     -1.44050e+01    
2.57850e+01     -1.43365e+01    
2.57862e+01     -1.42669e+01    
2.57875e+01     -1.41963e+01    
2.57887e+01     -1.40786e+01    
2.57900e+01     -1.39909e+01    
2.57913e+01     -1.39274e+01    
2.57925e+01     -1.38526e+01    
2.57938e+01     -1.37775e+01    
2.57950e+01     -1.37013e+01    
2.57962e+01     -1.36241e+01    
2.57975e+01     -1.35464e+01    
2.57987e+01     -1.34672e+01    
2.58000e+01     -1.33869e+01    
2.58013e+01     -1.33028e+01    
2.58025e+01     -1.32216e+01    
2.58037e+01     -1.31390e+01    
2.58050e+01     -1.30558e+01    
2.58062e+01     -1.29716e+01    
2.58075e+01     -1.28866e+01    
2.58088e+01     -1.28008e+01    
2.58100e+01     -1.27138e+01    
2.58113e+01     -1.26263e+01    
2.58125e+01     -1.25378e+01    
2.58137e+01     -1.24482e+01    
2.58150e+01     -1.23575e+01    
2.58162e+01     -1.22114e+01    
2.58175e+01     -1.21062e+01    
2.58188e+01     -1.20250e+01    
2.58200e+01     -1.19319e+01    
2.58213e+01     -1.18381e+01    
2.58225e+01     -1.17437e+01    
2.58237e+01     -1.16486e+01    
2.58250e+01     -1.15525e+01    
2.58263e+01     -1.14555e+01    
2.58275e+01     -1.13579e+01    
2.58288e+01     -1.12604e+01    
2.58300e+01     -1.11617e+01    
2.58312e+01     -1.10626e+01    
2.58325e+01     -1.09625e+01    
2.58337e+01     -1.08618e+01    
2.58350e+01     -1.07603e+01    
2.58363e+01     -1.06578e+01    
2.58375e+01     -1.05542e+01    
2.58388e+01     -1.04501e+01    
2.58400e+01     -1.02847e+01    
2.58412e+01     -1.01697e+01    
2.58425e+01     -1.00762e+01    
2.58438e+01     -9.97082e+00    
2.58450e+01     -9.86483e+00    
2.58463e+01     -9.75873e+00    
2.58475e+01     -9.65260e+00    
2.58487e+01     -9.54523e+00    
2.58500e+01     -9.43706e+00    
2.58512e+01     -9.32945e+00    
2.58525e+01     -9.22099e+00    
2.58538e+01     -9.11157e+00    
2.58550e+01     -9.00207e+00    
2.58563e+01     -8.89196e+00    
2.58575e+01     -8.78070e+00    
2.58587e+01     -8.66919e+00    
2.58600e+01     -8.55752e+00    
2.58612e+01     -8.39467e+00    
2.58625e+01     -8.25576e+00    
2.58638e+01     -8.16006e+00    
2.58650e+01     -8.04864e+00    
2.58662e+01     -7.93711e+00    
2.58675e+01     -7.82518e+00    
2.58687e+01     -7.71327e+00    
2.58700e+01     -7.60035e+00    
2.58713e+01     -7.48754e+00    
2.58725e+01     -7.37415e+00    
2.58738e+01     -7.26092e+00    
2.58750e+01     -7.14744e+00    
2.58762e+01     -7.03352e+00    
2.58775e+01     -6.91953e+00    
2.58787e+01     -6.80427e+00    
2.58800e+01     -6.68972e+00    
2.58813e+01     -6.51203e+00    
2.58825e+01     -6.38896e+00    
2.58838e+01     -6.28681e+00    
2.58850e+01     -6.17410e+00    
2.58862e+01     -6.06182e+00    
2.58875e+01     -5.94912e+00    
2.58888e+01     -5.83592e+00    
2.58900e+01     -5.72296e+00    
2.58913e+01     -5.61010e+00    
2.58925e+01     -5.49748e+00    
2.58937e+01     -5.38462e+00    
2.58950e+01     -5.27143e+00    
2.58962e+01     -5.15872e+00    
2.58975e+01     -5.04577e+00    
2.58988e+01     -4.93257e+00    
2.59000e+01     -4.75633e+00    
2.59013e+01     -4.64188e+00    
2.59025e+01     -4.54170e+00    
2.59037e+01     -4.43262e+00    
2.59050e+01     -4.32346e+00    
2.59063e+01     -4.21445e+00    
2.59075e+01     -4.10603e+00    
2.59088e+01     -3.99790e+00    
2.59100e+01     -3.89015e+00    
2.59112e+01     -3.78250e+00    
2.59125e+01     -3.67495e+00    
2.59137e+01     -3.56794e+00    
2.59150e+01     -3.45949e+00    
2.59163e+01     -3.35287e+00    
2.59175e+01     -3.21316e+00    
2.59188e+01     -3.07125e+00    
2.59200e+01     -2.98665e+00    
2.59212e+01     -2.88506e+00    
2.59225e+01     -2.78439e+00    
2.59237e+01     -2.68407e+00    
2.59250e+01     -2.58389e+00    
2.59263e+01     -2.48418e+00    
2.59275e+01     -2.38505e+00    
2.59287e+01     -2.28675e+00    
2.59300e+01     -2.18888e+00    
2.59312e+01     -2.09150e+00    
2.59325e+01     -1.99450e+00    
2.59338e+01     -1.89813e+00    
2.59350e+01     -1.75828e+00    
2.59363e+01     -1.65032e+00    
2.59375e+01     -1.57032e+00    
2.59387e+01     -1.48053e+00    
2.59400e+01     -1.39109e+00    
2.59412e+01     -1.30260e+00    
2.59425e+01     -1.21480e+00    
2.59438e+01     -1.12755e+00    
2.59450e+01     -1.04111e+00    
2.59463e+01     -9.55248e-01    
2.59475e+01     -8.69777e-01    
2.59487e+01     -7.85337e-01    
2.59500e+01     -7.01747e-01    
2.59513e+01     -6.10346e-01    
2.59525e+01     -4.75687e-01    
2.59538e+01     -4.18094e-01    
2.59550e+01     -3.41469e-01    
2.59562e+01     -2.65837e-01    
2.59575e+01     -1.90919e-01    
2.59587e+01     -1.16701e-01    
2.59600e+01     -4.26981e-02    
2.59613e+01     2.98152e-02     
2.59625e+01     1.01822e-01     
2.59638e+01     1.72919e-01     
2.59650e+01     2.42903e-01     
2.59662e+01     3.12602e-01     
2.59675e+01     3.81499e-01     
2.59688e+01     4.98067e-01     
2.59700e+01     5.48000e-01     
2.59713e+01     6.08950e-01     
2.59725e+01     6.70460e-01     
2.59737e+01     7.31055e-01     
2.59750e+01     7.90861e-01     
2.59762e+01     8.49935e-01     
2.59775e+01     9.08372e-01     
2.59788e+01     9.66198e-01     
2.59800e+01     1.02310e+00     
2.59813e+01     1.07973e+00     
2.59825e+01     1.13531e+00     
2.59837e+01     1.19026e+00     
2.59850e+01     1.27995e+00     
2.59862e+01     1.32099e+00     
2.59875e+01     1.36762e+00     
2.59888e+01     1.41512e+00     
2.59900e+01     1.46246e+00     
2.59912e+01     1.50878e+00     
2.59925e+01     1.55424e+00     
2.59937e+01     1.59928e+00     
2.59950e+01     1.64380e+00     
2.59963e+01     1.68803e+00     
2.59975e+01     1.73153e+00     
2.59988e+01     1.77402e+00     
2.60000e+01     1.81616e+00     
