# Supplementary material for: Effects of non-sinusoidal pitching motion on the propulsion performance of an oscillating foil
Source: PLoS One. 2019 Jul 1;14(7):e0218832. doi: 10.1371/journal.pone.0218832 (PMC6602205; doi:10.1371/journal.pone.0218832)
Supplement: S5 File — (ZIP) [file pone.0218832.s005.zip › Time Variations of CX/40-0.5-0.75/cm-1-history]

2.40000e+01     4.74672e-01     
2.40012e+01     5.44339e-01     
2.40025e+01     5.15922e-01     
2.40037e+01     5.34294e-01     
2.40050e+01     5.45125e-01     
2.40063e+01     5.55788e-01     
2.40075e+01     5.66275e-01     
2.40088e+01     5.76639e-01     
2.40100e+01     5.86899e-01     
2.40112e+01     5.96945e-01     
2.40125e+01     6.06967e-01     
2.40138e+01     6.16849e-01     
2.40150e+01     6.26550e-01     
2.40163e+01     6.27538e-01     
2.40175e+01     6.59255e-01     
2.40187e+01     6.52681e-01     
2.40200e+01     6.64003e-01     
2.40212e+01     6.72325e-01     
2.40225e+01     6.80488e-01     
2.40238e+01     6.88478e-01     
2.40250e+01     6.96342e-01     
2.40263e+01     7.04056e-01     
2.40275e+01     7.11563e-01     
2.40287e+01     7.18958e-01     
2.40300e+01     7.26244e-01     
2.40313e+01     7.33342e-01     
2.40325e+01     7.19309e-01     
2.40338e+01     7.74626e-01     
2.40350e+01     7.45720e-01     
2.40362e+01     7.58189e-01     
2.40375e+01     7.63634e-01     
2.40387e+01     7.68917e-01     
2.40400e+01     7.73967e-01     
2.40413e+01     7.78836e-01     
2.40425e+01     7.83478e-01     
2.40438e+01     7.87943e-01     
2.40450e+01     7.92184e-01     
2.40462e+01     7.96172e-01     
2.40475e+01     7.99992e-01     
2.40487e+01     8.03625e-01     
2.40500e+01     8.05738e-01     
2.40513e+01     8.08060e-01     
2.40525e+01     8.10426e-01     
2.40537e+01     8.12438e-01     
2.40550e+01     8.14214e-01     
2.40562e+01     8.15745e-01     
2.40575e+01     8.17016e-01     
2.40588e+01     8.18083e-01     
2.40600e+01     8.18886e-01     
2.40613e+01     8.19429e-01     
2.40625e+01     8.19791e-01     
2.40637e+01     8.19870e-01     
2.40650e+01     8.19718e-01     
2.40662e+01     8.18205e-01     
2.40675e+01     8.15057e-01     
2.40688e+01     8.14094e-01     
2.40700e+01     8.12204e-01     
2.40713e+01     8.10016e-01     
2.40725e+01     8.07554e-01     
2.40737e+01     8.04803e-01     
2.40750e+01     8.01844e-01     
2.40763e+01     7.98617e-01     
2.40775e+01     7.95136e-01     
2.40788e+01     7.91410e-01     
2.40800e+01     7.87391e-01     
2.40812e+01     7.83071e-01     
2.40825e+01     7.78524e-01     
2.40837e+01     7.70681e-01     
2.40850e+01     7.63619e-01     
2.40863e+01     7.58271e-01     
2.40875e+01     7.51996e-01     
2.40888e+01     7.45401e-01     
2.40900e+01     7.38534e-01     
2.40912e+01     7.31377e-01     
2.40925e+01     7.23979e-01     
2.40938e+01     7.16283e-01     
2.40950e+01     7.08337e-01     
2.40963e+01     7.00189e-01     
2.40975e+01     6.91772e-01     
2.40987e+01     6.83100e-01     
2.41000e+01     6.74165e-01     
2.41012e+01     6.62657e-01     
2.41025e+01     6.48937e-01     
2.41038e+01     6.39987e-01     
2.41050e+01     6.29407e-01     
2.41063e+01     6.18586e-01     
2.41075e+01     6.07486e-01     
2.41087e+01     5.96184e-01     
2.41100e+01     5.84636e-01     
2.41112e+01     5.72829e-01     
2.41125e+01     5.60816e-01     
2.41138e+01     5.48585e-01     
2.41150e+01     5.36102e-01     
2.41162e+01     5.23437e-01     
2.41175e+01     5.10586e-01     
2.41187e+01     4.97483e-01     
2.41200e+01     4.80436e-01     
2.41213e+01     4.63347e-01     
2.41225e+01     4.50474e-01     
2.41238e+01     4.36012e-01     
2.41250e+01     4.21354e-01     
2.41262e+01     4.06529e-01     
2.41275e+01     3.91561e-01     
2.41287e+01     3.76380e-01     
2.41300e+01     3.61059e-01     
2.41313e+01     3.45558e-01     
2.41325e+01     3.29921e-01     
2.41338e+01     3.14154e-01     
2.41350e+01     2.98247e-01     
2.41362e+01     2.82167e-01     
2.41375e+01     2.65973e-01     
2.41388e+01     2.49632e-01     
2.41400e+01     2.26444e-01     
2.41413e+01     2.09078e-01     
2.41425e+01     1.92696e-01     
2.41437e+01     1.75424e-01     
2.41450e+01     1.58038e-01     
2.41462e+01     1.40608e-01     
2.41475e+01     1.23053e-01     
2.41488e+01     1.05470e-01     
2.41500e+01     8.78003e-02     
2.41513e+01     7.00224e-02     
2.41525e+01     5.22656e-02     
2.41537e+01     3.44306e-02     
2.41550e+01     1.65483e-02     
2.41563e+01     -1.32223e-03    
2.41575e+01     -1.92450e-02    
2.41588e+01     -3.71993e-02    
2.41600e+01     -5.51522e-02    
2.41612e+01     -8.09205e-02    
2.41625e+01     -9.88240e-02    
2.41637e+01     -1.16501e-01    
2.41650e+01     -1.34818e-01    
2.41663e+01     -1.53115e-01    
2.41675e+01     -1.71387e-01    
2.41688e+01     -1.89581e-01    
2.41700e+01     -2.07718e-01    
2.41712e+01     -2.25767e-01    
2.41725e+01     -2.43760e-01    
2.41737e+01     -2.61644e-01    
2.41750e+01     -2.79464e-01    
2.41763e+01     -2.97249e-01    
2.41775e+01     -3.14832e-01    
2.41787e+01     -3.32310e-01    
2.41800e+01     -3.49680e-01    
2.41812e+01     -3.66885e-01    
2.41825e+01     -3.83989e-01    
2.41838e+01     -4.01967e-01    
2.41850e+01     -4.27453e-01    
2.41863e+01     -4.41459e-01    
2.41875e+01     -4.58134e-01    
2.41887e+01     -4.74701e-01    
2.41900e+01     -4.91009e-01    
2.41912e+01     -5.07138e-01    
2.41925e+01     -5.23028e-01    
2.41938e+01     -5.38795e-01    
2.41950e+01     -5.54224e-01    
2.41963e+01     -5.69466e-01    
2.41975e+01     -5.84445e-01    
2.41987e+01     -5.99181e-01    
2.42000e+01     -6.13616e-01    
2.42013e+01     -6.27776e-01    
2.42025e+01     -6.41705e-01    
2.42038e+01     -6.55334e-01    
2.42050e+01     -6.68646e-01    
2.42062e+01     -6.81685e-01    
2.42075e+01     -6.94365e-01    
2.42087e+01     -7.06804e-01    
2.42100e+01     -7.18898e-01    
2.42113e+01     -7.36543e-01    
2.42125e+01     -7.49708e-01    
2.42138e+01     -7.59765e-01    
2.42150e+01     -7.70621e-01    
2.42162e+01     -7.81090e-01    
2.42175e+01     -7.91257e-01    
2.42188e+01     -8.01064e-01    
2.42200e+01     -8.10436e-01    
2.42213e+01     -8.19424e-01    
2.42225e+01     -8.28034e-01    
2.42237e+01     -8.36290e-01    
2.42250e+01     -8.44153e-01    
2.42262e+01     -8.51617e-01    
2.42275e+01     -8.58673e-01    
2.42288e+01     -8.65353e-01    
2.42300e+01     -8.71590e-01    
2.42313e+01     -8.77411e-01    
2.42325e+01     -8.82798e-01    
2.42337e+01     -8.87753e-01    
2.42350e+01     -8.92320e-01    
2.42362e+01     -8.96460e-01    
2.42375e+01     -9.00165e-01    
2.42388e+01     -9.03509e-01    
2.42400e+01     -9.06433e-01    
2.42412e+01     -9.08879e-01    
2.42425e+01     -9.10934e-01    
2.42437e+01     -9.69868e-01    
2.42450e+01     -8.43923e-01    
2.42463e+01     -9.39458e-01    
2.42475e+01     -9.20413e-01    
2.42488e+01     -9.20416e-01    
2.42500e+01     -9.20017e-01    
2.42512e+01     -9.19232e-01    
2.42525e+01     -9.18083e-01    
2.42537e+01     -9.16442e-01    
2.42550e+01     -9.14519e-01    
2.42563e+01     -9.12165e-01    
2.42575e+01     -9.09411e-01    
2.42588e+01     -9.06284e-01    
2.42600e+01     -9.02841e-01    
2.42612e+01     -8.99014e-01    
2.42625e+01     -8.94817e-01    
2.42638e+01     -8.90310e-01    
2.42650e+01     -8.85430e-01    
2.42663e+01     -8.80190e-01    
2.42675e+01     -8.74638e-01    
2.42687e+01     -8.68767e-01    
2.42700e+01     -8.62607e-01    
2.42712e+01     -8.56094e-01    
2.42725e+01     -8.49281e-01    
2.42738e+01     -8.42206e-01    
2.42750e+01     -8.34869e-01    
2.42763e+01     -8.27241e-01    
2.42775e+01     -8.19375e-01    
2.42787e+01     -8.11164e-01    
2.42800e+01     -8.02772e-01    
2.42813e+01     -7.94118e-01    
2.42825e+01     -7.85221e-01    
2.42838e+01     -7.76089e-01    
2.42850e+01     -7.66767e-01    
2.42862e+01     -7.57232e-01    
2.42875e+01     -7.47507e-01    
2.42887e+01     -7.37517e-01    
2.42900e+01     -7.27398e-01    
2.42913e+01     -7.17152e-01    
2.42925e+01     -7.06737e-01    
2.42938e+01     -6.96094e-01    
2.42950e+01     -6.85422e-01    
2.42962e+01     -6.74573e-01    
2.42975e+01     -6.63580e-01    
2.42987e+01     -6.52424e-01    
2.43000e+01     -6.25101e-01    
2.43013e+01     -6.55944e-01    
2.43025e+01     -6.15251e-01    
2.43037e+01     -6.09398e-01    
2.43050e+01     -5.97671e-01    
2.43062e+01     -5.86008e-01    
2.43075e+01     -5.74256e-01    
2.43088e+01     -5.62512e-01    
2.43100e+01     -5.50713e-01    
2.43113e+01     -5.38876e-01    
2.43125e+01     -5.27034e-01    
2.43137e+01     -5.15167e-01    
2.43150e+01     -5.03277e-01    
2.43162e+01     -4.91423e-01    
2.43175e+01     -4.79624e-01    
2.43188e+01     -4.67780e-01    
2.43200e+01     -4.55945e-01    
2.43213e+01     -4.44272e-01    
2.43225e+01     -4.32495e-01    
2.43237e+01     -4.20770e-01    
2.43250e+01     -4.09191e-01    
2.43263e+01     -3.97640e-01    
2.43275e+01     -3.86087e-01    
2.43288e+01     -3.74628e-01    
2.43300e+01     -3.63325e-01    
2.43312e+01     -3.51871e-01    
2.43325e+01     -3.40712e-01    
2.43337e+01     -3.29584e-01    
2.43350e+01     -3.18566e-01    
2.43363e+01     -7.68950e-01    
2.43375e+01     -6.37309e-01    
2.43388e+01     -6.22468e-01    
2.43400e+01     -6.16795e-01    
2.43412e+01     -6.11728e-01    
2.43425e+01     -6.07105e-01    
2.43438e+01     -6.03060e-01    
2.43450e+01     -5.99299e-01    
2.43463e+01     -5.95905e-01    
2.43475e+01     -5.92748e-01    
2.43487e+01     -5.90006e-01    
2.43500e+01     -5.87503e-01    
2.43512e+01     -5.85236e-01    
2.43525e+01     -5.83195e-01    
2.43538e+01     -5.81507e-01    
2.43550e+01     -5.80099e-01    
2.43563e+01     -5.78985e-01    
2.43575e+01     -5.78167e-01    
2.43587e+01     -5.77681e-01    
2.43600e+01     -5.77364e-01    
2.43612e+01     -5.77384e-01    
2.43625e+01     -5.77613e-01    
2.43638e+01     -5.78189e-01    
2.43650e+01     -5.79126e-01    
2.43662e+01     -5.80184e-01    
2.43675e+01     -5.81580e-01    
2.43687e+01     -5.83340e-01    
2.43700e+01     -5.85349e-01    
2.43713e+01     -5.87706e-01    
2.43725e+01     -5.90319e-01    
2.43738e+01     -5.93231e-01    
2.43750e+01     -5.96490e-01    
2.43762e+01     -6.00102e-01    
2.43775e+01     -6.04021e-01    
2.43787e+01     -6.08332e-01    
2.43800e+01     -6.12946e-01    
2.43813e+01     -6.17998e-01    
2.43825e+01     -6.23347e-01    
2.43838e+01     -6.29120e-01    
2.43850e+01     -6.35310e-01    
2.43862e+01     -6.41895e-01    
2.43875e+01     -6.49053e-01    
2.43888e+01     -6.56525e-01    
2.43900e+01     -6.64533e-01    
2.43913e+01     -6.72966e-01    
2.43925e+01     -6.82047e-01    
2.43937e+01     -6.91551e-01    
2.43950e+01     -7.01630e-01    
2.43962e+01     -7.12208e-01    
2.43975e+01     -7.23386e-01    
2.43988e+01     -7.35074e-01    
2.44000e+01     -7.47284e-01    
2.44013e+01     -7.60023e-01    
2.44025e+01     -7.73229e-01    
2.44037e+01     -7.86817e-01    
2.44050e+01     -8.00884e-01    
2.44063e+01     -8.15172e-01    
2.44075e+01     -8.29618e-01    
2.44088e+01     -8.44056e-01    
2.44100e+01     -8.58339e-01    
2.44112e+01     -8.72231e-01    
2.44125e+01     -8.85742e-01    
2.44137e+01     -8.98418e-01    
2.44150e+01     -9.10337e-01    
2.44163e+01     -9.21449e-01    
2.44175e+01     -9.31597e-01    
2.44188e+01     -9.40871e-01    
2.44200e+01     -9.49478e-01    
2.44212e+01     -9.57402e-01    
2.44225e+01     -9.64866e-01    
2.44237e+01     -9.71952e-01    
2.44250e+01     -9.78884e-01    
2.44263e+01     -9.85784e-01    
2.44275e+01     -9.92538e-01    
2.44287e+01     -9.99295e-01    
2.44300e+01     -1.00597e+00    
2.44312e+01     -1.01248e+00    
2.44325e+01     -1.01891e+00    
2.44338e+01     -1.02509e+00    
2.44350e+01     -1.03107e+00    
2.44363e+01     -1.03706e+00    
2.44375e+01     -1.04274e+00    
2.44387e+01     -1.04845e+00    
2.44400e+01     -1.05391e+00    
2.44412e+01     -1.05940e+00    
2.44425e+01     -1.06463e+00    
2.44438e+01     -1.06990e+00    
2.44450e+01     -1.07492e+00    
2.44463e+01     -1.07985e+00    
2.44475e+01     -1.08471e+00    
2.44487e+01     -1.08941e+00    
2.44500e+01     -1.09396e+00    
2.44513e+01     -1.09850e+00    
2.44525e+01     -1.10289e+00    
2.44538e+01     -1.10715e+00    
2.44550e+01     -1.11140e+00    
2.44562e+01     -1.11542e+00    
2.44575e+01     -1.11939e+00    
2.44587e+01     -1.12330e+00    
2.44600e+01     -1.12720e+00    
2.44613e+01     -1.13081e+00    
2.44625e+01     -1.13429e+00    
2.44638e+01     -1.13780e+00    
2.44650e+01     -1.14115e+00    
2.44662e+01     -1.14437e+00    
2.44675e+01     -1.14750e+00    
2.44688e+01     -1.15058e+00    
2.44700e+01     -1.15346e+00    
2.44713e+01     -1.15626e+00    
2.44725e+01     -1.15894e+00    
2.44737e+01     -1.16164e+00    
2.44750e+01     -1.16406e+00    
2.44762e+01     -1.16635e+00    
2.44775e+01     -1.16857e+00    
2.44788e+01     -1.17076e+00    
2.44800e+01     -1.17261e+00    
2.44813e+01     -1.17449e+00    
2.44825e+01     -1.17626e+00    
2.44837e+01     -1.17786e+00    
2.44850e+01     -1.17941e+00    
2.44862e+01     -1.18066e+00    
2.44875e+01     -1.18187e+00    
2.44888e+01     -1.18298e+00    
2.44900e+01     -1.18386e+00    
2.44912e+01     -1.18477e+00    
2.44925e+01     -1.18556e+00    
2.44937e+01     -1.18587e+00    
2.44950e+01     -1.18642e+00    
2.44963e+01     -1.18672e+00    
2.44975e+01     -1.18699e+00    
2.44988e+01     -1.18705e+00    
2.45000e+01     -1.18693e+00    
2.45012e+01     -1.18670e+00    
2.45025e+01     -1.18633e+00    
2.45037e+01     -1.18582e+00    
2.45050e+01     -1.18515e+00    
2.45063e+01     -1.18438e+00    
2.45075e+01     -1.18341e+00    
2.45088e+01     -1.18246e+00    
2.45100e+01     -1.18127e+00    
2.45112e+01     -1.17995e+00    
2.45125e+01     -1.17847e+00    
2.45138e+01     -1.17691e+00    
2.45150e+01     -1.17527e+00    
2.45163e+01     -1.17340e+00    
2.45175e+01     -1.17141e+00    
2.45187e+01     -1.16934e+00    
2.45200e+01     -1.16714e+00    
2.45212e+01     -1.16474e+00    
2.45225e+01     -1.16234e+00    
2.45238e+01     -1.15979e+00    
2.45250e+01     -1.15713e+00    
2.45263e+01     -1.15440e+00    
2.45275e+01     -1.15146e+00    
2.45287e+01     -1.14852e+00    
2.45300e+01     -1.14548e+00    
2.45313e+01     -1.14232e+00    
2.45325e+01     -1.13912e+00    
2.45338e+01     -1.13590e+00    
2.45350e+01     -1.13266e+00    
2.45362e+01     -1.12917e+00    
2.45375e+01     -1.12575e+00    
2.45387e+01     -1.12229e+00    
2.45400e+01     -1.11881e+00    
2.45413e+01     -1.11529e+00    
2.45425e+01     -1.11186e+00    
2.45438e+01     -1.10838e+00    
2.45450e+01     -1.10494e+00    
2.45462e+01     -1.10152e+00    
2.45475e+01     -1.09815e+00    
2.45487e+01     -1.09497e+00    
2.45500e+01     -1.09178e+00    
2.45513e+01     -1.08866e+00    
2.45525e+01     -1.08576e+00    
2.45537e+01     -1.08292e+00    
2.45550e+01     -1.08022e+00    
2.45562e+01     -1.07770e+00    
2.45575e+01     -1.07532e+00    
2.45588e+01     -1.07319e+00    
2.45600e+01     -1.07124e+00    
2.45613e+01     -1.06949e+00    
2.45625e+01     -1.06801e+00    
2.45637e+01     -1.06680e+00    
2.45650e+01     -1.06585e+00    
2.45662e+01     -1.06514e+00    
2.45675e+01     -1.06472e+00    
2.45688e+01     -1.06456e+00    
2.45700e+01     -1.06476e+00    
2.45713e+01     -1.06532e+00    
2.45725e+01     -1.06611e+00    
2.45737e+01     -1.06719e+00    
2.45750e+01     -1.06861e+00    
2.45763e+01     -1.07029e+00    
2.45775e+01     -1.07231e+00    
2.45788e+01     -1.07465e+00    
2.45800e+01     -1.07726e+00    
2.45812e+01     -1.08015e+00    
2.45825e+01     -1.08322e+00    
2.45837e+01     -1.08648e+00    
2.45850e+01     -1.08979e+00    
2.45863e+01     -1.09310e+00    
2.45875e+01     -1.09633e+00    
2.45888e+01     -1.09943e+00    
2.45900e+01     -1.10221e+00    
2.45912e+01     -1.10459e+00    
2.45925e+01     -1.10637e+00    
2.45938e+01     -1.10754e+00    
2.45950e+01     -1.10791e+00    
2.45963e+01     -1.10738e+00    
2.45975e+01     -1.10597e+00    
2.45987e+01     -1.10358e+00    
2.46000e+01     -1.10015e+00    
2.46012e+01     -1.09580e+00    
2.46025e+01     -1.09042e+00    
2.46038e+01     -1.08408e+00    
2.46050e+01     -1.07694e+00    
2.46063e+01     -1.06899e+00    
2.46075e+01     -1.06043e+00    
2.46087e+01     -1.05132e+00    
2.46100e+01     -1.04155e+00    
2.46112e+01     -1.03117e+00    
2.46125e+01     -1.02033e+00    
2.46138e+01     -1.00892e+00    
2.46150e+01     -9.97280e-01    
2.46162e+01     -9.85117e-01    
2.46175e+01     -9.72488e-01    
2.46187e+01     -9.59750e-01    
2.46200e+01     -9.46672e-01    
2.46213e+01     -9.33396e-01    
2.46225e+01     -9.19725e-01    
2.46238e+01     -9.05922e-01    
2.46250e+01     -8.91755e-01    
2.46262e+01     -8.77383e-01    
2.46275e+01     -8.62890e-01    
2.46287e+01     -8.48223e-01    
2.46300e+01     -8.33147e-01    
2.46313e+01     -8.17827e-01    
2.46325e+01     -8.02486e-01    
2.46338e+01     -7.86986e-01    
2.46350e+01     -7.71201e-01    
2.46362e+01     -7.55151e-01    
2.46375e+01     -7.39000e-01    
2.46388e+01     -7.22707e-01    
2.46400e+01     -7.06152e-01    
2.46413e+01     -6.89360e-01    
2.46425e+01     -6.72567e-01    
2.46437e+01     -6.55508e-01    
2.46450e+01     -6.38383e-01    
2.46462e+01     -6.20962e-01    
2.46475e+01     -6.03497e-01    
2.46488e+01     -5.85862e-01    
2.46500e+01     -5.68081e-01    
2.46513e+01     -5.50178e-01    
2.46525e+01     -5.32103e-01    
2.46537e+01     -5.13847e-01    
2.46550e+01     -4.95365e-01    
2.46563e+01     -4.77029e-01    
2.46575e+01     -4.58524e-01    
2.46588e+01     -4.39787e-01    
2.46600e+01     -4.21090e-01    
2.46612e+01     -4.02082e-01    
2.46625e+01     -3.83055e-01    
2.46637e+01     -3.64061e-01    
2.46650e+01     -3.44857e-01    
2.46663e+01     -3.25692e-01    
2.46675e+01     -3.06299e-01    
2.46688e+01     -1.56243e-01    
2.46700e+01     1.82119e-01     
2.46712e+01     9.40817e-02     
2.46725e+01     1.22395e-01     
2.46737e+01     1.51422e-01     
2.46750e+01     1.80687e-01     
2.46763e+01     2.10238e-01     
2.46775e+01     2.39812e-01     
2.46787e+01     2.69579e-01     
2.46800e+01     2.99656e-01     
2.46812e+01     3.29596e-01     
2.46825e+01     3.59843e-01     
2.46838e+01     3.90090e-01     
2.46850e+01     4.20452e-01     
2.46863e+01     4.50830e-01     
2.46875e+01     4.81056e-01     
2.46887e+01     5.11809e-01     
2.46900e+01     5.42273e-01     
2.46912e+01     5.72677e-01     
2.46925e+01     6.03130e-01     
2.46938e+01     6.33502e-01     
2.46950e+01     6.63734e-01     
2.46963e+01     6.93992e-01     
2.46975e+01     7.24365e-01     
2.46987e+01     7.54504e-01     
2.47000e+01     7.84313e-01     
2.47013e+01     8.14085e-01     
2.47025e+01     8.34624e-01     
2.47038e+01     8.80994e-01     
2.47050e+01     8.96509e-01     
2.47062e+01     9.28902e-01     
2.47075e+01     9.57942e-01     
2.47087e+01     9.86645e-01     
2.47100e+01     1.01522e+00     
2.47113e+01     1.04380e+00     
2.47125e+01     1.07191e+00     
2.47138e+01     1.09968e+00     
2.47150e+01     1.12750e+00     
2.47162e+01     1.15493e+00     
2.47175e+01     1.18196e+00     
2.47188e+01     1.20882e+00     
2.47200e+01     1.23545e+00     
2.47213e+01     1.26158e+00     
2.47225e+01     1.28742e+00     
2.47237e+01     1.31315e+00     
2.47250e+01     1.33834e+00     
2.47262e+01     1.36317e+00     
2.47275e+01     1.38776e+00     
2.47288e+01     1.41198e+00     
2.47300e+01     1.43575e+00     
2.47313e+01     1.45925e+00     
2.47325e+01     1.48237e+00     
2.47337e+01     1.50501e+00     
2.47350e+01     1.52736e+00     
2.47362e+01     1.54904e+00     
2.47375e+01     1.57064e+00     
2.47388e+01     1.59179e+00     
2.47400e+01     1.61240e+00     
2.47412e+01     1.63258e+00     
2.47425e+01     1.65221e+00     
2.47437e+01     1.67150e+00     
2.47450e+01     1.69041e+00     
2.47463e+01     1.70893e+00     
2.47475e+01     1.72693e+00     
2.47488e+01     1.74441e+00     
2.47500e+01     1.76133e+00     
2.47512e+01     1.77800e+00     
2.47525e+01     1.79418e+00     
2.47537e+01     1.80968e+00     
2.47550e+01     1.82502e+00     
2.47563e+01     1.83971e+00     
2.47575e+01     1.85396e+00     
2.47588e+01     1.86387e+00     
2.47600e+01     1.87194e+00     
2.47612e+01     1.88699e+00     
2.47625e+01     1.89922e+00     
2.47638e+01     1.91085e+00     
2.47650e+01     1.92220e+00     
2.47663e+01     1.93309e+00     
2.47675e+01     1.94348e+00     
2.47687e+01     1.95335e+00     
2.47700e+01     1.96279e+00     
2.47712e+01     1.97167e+00     
2.47725e+01     1.98022e+00     
2.47738e+01     1.98819e+00     
2.47750e+01     1.99568e+00     
2.47763e+01     2.00260e+00     
2.47775e+01     2.00925e+00     
2.47787e+01     2.01533e+00     
2.47800e+01     2.02096e+00     
2.47813e+01     2.02618e+00     
2.47825e+01     2.03082e+00     
2.47838e+01     2.03517e+00     
2.47850e+01     2.03900e+00     
2.47862e+01     2.04223e+00     
2.47875e+01     2.04503e+00     
2.47887e+01     2.04750e+00     
2.47900e+01     2.04938e+00     
2.47913e+01     2.05106e+00     
2.47925e+01     2.04421e+00     
2.47938e+01     2.04224e+00     
2.47950e+01     2.04410e+00     
2.47962e+01     2.04398e+00     
2.47975e+01     2.04351e+00     
2.47987e+01     2.04265e+00     
2.48000e+01     2.04121e+00     
2.48013e+01     2.03931e+00     
2.48025e+01     2.03659e+00     
2.48037e+01     2.03398e+00     
2.48050e+01     2.03097e+00     
2.48062e+01     2.02757e+00     
2.48075e+01     2.02363e+00     
2.48088e+01     2.01945e+00     
2.48100e+01     2.01477e+00     
2.48113e+01     2.00984e+00     
2.48125e+01     2.00449e+00     
2.48137e+01     1.99875e+00     
2.48150e+01     1.99266e+00     
2.48162e+01     1.98616e+00     
2.48175e+01     1.97920e+00     
2.48188e+01     1.97028e+00     
2.48200e+01     1.95029e+00     
2.48213e+01     1.94693e+00     
2.48225e+01     1.93889e+00     
2.48237e+01     1.93039e+00     
2.48250e+01     1.92172e+00     
2.48263e+01     1.91253e+00     
2.48275e+01     1.90311e+00     
2.48288e+01     1.89340e+00     
2.48300e+01     1.88326e+00     
2.48312e+01     1.87283e+00     
2.48325e+01     1.86206e+00     
2.48337e+01     1.85093e+00     
2.48350e+01     1.83959e+00     
2.48363e+01     1.82791e+00     
2.48375e+01     1.81602e+00     
2.48388e+01     1.80373e+00     
2.48400e+01     1.79112e+00     
2.48412e+01     1.77834e+00     
2.48425e+01     1.75878e+00     
2.48438e+01     1.73892e+00     
2.48450e+01     1.72854e+00     
2.48463e+01     1.71485e+00     
2.48475e+01     1.70086e+00     
2.48487e+01     1.68662e+00     
2.48500e+01     1.67218e+00     
2.48512e+01     1.65750e+00     
2.48525e+01     1.64262e+00     
2.48538e+01     1.62753e+00     
2.48550e+01     1.61218e+00     
2.48563e+01     1.59655e+00     
2.48575e+01     1.58070e+00     
2.48587e+01     1.56464e+00     
2.48600e+01     1.54841e+00     
2.48612e+01     1.53194e+00     
2.48625e+01     1.51525e+00     
2.48638e+01     1.49087e+00     
2.48650e+01     1.46839e+00     
2.48662e+01     1.45411e+00     
2.48675e+01     1.43686e+00     
2.48687e+01     1.41951e+00     
2.48700e+01     1.40202e+00     
2.48713e+01     1.38432e+00     
2.48725e+01     1.36648e+00     
2.48738e+01     1.34845e+00     
2.48750e+01     1.33024e+00     
2.48762e+01     1.31188e+00     
2.48775e+01     1.29334e+00     
2.48787e+01     1.27468e+00     
2.48800e+01     1.25586e+00     
2.48813e+01     1.23693e+00     
2.48825e+01     1.21781e+00     
2.48838e+01     1.18730e+00     
2.48850e+01     1.16835e+00     
2.48862e+01     1.15054e+00     
2.48875e+01     1.13137e+00     
2.48888e+01     1.11198e+00     
2.48900e+01     1.09256e+00     
2.48913e+01     1.07307e+00     
2.48925e+01     1.05339e+00     
2.48937e+01     1.03366e+00     
2.48950e+01     1.01390e+00     
2.48962e+01     9.94043e-01     
2.48975e+01     9.74025e-01     
2.48988e+01     9.53928e-01     
2.49000e+01     9.33836e-01     
2.49013e+01     9.13612e-01     
2.49025e+01     8.80940e-01     
2.49037e+01     8.63673e-01     
2.49050e+01     8.44260e-01     
2.49063e+01     8.24365e-01     
2.49075e+01     8.04392e-01     
2.49088e+01     7.84400e-01     
2.49100e+01     7.64311e-01     
2.49112e+01     7.44181e-01     
2.49125e+01     7.24109e-01     
2.49137e+01     7.03945e-01     
2.49150e+01     6.83681e-01     
2.49163e+01     6.63346e-01     
2.49175e+01     6.43132e-01     
2.49188e+01     6.22890e-01     
2.49200e+01     5.94328e-01     
2.49212e+01     5.72857e-01     
2.49225e+01     5.54747e-01     
2.49237e+01     5.35115e-01     
2.49250e+01     5.15458e-01     
2.49263e+01     4.95863e-01     
2.49275e+01     4.76345e-01     
2.49287e+01     4.56801e-01     
2.49300e+01     4.37298e-01     
2.49312e+01     4.17881e-01     
2.49325e+01     3.98400e-01     
2.49338e+01     3.78965e-01     
2.49350e+01     3.59586e-01     
2.49363e+01     3.40285e-01     
2.49375e+01     3.10929e-01     
2.49387e+01     2.94382e-01     
2.49400e+01     2.76307e-01     
2.49412e+01     2.57791e-01     
2.49425e+01     2.39401e-01     
2.49438e+01     2.21048e-01     
2.49450e+01     2.02797e-01     
2.49463e+01     1.84658e-01     
2.49475e+01     1.66569e-01     
2.49487e+01     1.48545e-01     
2.49500e+01     1.30628e-01     
2.49513e+01     1.12741e-01     
2.49525e+01     9.49463e-02     
2.49538e+01     7.26825e-02     
2.49550e+01     5.17576e-02     
2.49562e+01     3.67722e-02     
2.49575e+01     1.99716e-02     
2.49587e+01     3.27634e-03     
2.49600e+01     -1.33167e-02    
2.49613e+01     -2.97546e-02    
2.49625e+01     -4.61191e-02    
2.49638e+01     -6.23856e-02    
2.49650e+01     -7.85215e-02    
2.49662e+01     -9.45872e-02    
2.49675e+01     -1.10583e-01    
2.49688e+01     -1.26464e-01    
2.49700e+01     -1.44526e-01    
2.49713e+01     -1.64917e-01    
2.49725e+01     -1.77699e-01    
2.49737e+01     -1.92491e-01    
2.49750e+01     -2.07148e-01    
2.49762e+01     -2.21745e-01    
2.49775e+01     -2.36264e-01    
2.49788e+01     -2.50643e-01    
2.49800e+01     -2.64935e-01    
2.49813e+01     -2.79118e-01    
2.49825e+01     -2.93195e-01    
2.49837e+01     -3.07213e-01    
2.49850e+01     -3.21145e-01    
2.49862e+01     -3.36577e-01    
2.49875e+01     -3.53986e-01    
2.49888e+01     -3.65173e-01    
2.49900e+01     -3.77961e-01    
2.49912e+01     -3.90597e-01    
2.49925e+01     -4.03079e-01    
2.49937e+01     -4.15459e-01    
2.49950e+01     -4.27748e-01    
2.49963e+01     -4.39926e-01    
2.49975e+01     -4.52011e-01    
2.49988e+01     -4.63983e-01    
2.50000e+01     -4.75845e-01    
2.50012e+01     -4.87627e-01    
2.50025e+01     -5.00468e-01    
2.50037e+01     -5.14000e-01    
2.50050e+01     -5.23403e-01    
2.50063e+01     -5.33876e-01    
2.50075e+01     -5.44196e-01    
2.50088e+01     -5.54375e-01    
2.50100e+01     -5.64402e-01    
2.50112e+01     -5.74316e-01    
2.50125e+01     -5.84078e-01    
2.50138e+01     -5.93745e-01    
2.50150e+01     -6.03306e-01    
2.50163e+01     -6.12676e-01    
2.50175e+01     -6.21977e-01    
2.50187e+01     -6.31866e-01    
2.50200e+01     -6.41532e-01    
2.50212e+01     -6.49032e-01    
2.50225e+01     -6.57015e-01    
2.50238e+01     -6.64824e-01    
2.50250e+01     -6.72508e-01    
2.50263e+01     -6.80072e-01    
2.50275e+01     -6.87448e-01    
2.50287e+01     -6.94667e-01    
2.50300e+01     -7.01703e-01    
2.50313e+01     -7.08674e-01    
2.50325e+01     -7.15383e-01    
2.50338e+01     -7.21912e-01    
2.50350e+01     -7.28354e-01    
2.50362e+01     -7.34102e-01    
2.50375e+01     -7.39212e-01    
2.50387e+01     -7.44418e-01    
2.50400e+01     -7.49301e-01    
2.50413e+01     -7.54052e-01    
2.50425e+01     -7.58586e-01    
2.50438e+01     -7.62876e-01    
2.50450e+01     -7.67001e-01    
2.50462e+01     -7.70929e-01    
2.50475e+01     -7.74637e-01    
2.50487e+01     -7.78133e-01    
2.50500e+01     -7.81476e-01    
2.50513e+01     -8.08705e-01    
2.50525e+01     -7.53541e-01    
2.50537e+01     -7.95510e-01    
2.50550e+01     -7.89349e-01    
2.50562e+01     -7.90801e-01    
2.50575e+01     -7.92005e-01    
2.50588e+01     -7.92995e-01    
2.50600e+01     -7.93734e-01    
2.50613e+01     -7.94270e-01    
2.50625e+01     -7.94555e-01    
2.50637e+01     -7.94597e-01    
2.50650e+01     -7.94406e-01    
2.50662e+01     -7.94001e-01    
2.50675e+01     -7.93302e-01    
2.50688e+01     -7.90166e-01    
2.50700e+01     -7.87401e-01    
2.50713e+01     -7.85666e-01    
2.50725e+01     -7.83206e-01    
2.50737e+01     -7.80547e-01    
2.50750e+01     -7.77576e-01    
2.50763e+01     -7.74366e-01    
2.50775e+01     -7.70886e-01    
2.50788e+01     -7.67171e-01    
2.50800e+01     -7.63192e-01    
2.50812e+01     -7.58935e-01    
2.50825e+01     -7.54443e-01    
2.50837e+01     -7.49665e-01    
2.50850e+01     -7.44646e-01    
2.50863e+01     -7.35039e-01    
2.50875e+01     -7.28851e-01    
2.50888e+01     -7.22686e-01    
2.50900e+01     -7.15891e-01    
2.50912e+01     -7.08889e-01    
2.50925e+01     -7.01568e-01    
2.50938e+01     -6.93983e-01    
2.50950e+01     -6.86160e-01    
2.50963e+01     -6.78064e-01    
2.50975e+01     -6.69708e-01    
2.50987e+01     -6.61137e-01    
2.51000e+01     -6.52291e-01    
2.51012e+01     -6.43184e-01    
2.51025e+01     -6.33866e-01    
2.51038e+01     -6.20946e-01    
2.51050e+01     -6.07970e-01    
2.51063e+01     -5.98400e-01    
2.51075e+01     -5.87453e-01    
2.51087e+01     -5.76237e-01    
2.51100e+01     -5.64838e-01    
2.51112e+01     -5.53190e-01    
2.51125e+01     -5.41346e-01    
2.51138e+01     -5.29233e-01    
2.51150e+01     -5.16934e-01    
2.51162e+01     -5.04431e-01    
2.51175e+01     -4.91705e-01    
2.51187e+01     -4.78756e-01    
2.51200e+01     -4.65626e-01    
2.51213e+01     -4.52309e-01    
2.51225e+01     -4.34512e-01    
2.51238e+01     -4.17617e-01    
2.51250e+01     -4.04444e-01    
2.51262e+01     -3.89804e-01    
2.51275e+01     -3.74963e-01    
2.51287e+01     -3.60019e-01    
2.51300e+01     -3.44871e-01    
2.51313e+01     -3.29561e-01    
2.51325e+01     -3.14041e-01    
2.51338e+01     -2.98470e-01    
2.51350e+01     -2.82737e-01    
2.51362e+01     -2.66865e-01    
2.51375e+01     -2.50846e-01    
2.51388e+01     -2.34712e-01    
2.51400e+01     -2.18430e-01    
2.51413e+01     -2.02090e-01    
2.51425e+01     -1.79641e-01    
2.51437e+01     -1.61283e-01    
2.51450e+01     -1.45163e-01    
2.51462e+01     -1.27934e-01    
2.51475e+01     -1.10646e-01    
2.51488e+01     -9.32558e-02    
2.51500e+01     -7.57718e-02    
2.51513e+01     -5.82964e-02    
2.51525e+01     -4.07547e-02    
2.51537e+01     -2.31745e-02    
2.51550e+01     -5.59004e-03    
2.51563e+01     1.20578e-02     
2.51575e+01     2.97534e-02     
2.51588e+01     4.74565e-02     
2.51600e+01     6.51389e-02     
2.51612e+01     8.28154e-02     
2.51625e+01     1.00465e-01     
2.51637e+01     1.23289e-01     
2.51650e+01     1.44292e-01     
2.51663e+01     1.60777e-01     
2.51675e+01     1.78738e-01     
2.51688e+01     1.96595e-01     
2.51700e+01     2.14429e-01     
2.51712e+01     2.32239e-01     
2.51725e+01     2.49891e-01     
2.51737e+01     2.67480e-01     
2.51750e+01     2.85027e-01     
2.51763e+01     3.02428e-01     
2.51775e+01     3.19743e-01     
2.51787e+01     3.36942e-01     
2.51800e+01     3.53999e-01     
2.51812e+01     3.70928e-01     
2.51825e+01     3.87722e-01     
2.51838e+01     4.04375e-01     
2.51850e+01     4.20861e-01     
2.51863e+01     4.37201e-01     
2.51875e+01     4.58887e-01     
2.51887e+01     4.77703e-01     
2.51900e+01     4.92300e-01     
2.51912e+01     5.08136e-01     
2.51925e+01     5.23747e-01     
2.51938e+01     5.39106e-01     
2.51950e+01     5.54253e-01     
2.51963e+01     5.69188e-01     
2.51975e+01     5.83853e-01     
2.51987e+01     5.98247e-01     
2.52000e+01     6.12429e-01     
2.52013e+01     6.26294e-01     
2.52025e+01     6.39894e-01     
2.52038e+01     6.53270e-01     
2.52050e+01     6.66325e-01     
2.52062e+01     6.79086e-01     
2.52075e+01     6.91544e-01     
2.52087e+01     7.03680e-01     
2.52100e+01     7.15480e-01     
2.52113e+01     7.27000e-01     
2.52125e+01     7.38137e-01     
2.52138e+01     7.48988e-01     
2.52150e+01     7.65072e-01     
2.52162e+01     7.77243e-01     
2.52175e+01     7.85971e-01     
2.52188e+01     7.95514e-01     
2.52200e+01     8.04684e-01     
2.52213e+01     8.13470e-01     
2.52225e+01     8.21852e-01     
2.52237e+01     8.29941e-01     
2.52250e+01     8.37601e-01     
2.52262e+01     8.44834e-01     
2.52275e+01     8.51698e-01     
2.52288e+01     8.58195e-01     
2.52300e+01     8.64276e-01     
2.52313e+01     8.69955e-01     
2.52325e+01     8.75235e-01     
2.52337e+01     8.80145e-01     
2.52350e+01     8.84598e-01     
2.52362e+01     8.88628e-01     
2.52375e+01     8.92268e-01     
2.52388e+01     8.95481e-01     
2.52400e+01     8.98295e-01     
2.52412e+01     9.00723e-01     
2.52425e+01     9.02754e-01     
2.52437e+01     9.04298e-01     
2.52450e+01     9.05483e-01     
2.52463e+01     9.06287e-01     
2.52475e+01     9.06684e-01     
2.52488e+01     9.06661e-01     
2.52500e+01     9.12166e-01     
2.52512e+01     9.11217e-01     
2.52525e+01     9.09467e-01     
2.52537e+01     9.07898e-01     
2.52550e+01     9.05927e-01     
2.52563e+01     9.03576e-01     
2.52575e+01     9.00875e-01     
2.52588e+01     8.97737e-01     
2.52600e+01     8.94350e-01     
2.52612e+01     8.90573e-01     
2.52625e+01     8.86434e-01     
2.52638e+01     8.81953e-01     
2.52650e+01     8.77154e-01     
2.52663e+01     8.71978e-01     
2.52675e+01     8.66508e-01     
2.52687e+01     8.60710e-01     
2.52700e+01     8.54592e-01     
2.52712e+01     8.48309e-01     
2.52725e+01     8.41580e-01     
2.52738e+01     8.34592e-01     
2.52750e+01     8.27281e-01     
2.52763e+01     8.19748e-01     
2.52775e+01     8.12005e-01     
2.52787e+01     8.03942e-01     
2.52800e+01     7.95615e-01     
2.52813e+01     7.87066e-01     
2.52825e+01     7.78350e-01     
2.52838e+01     7.69348e-01     
2.52850e+01     7.60153e-01     
2.52862e+01     7.50714e-01     
2.52875e+01     7.41144e-01     
2.52887e+01     7.31395e-01     
2.52900e+01     7.21428e-01     
2.52913e+01     7.11255e-01     
2.52925e+01     7.01001e-01     
2.52938e+01     6.90547e-01     
2.52950e+01     6.79955e-01     
2.52962e+01     6.69348e-01     
2.52975e+01     6.58535e-01     
2.52987e+01     6.47634e-01     
2.53000e+01     6.36545e-01     
2.53013e+01     6.25420e-01     
2.53025e+01     6.14184e-01     
2.53037e+01     6.02884e-01     
2.53050e+01     5.91511e-01     
2.53062e+01     5.80102e-01     
2.53075e+01     5.68560e-01     
2.53088e+01     5.57047e-01     
2.53100e+01     5.45498e-01     
2.53113e+01     5.33930e-01     
2.53125e+01     5.22290e-01     
2.53137e+01     5.10649e-01     
2.53150e+01     4.98970e-01     
2.53162e+01     4.92516e-01     
2.53175e+01     4.70627e-01     
2.53188e+01     4.67037e-01     
2.53200e+01     4.53485e-01     
2.53213e+01     4.41876e-01     
2.53225e+01     4.30266e-01     
2.53237e+01     4.18623e-01     
2.53250e+01     4.07092e-01     
2.53263e+01     3.95558e-01     
2.53275e+01     3.84099e-01     
2.53288e+01     3.72699e-01     
2.53300e+01     3.61325e-01     
2.53312e+01     3.50078e-01     
2.53325e+01     3.38880e-01     
2.53337e+01     3.27735e-01     
2.53350e+01     3.16629e-01     
2.53363e+01     7.59229e-01     
2.53375e+01     6.37725e-01     
2.53388e+01     6.20459e-01     
2.53400e+01     6.14682e-01     
2.53412e+01     6.09644e-01     
2.53425e+01     6.05117e-01     
2.53438e+01     6.01006e-01     
2.53450e+01     5.97285e-01     
2.53463e+01     5.93842e-01     
2.53475e+01     5.90777e-01     
2.53487e+01     5.87877e-01     
2.53500e+01     5.85278e-01     
2.53512e+01     5.83022e-01     
2.53525e+01     5.80992e-01     
2.53538e+01     5.79237e-01     
2.53550e+01     5.77803e-01     
2.53563e+01     5.76654e-01     
2.53575e+01     5.75771e-01     
2.53587e+01     5.75151e-01     
2.53600e+01     5.74911e-01     
2.53612e+01     5.74830e-01     
2.53625e+01     5.75102e-01     
2.53638e+01     5.75687e-01     
2.53650e+01     5.76474e-01     
2.53662e+01     5.77524e-01     
2.53675e+01     5.78918e-01     
2.53687e+01     5.80580e-01     
2.53700e+01     5.82598e-01     
2.53713e+01     5.84925e-01     
2.53725e+01     5.87542e-01     
2.53738e+01     5.90490e-01     
2.53750e+01     5.93732e-01     
2.53762e+01     5.97310e-01     
2.53775e+01     6.01346e-01     
2.53787e+01     6.05636e-01     
2.53800e+01     6.10379e-01     
2.53813e+01     6.15489e-01     
2.53825e+01     6.20986e-01     
2.53838e+01     6.26906e-01     
2.53850e+01     6.33259e-01     
2.53862e+01     6.40115e-01     
2.53875e+01     6.47463e-01     
2.53888e+01     6.55284e-01     
2.53900e+01     6.63591e-01     
2.53913e+01     6.72454e-01     
2.53925e+01     6.81937e-01     
2.53937e+01     6.91873e-01     
2.53950e+01     7.02397e-01     
2.53962e+01     7.13598e-01     
2.53975e+01     7.25244e-01     
2.53988e+01     7.37498e-01     
2.54000e+01     7.50246e-01     
2.54013e+01     7.63500e-01     
2.54025e+01     7.77192e-01     
2.54037e+01     7.91168e-01     
2.54050e+01     8.05342e-01     
2.54063e+01     8.19579e-01     
2.54075e+01     8.33683e-01     
2.54088e+01     8.47557e-01     
2.54100e+01     8.60973e-01     
2.54112e+01     8.73765e-01     
2.54125e+01     8.85986e-01     
2.54137e+01     8.97187e-01     
2.54150e+01     9.07499e-01     
2.54163e+01     9.16952e-01     
2.54175e+01     9.25591e-01     
2.54188e+01     9.33573e-01     
2.54200e+01     9.40925e-01     
2.54212e+01     9.47999e-01     
2.54225e+01     9.54758e-01     
2.54237e+01     9.61540e-01     
2.54250e+01     9.68327e-01     
2.54263e+01     9.75070e-01     
2.54275e+01     9.81647e-01     
2.54287e+01     9.88140e-01     
2.54300e+01     9.94487e-01     
2.54312e+01     1.00064e+00     
2.54325e+01     1.00665e+00     
2.54338e+01     1.01257e+00     
2.54350e+01     1.01834e+00     
2.54363e+01     1.02403e+00     
2.54375e+01     1.02957e+00     
2.54387e+01     1.03504e+00     
2.54400e+01     1.04029e+00     
2.54412e+01     1.04555e+00     
2.54425e+01     1.05065e+00     
2.54438e+01     1.05562e+00     
2.54450e+01     1.06065e+00     
2.54463e+01     1.06537e+00     
2.54475e+01     1.07022e+00     
2.54487e+01     1.07468e+00     
2.54500e+01     1.07922e+00     
2.54513e+01     1.08365e+00     
2.54525e+01     1.08789e+00     
2.54538e+01     1.09216e+00     
2.54550e+01     1.09622e+00     
2.54562e+01     1.10036e+00     
2.54575e+01     1.10414e+00     
2.54587e+01     1.10802e+00     
2.54600e+01     1.11168e+00     
2.54613e+01     1.11520e+00     
2.54625e+01     1.11868e+00     
2.54638e+01     1.12216e+00     
2.54650e+01     1.12537e+00     
2.54662e+01     1.12845e+00     
2.54675e+01     1.13147e+00     
2.54688e+01     1.13441e+00     
2.54700e+01     1.13712e+00     
2.54713e+01     1.13987e+00     
2.54725e+01     1.14234e+00     
2.54737e+01     1.14477e+00     
2.54750e+01     1.14725e+00     
2.54762e+01     1.14933e+00     
2.54775e+01     1.15140e+00     
2.54788e+01     1.15340e+00     
2.54800e+01     1.15519e+00     
2.54813e+01     1.15683e+00     
2.54825e+01     1.15841e+00     
2.54837e+01     1.15999e+00     
2.54850e+01     1.16119e+00     
2.54862e+01     1.16243e+00     
2.54875e+01     1.16327e+00     
2.54888e+01     1.16427e+00     
2.54900e+01     1.16508e+00     
2.54912e+01     1.16573e+00     
2.54925e+01     1.16618e+00     
2.54937e+01     1.16656e+00     
2.54950e+01     1.16693e+00     
2.54963e+01     1.16693e+00     
2.54975e+01     1.16689e+00     
2.54988e+01     1.16677e+00     
2.55000e+01     1.16636e+00     
2.55012e+01     1.16606e+00     
2.55025e+01     1.16551e+00     
2.55037e+01     1.16472e+00     
2.55050e+01     1.16393e+00     
2.55063e+01     1.16300e+00     
2.55075e+01     1.16190e+00     
2.55088e+01     1.16076e+00     
2.55100e+01     1.15952e+00     
2.55112e+01     1.15806e+00     
2.55125e+01     1.15636e+00     
2.55138e+01     1.15467e+00     
2.55150e+01     1.15291e+00     
2.55163e+01     1.15100e+00     
2.55175e+01     1.14892e+00     
2.55187e+01     1.14685e+00     
2.55200e+01     1.14464e+00     
2.55212e+01     1.14240e+00     
2.55225e+01     1.13999e+00     
2.55238e+01     1.13755e+00     
2.55250e+01     1.13507e+00     
2.55263e+01     1.13268e+00     
2.55275e+01     1.13012e+00     
2.55287e+01     1.12761e+00     
2.55300e+01     1.12500e+00     
2.55313e+01     1.12238e+00     
2.55325e+01     1.11971e+00     
2.55338e+01     1.11719e+00     
2.55350e+01     1.11471e+00     
2.55362e+01     1.11224e+00     
2.55375e+01     1.10997e+00     
2.55387e+01     1.10773e+00     
2.55400e+01     1.10549e+00     
2.55413e+01     1.10366e+00     
2.55425e+01     1.10176e+00     
2.55438e+01     1.10015e+00     
2.55450e+01     1.09879e+00     
2.55462e+01     1.09766e+00     
2.55475e+01     1.09676e+00     
2.55487e+01     1.09616e+00     
2.55500e+01     1.09587e+00     
2.55513e+01     1.09585e+00     
2.55525e+01     1.09608e+00     
2.55537e+01     1.09662e+00     
2.55550e+01     1.09745e+00     
2.55562e+01     1.09861e+00     
2.55575e+01     1.09999e+00     
2.55588e+01     1.10151e+00     
2.55600e+01     1.10328e+00     
2.55613e+01     1.10522e+00     
2.55625e+01     1.10721e+00     
2.55637e+01     1.10928e+00     
2.55650e+01     1.11123e+00     
2.55662e+01     1.11315e+00     
2.55675e+01     1.11494e+00     
2.55688e+01     1.11648e+00     
2.55700e+01     1.11780e+00     
2.55713e+01     1.11880e+00     
2.55725e+01     1.11946e+00     
2.55737e+01     1.11978e+00     
2.55750e+01     1.11969e+00     
2.55763e+01     1.11928e+00     
2.55775e+01     1.11826e+00     
2.55788e+01     1.11681e+00     
2.55800e+01     1.11488e+00     
2.55812e+01     1.11246e+00     
2.55825e+01     1.10941e+00     
2.55837e+01     1.10595e+00     
2.55850e+01     1.10192e+00     
2.55863e+01     1.09742e+00     
2.55875e+01     1.09248e+00     
2.55888e+01     1.08694e+00     
2.55900e+01     1.08100e+00     
2.55912e+01     1.07450e+00     
2.55925e+01     1.06748e+00     
2.55938e+01     1.06000e+00     
2.55950e+01     1.05190e+00     
2.55963e+01     1.04350e+00     
2.55975e+01     1.03455e+00     
2.55987e+01     1.02532e+00     
2.56000e+01     1.01563e+00     
2.56012e+01     1.00542e+00     
2.56025e+01     9.95058e-01     
2.56038e+01     9.84191e-01     
2.56050e+01     9.72811e-01     
2.56063e+01     9.61135e-01     
2.56075e+01     9.49146e-01     
2.56087e+01     9.36900e-01     
2.56100e+01     9.24368e-01     
2.56112e+01     9.11533e-01     
2.56125e+01     8.98545e-01     
2.56138e+01     8.85149e-01     
2.56150e+01     8.71472e-01     
2.56162e+01     8.57597e-01     
2.56175e+01     8.43539e-01     
2.56187e+01     8.28845e-01     
2.56200e+01     8.14263e-01     
2.56213e+01     7.99158e-01     
2.56225e+01     7.84073e-01     
2.56238e+01     7.68665e-01     
2.56250e+01     7.53033e-01     
2.56262e+01     7.37134e-01     
2.56275e+01     7.21172e-01     
2.56287e+01     7.05015e-01     
2.56300e+01     6.88576e-01     
2.56313e+01     6.71996e-01     
2.56325e+01     6.55297e-01     
2.56338e+01     6.38381e-01     
2.56350e+01     6.21164e-01     
2.56362e+01     6.03870e-01     
2.56375e+01     5.86249e-01     
2.56388e+01     5.68610e-01     
2.56400e+01     5.50811e-01     
2.56413e+01     5.32748e-01     
2.56425e+01     5.14585e-01     
2.56437e+01     4.96293e-01     
2.56450e+01     4.77944e-01     
2.56462e+01     4.59220e-01     
2.56475e+01     4.40379e-01     
2.56488e+01     4.21466e-01     
2.56500e+01     4.02441e-01     
2.56513e+01     3.83294e-01     
2.56525e+01     3.64123e-01     
2.56537e+01     3.44719e-01     
2.56550e+01     3.25258e-01     
2.56563e+01     3.05594e-01     
2.56575e+01     2.85924e-01     
2.56588e+01     2.66353e-01     
2.56600e+01     2.46281e-01     
2.56612e+01     2.26535e-01     
2.56625e+01     2.06553e-01     
2.56637e+01     1.86421e-01     
2.56650e+01     1.66358e-01     
2.56663e+01     1.46024e-01     
2.56675e+01     1.25813e-01     
2.56688e+01     -1.74061e-02    
2.56700e+01     -3.66909e-01    
2.56712e+01     -2.77529e-01    
2.56725e+01     -3.06668e-01    
2.56737e+01     -3.36327e-01    
2.56750e+01     -3.66718e-01    
2.56763e+01     -3.96916e-01    
2.56775e+01     -4.27300e-01    
2.56787e+01     -4.57780e-01    
2.56800e+01     -4.88374e-01    
2.56812e+01     -5.19252e-01    
2.56825e+01     -5.50255e-01    
2.56838e+01     -5.81169e-01    
2.56850e+01     -6.53454e-01    
2.56863e+01     -5.62524e-01    
2.56875e+01     -7.18846e-01    
2.56887e+01     -6.95237e-01    
2.56900e+01     -7.34280e-01    
2.56912e+01     -7.65228e-01    
2.56925e+01     -7.96035e-01    
2.56938e+01     -8.26834e-01    
2.56950e+01     -8.57408e-01    
2.56963e+01     -8.87879e-01    
2.56975e+01     -9.18343e-01    
2.56987e+01     -9.48587e-01    
2.57000e+01     -9.78534e-01    
2.57013e+01     -1.00854e+00    
2.57025e+01     -1.03829e+00    
2.57038e+01     -1.06735e+00    
2.57050e+01     -1.09672e+00    
2.57062e+01     -1.12573e+00    
2.57075e+01     -1.15461e+00    
2.57087e+01     -1.18306e+00    
2.57100e+01     -1.21181e+00    
2.57113e+01     -1.23980e+00    
2.57125e+01     -1.26754e+00    
2.57138e+01     -1.29518e+00    
2.57150e+01     -1.32228e+00    
2.57162e+01     -1.34917e+00    
2.57175e+01     -1.37564e+00    
2.57188e+01     -1.40201e+00    
2.57200e+01     -1.42781e+00    
2.57213e+01     -1.45337e+00    
2.57225e+01     -1.47844e+00    
2.57237e+01     -1.50336e+00    
2.57250e+01     -1.52764e+00    
2.57262e+01     -1.55159e+00    
2.57275e+01     -1.57518e+00    
2.57288e+01     -1.59845e+00    
2.57300e+01     -1.62117e+00    
2.57313e+01     -1.64340e+00    
2.57325e+01     -1.66546e+00    
2.57337e+01     -1.68693e+00    
2.57350e+01     -1.70784e+00    
2.57362e+01     -1.72845e+00    
2.57375e+01     -1.74860e+00    
2.57388e+01     -1.76842e+00    
2.57400e+01     -1.78778e+00    
2.57412e+01     -1.80644e+00    
2.57425e+01     -1.82473e+00    
2.57437e+01     -1.84256e+00    
2.57450e+01     -1.85993e+00    
2.57463e+01     -1.87679e+00    
2.57475e+01     -1.89315e+00    
2.57488e+01     -1.90914e+00    
2.57500e+01     -1.92456e+00    
2.57512e+01     -1.93957e+00    
2.57525e+01     -1.95401e+00    
2.57537e+01     -1.96370e+00    
2.57550e+01     -1.97287e+00    
2.57563e+01     -1.98764e+00    
2.57575e+01     -2.00011e+00    
2.57588e+01     -2.01222e+00    
2.57600e+01     -2.02367e+00    
2.57612e+01     -2.03478e+00    
2.57625e+01     -2.04518e+00    
2.57638e+01     -2.05517e+00    
2.57650e+01     -2.06473e+00    
2.57663e+01     -2.07380e+00    
2.57675e+01     -2.08235e+00    
2.57687e+01     -2.09057e+00    
2.57700e+01     -2.09812e+00    
2.57712e+01     -2.10505e+00    
2.57725e+01     -2.11175e+00    
2.57738e+01     -2.11804e+00    
2.57750e+01     -2.12375e+00    
2.57763e+01     -2.12898e+00    
2.57775e+01     -2.13370e+00    
2.57787e+01     -2.13814e+00    
2.57800e+01     -2.14179e+00    
2.57813e+01     -2.14510e+00    
2.57825e+01     -2.14792e+00    
2.57838e+01     -2.15040e+00    
2.57850e+01     -2.15250e+00    
2.57862e+01     -2.15409e+00    
2.57875e+01     -2.15527e+00    
2.57887e+01     -2.14808e+00    
2.57900e+01     -2.14578e+00    
2.57913e+01     -2.14733e+00    
2.57925e+01     -2.14665e+00    
2.57938e+01     -2.14570e+00    
2.57950e+01     -2.14428e+00    
2.57962e+01     -2.14238e+00    
2.57975e+01     -2.14018e+00    
2.57987e+01     -2.13745e+00    
2.58000e+01     -2.13424e+00    
2.58013e+01     -2.13012e+00    
2.58025e+01     -2.12623e+00    
2.58037e+01     -2.12186e+00    
2.58050e+01     -2.11717e+00    
2.58062e+01     -2.11215e+00    
2.58075e+01     -2.10668e+00    
2.58088e+01     -2.10081e+00    
2.58100e+01     -2.09449e+00    
2.58113e+01     -2.08791e+00    
2.58125e+01     -2.08095e+00    
2.58137e+01     -2.07358e+00    
2.58150e+01     -2.06578e+00    
2.58162e+01     -2.04852e+00    
2.58175e+01     -2.03794e+00    
2.58188e+01     -2.03111e+00    
2.58200e+01     -2.02207e+00    
2.58213e+01     -2.01275e+00    
2.58225e+01     -2.00312e+00    
2.58237e+01     -1.99315e+00    
2.58250e+01     -1.98282e+00    
2.58263e+01     -1.97209e+00    
2.58275e+01     -1.96112e+00    
2.58288e+01     -1.94994e+00    
2.58300e+01     -1.93837e+00    
2.58312e+01     -1.92654e+00    
2.58325e+01     -1.91436e+00    
2.58337e+01     -1.90191e+00    
2.58350e+01     -1.88918e+00    
2.58363e+01     -1.87607e+00    
2.58375e+01     -1.86253e+00    
2.58388e+01     -1.84879e+00    
2.58400e+01     -1.82483e+00    
2.58412e+01     -1.80898e+00    
2.58425e+01     -1.79653e+00    
2.58438e+01     -1.78195e+00    
2.58450e+01     -1.76709e+00    
2.58463e+01     -1.75206e+00    
2.58475e+01     -1.73689e+00    
2.58487e+01     -1.72138e+00    
2.58500e+01     -1.70553e+00    
2.58512e+01     -1.68969e+00    
2.58525e+01     -1.67357e+00    
2.58538e+01     -1.65706e+00    
2.58550e+01     -1.64041e+00    
2.58563e+01     -1.62354e+00    
2.58575e+01     -1.60633e+00    
2.58587e+01     -1.58889e+00    
2.58600e+01     -1.57137e+00    
2.58612e+01     -1.54544e+00    
2.58625e+01     -1.52326e+00    
2.58638e+01     -1.50795e+00    
2.58650e+01     -1.48990e+00    
2.58662e+01     -1.47174e+00    
2.58675e+01     -1.45342e+00    
2.58687e+01     -1.43495e+00    
2.58700e+01     -1.41620e+00    
2.58713e+01     -1.39733e+00    
2.58725e+01     -1.37831e+00    
2.58738e+01     -1.35920e+00    
2.58750e+01     -1.33994e+00    
2.58762e+01     -1.32050e+00    
2.58775e+01     -1.30095e+00    
2.58787e+01     -1.28108e+00    
2.58800e+01     -1.26121e+00    
2.58813e+01     -1.23114e+00    
2.58825e+01     -1.20969e+00    
2.58838e+01     -1.19149e+00    
2.58850e+01     -1.17154e+00    
2.58862e+01     -1.15156e+00    
2.58875e+01     -1.13136e+00    
2.58888e+01     -1.11104e+00    
2.58900e+01     -1.09069e+00    
2.58913e+01     -1.07023e+00    
2.58925e+01     -1.04973e+00    
2.58937e+01     -1.02910e+00    
2.58950e+01     -1.00836e+00    
2.58962e+01     -9.87606e-01    
2.58975e+01     -9.66722e-01    
2.58988e+01     -9.45714e-01    
2.59000e+01     -9.14663e-01    
2.59013e+01     -8.93351e-01    
2.59025e+01     -8.74142e-01    
2.59037e+01     -8.53471e-01    
2.59050e+01     -8.32706e-01    
2.59063e+01     -8.11886e-01    
2.59075e+01     -7.91097e-01    
2.59088e+01     -7.70297e-01    
2.59100e+01     -7.49476e-01    
2.59112e+01     -7.28620e-01    
2.59125e+01     -7.07696e-01    
2.59137e+01     -6.86810e-01    
2.59150e+01     -6.65617e-01    
2.59163e+01     -6.44683e-01    
2.59175e+01     -6.18475e-01    
2.59188e+01     -5.91926e-01    
2.59200e+01     -5.74203e-01    
2.59212e+01     -5.53767e-01    
2.59225e+01     -5.33440e-01    
2.59237e+01     -5.13105e-01    
2.59250e+01     -4.92720e-01    
2.59263e+01     -4.72387e-01    
2.59275e+01     -4.52071e-01    
2.59287e+01     -4.31858e-01    
2.59300e+01     -4.11666e-01    
2.59312e+01     -3.91511e-01    
2.59325e+01     -3.71375e-01    
2.59338e+01     -3.51276e-01    
2.59350e+01     -3.24390e-01    
2.59363e+01     -3.02420e-01    
2.59375e+01     -2.84724e-01    
2.59387e+01     -2.65486e-01    
2.59400e+01     -2.46252e-01    
2.59412e+01     -2.27120e-01    
2.59425e+01     -2.08092e-01    
2.59438e+01     -1.89128e-01    
2.59450e+01     -1.70232e-01    
2.59463e+01     -1.51406e-01    
2.59475e+01     -1.32625e-01    
2.59487e+01     -1.13948e-01    
2.59500e+01     -9.53946e-02    
2.59513e+01     -7.55982e-02    
2.59525e+01     -4.91010e-02    
2.59538e+01     -3.44769e-02    
2.59550e+01     -1.68919e-02    
2.59562e+01     5.70878e-04     
2.59575e+01     1.79111e-02     
2.59587e+01     3.52080e-02     
2.59600e+01     5.24669e-02     
2.59613e+01     6.95209e-02     
2.59625e+01     8.65153e-02     
2.59638e+01     1.03384e-01     
2.59650e+01     1.20077e-01     
2.59662e+01     1.36750e-01     
2.59675e+01     1.53323e-01     
2.59688e+01     1.77275e-01     
2.59700e+01     1.90990e-01     
2.59713e+01     2.06422e-01     
2.59725e+01     2.21968e-01     
2.59737e+01     2.37374e-01     
2.59750e+01     2.52676e-01     
2.59762e+01     2.67894e-01     
2.59775e+01     2.83031e-01     
2.59788e+01     2.98083e-01     
2.59800e+01     3.12979e-01     
2.59813e+01     3.27862e-01     
2.59825e+01     3.42570e-01     
2.59837e+01     3.57177e-01     
2.59850e+01     3.77202e-01     
2.59862e+01     3.89669e-01     
2.59875e+01     4.03016e-01     
2.59888e+01     4.16465e-01     
2.59900e+01     4.29899e-01     
2.59912e+01     4.43118e-01     
2.59925e+01     4.56174e-01     
2.59937e+01     4.69149e-01     
2.59950e+01     4.82032e-01     
2.59963e+01     4.94862e-01     
2.59975e+01     5.07544e-01     
2.59988e+01     5.20045e-01     
2.60000e+01     5.32461e-01     
