# Supplementary material for: Effects of non-sinusoidal pitching motion on the propulsion performance of an oscillating foil
Source: PLoS One. 2019 Jul 1;14(7):e0218832. doi: 10.1371/journal.pone.0218832 (PMC6602205; doi:10.1371/journal.pone.0218832)
Supplement: S5 File — (ZIP) [file pone.0218832.s005.zip › Time Variations of CX/40-0.5-1/cd-1-history]

6.60000e+01     -1.55317e-01    
6.60013e+01     -1.85865e-01    
6.60025e+01     -2.06677e-01    
6.60038e+01     -2.26476e-01    
6.60050e+01     -2.47951e-01    
6.60062e+01     -2.69840e-01    
6.60075e+01     -2.92162e-01    
6.60088e+01     -3.14868e-01    
6.60100e+01     -3.38033e-01    
6.60113e+01     -3.61511e-01    
6.60125e+01     -3.94477e-01    
6.60137e+01     -4.13460e-01    
6.60150e+01     -4.47514e-01    
6.60163e+01     -4.68875e-01    
6.60175e+01     -4.93631e-01    
6.60188e+01     -5.18584e-01    
6.60200e+01     -5.43739e-01    
6.60212e+01     -5.69133e-01    
6.60225e+01     -5.94637e-01    
6.60238e+01     -6.20353e-01    
6.60250e+01     -6.50530e-01    
6.60263e+01     -6.86742e-01    
6.60275e+01     -7.08097e-01    
6.60287e+01     -7.33594e-01    
6.60300e+01     -7.59184e-01    
6.60313e+01     -7.84798e-01    
6.60325e+01     -8.10428e-01    
6.60338e+01     -8.36086e-01    
6.60350e+01     -8.61749e-01    
6.60362e+01     -8.87446e-01    
6.60375e+01     -9.19144e-01    
6.60387e+01     -9.51408e-01    
6.60400e+01     -9.72772e-01    
6.60413e+01     -9.97223e-01    
6.60425e+01     -1.02150e+00    
6.60437e+01     -1.04572e+00    
6.60450e+01     -1.06979e+00    
6.60462e+01     -1.09371e+00    
6.60475e+01     -1.11760e+00    
6.60488e+01     -1.14140e+00    
6.60500e+01     -1.16972e+00    
6.60512e+01     -1.19954e+00    
6.60525e+01     -1.21833e+00    
6.60537e+01     -1.24006e+00    
6.60550e+01     -1.26158e+00    
6.60563e+01     -1.28295e+00    
6.60575e+01     -1.30407e+00    
6.60587e+01     -1.32502e+00    
6.60600e+01     -1.34587e+00    
6.60612e+01     -1.36646e+00    
6.60625e+01     -1.41644e+00    
6.60638e+01     -1.37806e+00    
6.60650e+01     -1.44108e+00    
6.60663e+01     -1.44932e+00    
6.60675e+01     -1.46694e+00    
6.60687e+01     -1.48422e+00    
6.60700e+01     -1.50128e+00    
6.60713e+01     -1.51807e+00    
6.60725e+01     -1.53450e+00    
6.60738e+01     -1.55070e+00    
6.60750e+01     -1.56662e+00    
6.60762e+01     -1.58494e+00    
6.60775e+01     -1.60183e+00    
6.60788e+01     -1.61325e+00    
6.60800e+01     -1.62604e+00    
6.60813e+01     -1.63837e+00    
6.60825e+01     -1.65044e+00    
6.60837e+01     -1.66212e+00    
6.60850e+01     -1.67343e+00    
6.60863e+01     -1.68440e+00    
6.60875e+01     -1.69500e+00    
6.60888e+01     -1.70539e+00    
6.60900e+01     -1.71633e+00    
6.60912e+01     -1.72588e+00    
6.60925e+01     -1.73227e+00    
6.60938e+01     -1.73902e+00    
6.60950e+01     -1.74543e+00    
6.60963e+01     -1.75151e+00    
6.60975e+01     -1.75729e+00    
6.60987e+01     -1.76266e+00    
6.61000e+01     -1.76779e+00    
6.61012e+01     -1.77251e+00    
6.61025e+01     -1.77707e+00    
6.61038e+01     -1.78119e+00    
6.61050e+01     -1.78395e+00    
6.61062e+01     -1.78461e+00    
6.61075e+01     -1.78624e+00    
6.61087e+01     -1.78715e+00    
6.61100e+01     -1.78791e+00    
6.61113e+01     -1.78842e+00    
6.61125e+01     -1.78878e+00    
6.61137e+01     -1.78912e+00    
6.61150e+01     -1.78923e+00    
6.61162e+01     -1.78932e+00    
6.61175e+01     -1.78941e+00    
6.61188e+01     -1.78943e+00    
6.61200e+01     -1.78963e+00    
6.61212e+01     -1.78301e+00    
6.61225e+01     -1.78184e+00    
6.61237e+01     -1.78057e+00    
6.61250e+01     -1.77916e+00    
6.61263e+01     -1.77813e+00    
6.61275e+01     -1.77714e+00    
6.61288e+01     -1.77677e+00    
6.61300e+01     -1.77661e+00    
6.61312e+01     -1.77713e+00    
6.61325e+01     -1.77806e+00    
6.61338e+01     -1.77964e+00    
6.61350e+01     -1.78165e+00    
6.61363e+01     -1.78464e+00    
6.61375e+01     -1.75645e+00    
6.61387e+01     -1.82278e+00    
6.61400e+01     -1.77650e+00    
6.61413e+01     -1.79173e+00    
6.61425e+01     -1.79710e+00    
6.61438e+01     -1.80368e+00    
6.61450e+01     -1.81112e+00    
6.61462e+01     -1.81946e+00    
6.61475e+01     -1.82870e+00    
6.61488e+01     -1.83797e+00    
6.61500e+01     -1.84707e+00    
6.61513e+01     -1.85581e+00    
6.61525e+01     -1.86420e+00    
6.61537e+01     -1.87174e+00    
6.61550e+01     -1.87831e+00    
6.61563e+01     -1.88393e+00    
6.61575e+01     -1.97349e+00    
6.61588e+01     -1.76387e+00    
6.61600e+01     -1.91020e+00    
6.61612e+01     -1.88228e+00    
6.61625e+01     -1.88114e+00    
6.61637e+01     -1.87940e+00    
6.61650e+01     -1.87649e+00    
6.61663e+01     -1.87340e+00    
6.61675e+01     -1.86902e+00    
6.61687e+01     -1.86392e+00    
6.61700e+01     -1.85828e+00    
6.61712e+01     -1.85168e+00    
6.61725e+01     -1.84487e+00    
6.61738e+01     -1.83769e+00    
6.61750e+01     -1.83007e+00    
6.61762e+01     -1.82168e+00    
6.61775e+01     -1.81331e+00    
6.61787e+01     -1.80487e+00    
6.61800e+01     -1.79628e+00    
6.61813e+01     -1.78742e+00    
6.61825e+01     -1.77237e+00    
6.61837e+01     -1.75424e+00    
6.61850e+01     -1.74790e+00    
6.61862e+01     -1.73778e+00    
6.61875e+01     -1.72882e+00    
6.61888e+01     -1.71982e+00    
6.61900e+01     -1.71074e+00    
6.61913e+01     -1.70253e+00    
6.61925e+01     -1.69478e+00    
6.61937e+01     -1.68731e+00    
6.61950e+01     -1.68060e+00    
6.61963e+01     -1.67462e+00    
6.61975e+01     -1.66937e+00    
6.61988e+01     -1.66488e+00    
6.62000e+01     -1.66115e+00    
6.62012e+01     -1.65833e+00    
6.62025e+01     -1.65658e+00    
6.62038e+01     -1.65592e+00    
6.62050e+01     -1.65584e+00    
6.62063e+01     -1.65742e+00    
6.62075e+01     -1.66014e+00    
6.62087e+01     -1.66385e+00    
6.62100e+01     -1.66856e+00    
6.62113e+01     -1.67496e+00    
6.62125e+01     -1.68231e+00    
6.62138e+01     -1.69164e+00    
6.62150e+01     -1.70230e+00    
6.62162e+01     -1.71439e+00    
6.62175e+01     -1.72750e+00    
6.62188e+01     -1.74282e+00    
6.62200e+01     -1.75968e+00    
6.62213e+01     -1.84127e+00    
6.62225e+01     -1.70303e+00    
6.62237e+01     -1.83443e+00    
6.62250e+01     -1.83737e+00    
6.62262e+01     -1.86323e+00    
6.62275e+01     -1.89123e+00    
6.62288e+01     -1.92138e+00    
6.62300e+01     -1.95395e+00    
6.62312e+01     -1.98831e+00    
6.62325e+01     -2.02498e+00    
6.62337e+01     -2.06364e+00    
6.62350e+01     -2.10462e+00    
6.62363e+01     -2.14831e+00    
6.62375e+01     -2.19410e+00    
6.62387e+01     -2.24188e+00    
6.62400e+01     -2.29242e+00    
6.62412e+01     -2.34537e+00    
6.62425e+01     -2.40104e+00    
6.62438e+01     -2.45894e+00    
6.62450e+01     -2.51902e+00    
6.62462e+01     -2.58149e+00    
6.62475e+01     -2.64674e+00    
6.62487e+01     -2.71436e+00    
6.62500e+01     -2.78491e+00    
6.62513e+01     -2.85778e+00    
6.62525e+01     -2.93310e+00    
6.62538e+01     -1.47994e+00    
6.62550e+01     -1.91987e+00    
6.62562e+01     -1.99806e+00    
6.62575e+01     -2.04599e+00    
6.62588e+01     -2.09541e+00    
6.62600e+01     -2.14665e+00    
6.62613e+01     -2.19922e+00    
6.62625e+01     -2.25357e+00    
6.62637e+01     -2.31003e+00    
6.62650e+01     -2.36797e+00    
6.62663e+01     -2.42751e+00    
6.62675e+01     -2.48850e+00    
6.62688e+01     -2.55168e+00    
6.62700e+01     -2.61621e+00    
6.62712e+01     -2.68189e+00    
6.62725e+01     -2.74971e+00    
6.62738e+01     -2.81918e+00    
6.62750e+01     -2.88972e+00    
6.62763e+01     -2.96139e+00    
6.62775e+01     -3.03568e+00    
6.62787e+01     -3.11105e+00    
6.62800e+01     -3.18681e+00    
6.62813e+01     -3.26439e+00    
6.62825e+01     -3.34312e+00    
6.62838e+01     -3.42298e+00    
6.62850e+01     -3.50467e+00    
6.62862e+01     -3.58690e+00    
6.62875e+01     -3.67057e+00    
6.62887e+01     -3.75578e+00    
6.62900e+01     -3.84184e+00    
6.62913e+01     -3.92833e+00    
6.62925e+01     -4.01639e+00    
6.62937e+01     -4.10533e+00    
6.62950e+01     -4.19547e+00    
6.62962e+01     -4.28639e+00    
6.62975e+01     -4.37803e+00    
6.62988e+01     -4.47089e+00    
6.63000e+01     -4.56432e+00    
6.63012e+01     -4.65857e+00    
6.63025e+01     -4.75401e+00    
6.63037e+01     -4.84947e+00    
6.63050e+01     -4.94621e+00    
6.63063e+01     -5.04349e+00    
6.63075e+01     -5.14178e+00    
6.63087e+01     -5.23994e+00    
6.63100e+01     -5.33885e+00    
6.63112e+01     -5.43869e+00    
6.63125e+01     -5.53890e+00    
6.63138e+01     -5.63994e+00    
6.63150e+01     -5.74134e+00    
6.63163e+01     -5.84313e+00    
6.63175e+01     -5.94504e+00    
6.63187e+01     -6.04760e+00    
6.63200e+01     -6.15030e+00    
6.63213e+01     -6.25344e+00    
6.63225e+01     -6.35728e+00    
6.63238e+01     -6.46123e+00    
6.63250e+01     -6.56545e+00    
6.63262e+01     -6.66997e+00    
6.63275e+01     -6.77498e+00    
6.63288e+01     -6.87985e+00    
6.63300e+01     -6.98475e+00    
6.63313e+01     -7.09034e+00    
6.63325e+01     -7.19550e+00    
6.63337e+01     -7.30097e+00    
6.63350e+01     -7.40638e+00    
6.63363e+01     -7.51219e+00    
6.63375e+01     -7.61780e+00    
6.63388e+01     -7.72343e+00    
6.63400e+01     -7.82903e+00    
6.63412e+01     -7.93473e+00    
6.63425e+01     -8.04034e+00    
6.63438e+01     -8.14599e+00    
6.63450e+01     -8.25149e+00    
6.63463e+01     -8.35647e+00    
6.63475e+01     -8.46178e+00    
6.63487e+01     -8.56723e+00    
6.63500e+01     -8.67195e+00    
6.63512e+01     -8.77653e+00    
6.63525e+01     -8.88088e+00    
6.63538e+01     -8.98527e+00    
6.63550e+01     -9.08940e+00    
6.63562e+01     -9.19350e+00    
6.63575e+01     -9.29692e+00    
6.63587e+01     -9.40004e+00    
6.63600e+01     -9.50311e+00    
6.63613e+01     -9.60572e+00    
6.63625e+01     -9.70783e+00    
6.63637e+01     -9.80984e+00    
6.63650e+01     -9.91119e+00    
6.63662e+01     -1.00123e+01    
6.63675e+01     -1.01129e+01    
6.63688e+01     -1.02131e+01    
6.63700e+01     -1.03128e+01    
6.63712e+01     -1.04119e+01    
6.63725e+01     -1.05107e+01    
6.63737e+01     -1.06090e+01    
6.63750e+01     -1.07069e+01    
6.63763e+01     -1.08039e+01    
6.63775e+01     -1.09005e+01    
6.63788e+01     -1.09965e+01    
6.63800e+01     -1.10920e+01    
6.63812e+01     -1.11870e+01    
6.63825e+01     -1.12813e+01    
6.63838e+01     -1.13750e+01    
6.63850e+01     -1.14681e+01    
6.63863e+01     -1.15601e+01    
6.63875e+01     -1.16518e+01    
6.63887e+01     -1.17429e+01    
6.63900e+01     -1.18334e+01    
6.63913e+01     -1.19229e+01    
6.63925e+01     -1.20118e+01    
6.63938e+01     -1.21001e+01    
6.63950e+01     -1.21876e+01    
6.63962e+01     -1.22745e+01    
6.63975e+01     -1.23605e+01    
6.63988e+01     -1.24459e+01    
6.64000e+01     -1.25308e+01    
6.64013e+01     -1.26149e+01    
6.64025e+01     -1.26980e+01    
6.64037e+01     -1.27806e+01    
6.64050e+01     -1.28626e+01    
6.64063e+01     -1.29435e+01    
6.64075e+01     -1.30242e+01    
6.64088e+01     -1.31040e+01    
6.64100e+01     -1.31830e+01    
6.64112e+01     -1.32614e+01    
6.64125e+01     -1.33390e+01    
6.64137e+01     -1.34160e+01    
6.64150e+01     -1.34924e+01    
6.64163e+01     -1.35678e+01    
6.64175e+01     -1.36427e+01    
6.64187e+01     -1.37168e+01    
6.64200e+01     -1.37905e+01    
6.64212e+01     -1.38634e+01    
6.64225e+01     -1.39354e+01    
6.64238e+01     -1.40069e+01    
6.64250e+01     -1.40778e+01    
6.64262e+01     -1.41481e+01    
6.64275e+01     -1.42175e+01    
6.64287e+01     -1.42865e+01    
6.64300e+01     -1.43549e+01    
6.64313e+01     -1.44226e+01    
6.64325e+01     -1.44896e+01    
6.64337e+01     -1.45560e+01    
6.64350e+01     -1.46219e+01    
6.64362e+01     -1.46871e+01    
6.64375e+01     -1.47519e+01    
6.64388e+01     -1.48160e+01    
6.64400e+01     -1.48798e+01    
6.64413e+01     -1.49430e+01    
6.64425e+01     -1.50059e+01    
6.64437e+01     -1.50681e+01    
6.64450e+01     -1.51302e+01    
6.64463e+01     -1.51919e+01    
6.64475e+01     -1.52533e+01    
6.64488e+01     -1.53144e+01    
6.64500e+01     -1.53753e+01    
6.64512e+01     -1.54361e+01    
6.64525e+01     -1.54968e+01    
6.64538e+01     -1.55574e+01    
6.64550e+01     -1.56177e+01    
6.64563e+01     -1.56782e+01    
6.64575e+01     -1.57384e+01    
6.64587e+01     -1.57986e+01    
6.64600e+01     -1.58585e+01    
6.64613e+01     -1.59179e+01    
6.64625e+01     -1.59772e+01    
6.64638e+01     -1.60359e+01    
6.64650e+01     -1.60941e+01    
6.64662e+01     -1.61516e+01    
6.64675e+01     -1.62085e+01    
6.64688e+01     -1.62649e+01    
6.64700e+01     -1.63207e+01    
6.64713e+01     -1.63758e+01    
6.64725e+01     -1.64302e+01    
6.64737e+01     -1.64842e+01    
6.64750e+01     -1.65375e+01    
6.64762e+01     -1.65903e+01    
6.64775e+01     -1.66426e+01    
6.64788e+01     -1.66941e+01    
6.64800e+01     -1.67452e+01    
6.64812e+01     -1.67955e+01    
6.64825e+01     -1.68448e+01    
6.64837e+01     -1.68937e+01    
6.64850e+01     -1.69420e+01    
6.64863e+01     -1.69893e+01    
6.64875e+01     -1.70362e+01    
6.64887e+01     -1.70826e+01    
6.64900e+01     -1.71282e+01    
6.64912e+01     -1.71732e+01    
6.64925e+01     -1.72176e+01    
6.64938e+01     -1.72609e+01    
6.64950e+01     -1.73037e+01    
6.64962e+01     -1.73457e+01    
6.64975e+01     -1.73871e+01    
6.64987e+01     -1.74278e+01    
6.65000e+01     -1.74677e+01    
6.65013e+01     -1.75071e+01    
6.65025e+01     -1.75458e+01    
6.65038e+01     -1.75839e+01    
6.65050e+01     -1.76210e+01    
6.65062e+01     -1.76576e+01    
6.65075e+01     -1.76934e+01    
6.65088e+01     -1.77288e+01    
6.65100e+01     -1.77632e+01    
6.65113e+01     -1.77970e+01    
6.65125e+01     -1.78300e+01    
6.65137e+01     -1.78626e+01    
6.65150e+01     -1.78948e+01    
6.65163e+01     -1.79256e+01    
6.65175e+01     -1.79561e+01    
6.65188e+01     -1.79859e+01    
6.65200e+01     -1.80152e+01    
6.65212e+01     -1.80437e+01    
6.65225e+01     -1.80718e+01    
6.65238e+01     -1.80991e+01    
6.65250e+01     -1.81257e+01    
6.65263e+01     -1.81518e+01    
6.65275e+01     -1.81774e+01    
6.65287e+01     -1.82025e+01    
6.65300e+01     -1.82270e+01    
6.65313e+01     -1.82509e+01    
6.65325e+01     -1.82743e+01    
6.65338e+01     -1.82973e+01    
6.65350e+01     -1.83199e+01    
6.65362e+01     -1.83420e+01    
6.65375e+01     -1.83636e+01    
6.65387e+01     -1.83849e+01    
6.65400e+01     -1.84059e+01    
6.65413e+01     -1.84264e+01    
6.65425e+01     -1.84469e+01    
6.65437e+01     -1.84668e+01    
6.65450e+01     -1.84864e+01    
6.65462e+01     -1.85058e+01    
6.65475e+01     -1.85251e+01    
6.65488e+01     -1.85442e+01    
6.65500e+01     -1.85633e+01    
6.65512e+01     -1.85821e+01    
6.65525e+01     -1.86008e+01    
6.65537e+01     -1.86193e+01    
6.65550e+01     -1.86377e+01    
6.65563e+01     -1.86559e+01    
6.65575e+01     -1.86741e+01    
6.65587e+01     -1.86924e+01    
6.65600e+01     -1.87104e+01    
6.65612e+01     -1.87279e+01    
6.65625e+01     -1.87456e+01    
6.65638e+01     -1.87630e+01    
6.65650e+01     -1.87801e+01    
6.65663e+01     -1.87970e+01    
6.65675e+01     -1.88135e+01    
6.65687e+01     -1.88295e+01    
6.65700e+01     -1.88450e+01    
6.65713e+01     -1.88603e+01    
6.65725e+01     -1.88750e+01    
6.65738e+01     -1.88889e+01    
6.65750e+01     -1.89022e+01    
6.65762e+01     -1.89147e+01    
6.65775e+01     -1.89264e+01    
6.65788e+01     -1.89369e+01    
6.65800e+01     -1.89463e+01    
6.65813e+01     -1.89542e+01    
6.65825e+01     -1.89602e+01    
6.65837e+01     -1.89642e+01    
6.65850e+01     -1.89660e+01    
6.65863e+01     -1.89653e+01    
6.65875e+01     -1.89617e+01    
6.65888e+01     -1.89546e+01    
6.65900e+01     -1.89444e+01    
6.65912e+01     -1.89302e+01    
6.65925e+01     -1.89121e+01    
6.65938e+01     -1.88900e+01    
6.65950e+01     -1.88636e+01    
6.65963e+01     -1.88334e+01    
6.65975e+01     -1.87985e+01    
6.65987e+01     -1.87600e+01    
6.66000e+01     -1.87176e+01    
6.66012e+01     -1.86717e+01    
6.66025e+01     -1.86225e+01    
6.66038e+01     -1.85704e+01    
6.66050e+01     -1.85159e+01    
6.66062e+01     -1.84596e+01    
6.66075e+01     -1.84015e+01    
6.66087e+01     -1.83410e+01    
6.66100e+01     -1.82796e+01    
6.66113e+01     -1.82170e+01    
6.66125e+01     -1.81530e+01    
6.66137e+01     -1.80887e+01    
6.66150e+01     -1.80236e+01    
6.66162e+01     -1.79572e+01    
6.66175e+01     -1.78907e+01    
6.66188e+01     -1.78245e+01    
6.66200e+01     -1.77570e+01    
6.66212e+01     -1.76900e+01    
6.66225e+01     -1.76232e+01    
6.66237e+01     -1.75552e+01    
6.66250e+01     -1.74876e+01    
6.66263e+01     -1.74200e+01    
6.66275e+01     -1.73528e+01    
6.66288e+01     -1.72842e+01    
6.66300e+01     -1.72173e+01    
6.66312e+01     -1.71495e+01    
6.66325e+01     -1.70814e+01    
6.66338e+01     -1.70136e+01    
6.66350e+01     -1.69454e+01    
6.66363e+01     -1.68777e+01    
6.66375e+01     -1.68101e+01    
6.66387e+01     -1.67415e+01    
6.66400e+01     -1.66733e+01    
6.66413e+01     -1.66047e+01    
6.66425e+01     -1.65363e+01    
6.66438e+01     -1.64677e+01    
6.66450e+01     -1.63989e+01    
6.66462e+01     -1.63297e+01    
6.66475e+01     -1.62602e+01    
6.66488e+01     -1.61910e+01    
6.66500e+01     -1.61209e+01    
6.66513e+01     -1.60509e+01    
6.66525e+01     -1.59809e+01    
6.66537e+01     -1.59098e+01    
6.66550e+01     -1.58396e+01    
6.66563e+01     -1.57685e+01    
6.66575e+01     -1.56964e+01    
6.66588e+01     -1.56249e+01    
6.66600e+01     -1.55529e+01    
6.66612e+01     -1.54800e+01    
6.66625e+01     -1.54081e+01    
6.66637e+01     -1.53345e+01    
6.66650e+01     -1.52613e+01    
6.66663e+01     -1.51881e+01    
6.66675e+01     -1.51146e+01    
6.66687e+01     -1.50404e+01    
6.66700e+01     -1.49666e+01    
6.66712e+01     -1.48919e+01    
6.66725e+01     -1.48178e+01    
6.66738e+01     -1.47429e+01    
6.66750e+01     -1.46676e+01    
6.66762e+01     -1.45924e+01    
6.66775e+01     -1.45171e+01    
6.66787e+01     -1.44416e+01    
6.66800e+01     -1.43651e+01    
6.66813e+01     -1.42897e+01    
6.66825e+01     -1.42133e+01    
6.66837e+01     -1.41367e+01    
6.66850e+01     -1.40601e+01    
6.66862e+01     -1.39831e+01    
6.66875e+01     -1.39066e+01    
6.66888e+01     -1.38294e+01    
6.66900e+01     -1.37523e+01    
6.66913e+01     -1.36749e+01    
6.66925e+01     -1.35970e+01    
6.66937e+01     -1.35195e+01    
6.66950e+01     -1.34423e+01    
6.66963e+01     -1.33637e+01    
6.66975e+01     -1.32847e+01    
6.66988e+01     -1.32074e+01    
6.67000e+01     -1.31286e+01    
6.67012e+01     -1.30499e+01    
6.67025e+01     -1.29710e+01    
6.67038e+01     -1.28910e+01    
6.67050e+01     -1.28125e+01    
6.67063e+01     -1.27320e+01    
6.67075e+01     -1.26530e+01    
6.67087e+01     -1.25737e+01    
6.67100e+01     -1.24943e+01    
6.67113e+01     -1.24145e+01    
6.67125e+01     -1.23346e+01    
6.67138e+01     -1.22548e+01    
6.67150e+01     -1.21739e+01    
6.67162e+01     -1.20932e+01    
6.67175e+01     -1.20137e+01    
6.67188e+01     -1.19333e+01    
6.67200e+01     -1.18517e+01    
6.67213e+01     -1.17711e+01    
6.67225e+01     -1.16901e+01    
6.67237e+01     -1.16090e+01    
6.67250e+01     -1.15280e+01    
6.67262e+01     -1.14459e+01    
6.67275e+01     -1.13648e+01    
6.67288e+01     -1.12829e+01    
6.67300e+01     -1.12019e+01    
6.67312e+01     -1.11199e+01    
6.67325e+01     -1.10375e+01    
6.67337e+01     -1.09559e+01    
6.67350e+01     -1.08741e+01    
6.67363e+01     -1.07926e+01    
6.67375e+01     -1.07096e+01    
6.67387e+01     -1.06271e+01    
6.67400e+01     -1.05441e+01    
6.67412e+01     -1.04621e+01    
6.67425e+01     -1.03796e+01    
6.67438e+01     -1.02968e+01    
6.67450e+01     -1.02138e+01    
6.67462e+01     -1.01313e+01    
6.67475e+01     -1.00484e+01    
6.67487e+01     -9.96555e+00    
6.67500e+01     -9.88283e+00    
6.67513e+01     -9.79981e+00    
6.67525e+01     -9.71677e+00    
6.67538e+01     -1.11391e+01    
6.67550e+01     -1.07122e+01    
6.67562e+01     -1.06161e+01    
6.67575e+01     -1.05577e+01    
6.67588e+01     -1.04995e+01    
6.67600e+01     -1.04409e+01    
6.67613e+01     -1.03823e+01    
6.67625e+01     -1.03227e+01    
6.67637e+01     -1.02628e+01    
6.67650e+01     -1.02023e+01    
6.67663e+01     -1.01415e+01    
6.67675e+01     -1.00801e+01    
6.67688e+01     -1.00189e+01    
6.67700e+01     -9.95650e+00    
6.67712e+01     -9.89441e+00    
6.67725e+01     -9.83178e+00    
6.67738e+01     -9.76856e+00    
6.67750e+01     -9.70547e+00    
6.67763e+01     -9.64147e+00    
6.67775e+01     -9.57739e+00    
6.67787e+01     -9.51287e+00    
6.67800e+01     -9.44776e+00    
6.67813e+01     -9.38214e+00    
6.67825e+01     -9.47740e+00    
6.67838e+01     -9.02263e+00    
6.67850e+01     -9.22237e+00    
6.67862e+01     -9.10342e+00    
6.67875e+01     -9.03570e+00    
6.67887e+01     -8.96659e+00    
6.67900e+01     -8.89741e+00    
6.67913e+01     -8.82829e+00    
6.67925e+01     -8.75814e+00    
6.67937e+01     -8.68746e+00    
6.67950e+01     -8.61601e+00    
6.67962e+01     -8.54460e+00    
6.67975e+01     -8.47238e+00    
6.67988e+01     -8.39975e+00    
6.68000e+01     -8.32712e+00    
6.68012e+01     -8.25358e+00    
6.68025e+01     -8.17881e+00    
6.68037e+01     -8.10340e+00    
6.68050e+01     -8.02862e+00    
6.68063e+01     -7.95264e+00    
6.68075e+01     -7.87724e+00    
6.68087e+01     -7.80099e+00    
6.68100e+01     -7.72420e+00    
6.68112e+01     -7.64668e+00    
6.68125e+01     -7.56864e+00    
6.68138e+01     -7.49079e+00    
6.68150e+01     -7.41223e+00    
6.68163e+01     -7.33319e+00    
6.68175e+01     -7.25396e+00    
6.68187e+01     -7.17424e+00    
6.68200e+01     -7.09409e+00    
6.68213e+01     -7.01357e+00    
6.68225e+01     -6.91750e+00    
6.68238e+01     -6.82646e+00    
6.68250e+01     -6.75023e+00    
6.68262e+01     -6.66863e+00    
6.68275e+01     -6.58682e+00    
6.68288e+01     -6.50493e+00    
6.68300e+01     -6.42283e+00    
6.68313e+01     -6.34033e+00    
6.68325e+01     -6.25747e+00    
6.68337e+01     -6.17423e+00    
6.68350e+01     -6.09116e+00    
6.68363e+01     -6.00785e+00    
6.68375e+01     -5.92442e+00    
6.68388e+01     -5.84056e+00    
6.68400e+01     -5.75657e+00    
6.68412e+01     -5.67269e+00    
6.68425e+01     -5.58845e+00    
6.68438e+01     -5.50424e+00    
6.68450e+01     -5.42025e+00    
6.68463e+01     -5.33589e+00    
6.68475e+01     -5.22408e+00    
6.68487e+01     -5.14373e+00    
6.68500e+01     -5.06230e+00    
6.68512e+01     -4.97882e+00    
6.68525e+01     -4.89523e+00    
6.68538e+01     -4.81173e+00    
6.68550e+01     -4.72865e+00    
6.68562e+01     -4.64552e+00    
6.68575e+01     -4.56237e+00    
6.68587e+01     -4.47956e+00    
6.68600e+01     -4.39685e+00    
6.68613e+01     -4.31400e+00    
6.68625e+01     -4.23172e+00    
6.68637e+01     -4.14968e+00    
6.68650e+01     -4.06757e+00    
6.68662e+01     -3.98559e+00    
6.68675e+01     -3.87495e+00    
6.68688e+01     -3.80142e+00    
6.68700e+01     -3.72281e+00    
6.68712e+01     -3.64315e+00    
6.68725e+01     -3.56421e+00    
6.68737e+01     -3.48562e+00    
6.68750e+01     -3.40731e+00    
6.68763e+01     -3.32945e+00    
6.68775e+01     -3.25196e+00    
6.68788e+01     -3.17462e+00    
6.68800e+01     -3.09817e+00    
6.68812e+01     -3.02181e+00    
6.68825e+01     -2.94599e+00    
6.68838e+01     -2.89537e+00    
6.68850e+01     -2.73395e+00    
6.68863e+01     -2.71152e+00    
6.68875e+01     -2.63141e+00    
6.68887e+01     -2.55973e+00    
6.68900e+01     -2.48842e+00    
6.68913e+01     -2.41788e+00    
6.68925e+01     -2.34795e+00    
6.68938e+01     -2.27870e+00    
6.68950e+01     -2.20993e+00    
6.68962e+01     -2.14193e+00    
6.68975e+01     -2.07447e+00    
6.68988e+01     -2.00791e+00    
6.69000e+01     -1.93289e+00    
6.69013e+01     -1.85567e+00    
6.69025e+01     -1.79844e+00    
6.69037e+01     -1.73636e+00    
6.69050e+01     -1.67500e+00    
6.69063e+01     -1.61435e+00    
6.69075e+01     -1.55482e+00    
6.69088e+01     -1.49614e+00    
6.69100e+01     -1.43792e+00    
6.69112e+01     -1.38066e+00    
6.69125e+01     -1.32411e+00    
6.69137e+01     -1.26845e+00    
6.69150e+01     -1.20187e+00    
6.69163e+01     -1.14595e+00    
6.69175e+01     -1.09687e+00    
6.69187e+01     -1.04663e+00    
6.69200e+01     -9.97088e-01    
6.69212e+01     -9.48415e-01    
6.69225e+01     -9.00812e-01    
6.69238e+01     -8.54210e-01    
6.69250e+01     -8.08391e-01    
6.69262e+01     -7.63650e-01    
6.69275e+01     -7.19886e-01    
6.69287e+01     -6.70221e-01    
6.69300e+01     -6.25219e-01    
6.69313e+01     -5.88536e-01    
6.69325e+01     -5.50250e-01    
6.69337e+01     -5.13117e-01    
6.69350e+01     -4.76980e-01    
6.69362e+01     -4.41701e-01    
6.69375e+01     -4.07523e-01    
6.69388e+01     -3.74233e-01    
6.69400e+01     -3.42050e-01    
6.69413e+01     -3.10884e-01    
6.69425e+01     -2.74567e-01    
6.69437e+01     -2.48392e-01    
6.69450e+01     -2.22413e-01    
6.69463e+01     -1.96906e-01    
6.69475e+01     -1.72475e-01    
6.69488e+01     -1.49014e-01    
6.69500e+01     -1.26654e-01    
6.69512e+01     -1.05248e-01    
6.69525e+01     -8.49558e-02    
6.69538e+01     -6.55446e-02    
6.69550e+01     -4.64187e-02    
6.69563e+01     -3.01759e-02    
6.69575e+01     -1.56784e-02    
6.69587e+01     -1.86656e-03    
6.69600e+01     1.07982e-02     
6.69613e+01     2.26725e-02     
6.69625e+01     3.34148e-02     
6.69638e+01     4.32147e-02     
6.69650e+01     5.20340e-02     
6.69662e+01     5.98073e-02     
6.69675e+01     6.48836e-02     
6.69688e+01     6.82517e-02     
6.69700e+01     7.24224e-02     
6.69713e+01     7.51686e-02     
6.69725e+01     7.69600e-02     
6.69737e+01     7.77376e-02     
6.69750e+01     7.76897e-02     
6.69762e+01     7.66820e-02     
6.69775e+01     7.47880e-02     
6.69788e+01     7.18673e-02     
6.69800e+01     6.30187e-02     
6.69812e+01     5.58244e-02     
6.69825e+01     5.03698e-02     
6.69837e+01     4.30737e-02     
6.69850e+01     3.48669e-02     
6.69863e+01     2.59203e-02     
6.69875e+01     1.61536e-02     
6.69887e+01     5.50097e-03     
6.69900e+01     -5.91274e-03    
6.69912e+01     -1.80797e-02    
6.69925e+01     -4.11377e-02    
6.69938e+01     -5.38981e-02    
6.69950e+01     -6.80903e-02    
6.69962e+01     -8.35269e-02    
6.69975e+01     -9.94717e-02    
6.69987e+01     -1.16047e-01    
6.70000e+01     -1.33227e-01    
6.70013e+01     -1.50905e-01    
6.70025e+01     -1.69221e-01    
6.70038e+01     -1.89924e-01    
6.70050e+01     -2.21272e-01    
6.70062e+01     -2.37019e-01    
6.70075e+01     -2.57308e-01    
6.70088e+01     -2.77956e-01    
6.70100e+01     -2.99010e-01    
6.70113e+01     -3.20405e-01    
6.70125e+01     -3.42137e-01    
6.70137e+01     -3.64229e-01    
6.70150e+01     -3.86630e-01    
6.70163e+01     -4.15706e-01    
6.70175e+01     -4.45723e-01    
6.70188e+01     -4.65493e-01    
6.70200e+01     -4.88601e-01    
6.70212e+01     -5.11894e-01    
6.70225e+01     -5.35319e-01    
6.70238e+01     -5.58891e-01    
6.70250e+01     -5.82646e-01    
6.70263e+01     -6.06552e-01    
6.70275e+01     -6.30609e-01    
6.70287e+01     -6.64508e-01    
6.70300e+01     -6.90869e-01    
6.70313e+01     -7.12356e-01    
6.70325e+01     -7.35844e-01    
6.70338e+01     -7.59280e-01    
6.70350e+01     -7.82724e-01    
6.70362e+01     -8.06159e-01    
6.70375e+01     -8.29570e-01    
6.70387e+01     -8.53032e-01    
6.70400e+01     -8.76459e-01    
6.70413e+01     -9.10098e-01    
6.70425e+01     -9.33057e-01    
6.70437e+01     -9.53548e-01    
6.70450e+01     -9.75373e-01    
6.70462e+01     -9.97120e-01    
6.70475e+01     -1.01864e+00    
6.70488e+01     -1.04006e+00    
6.70500e+01     -1.06131e+00    
6.70512e+01     -1.08232e+00    
6.70525e+01     -1.10325e+00    
6.70537e+01     -1.13151e+00    
6.70550e+01     -1.15313e+00    
6.70563e+01     -1.17020e+00    
6.70575e+01     -1.18877e+00    
6.70587e+01     -1.20708e+00    
6.70600e+01     -1.22508e+00    
6.70612e+01     -1.24279e+00    
6.70625e+01     -1.26019e+00    
6.70638e+01     -1.27739e+00    
6.70650e+01     -1.29433e+00    
6.70663e+01     -1.31304e+00    
6.70675e+01     -1.33505e+00    
6.70687e+01     -1.34650e+00    
6.70700e+01     -1.36031e+00    
6.70713e+01     -1.37384e+00    
6.70725e+01     -1.38699e+00    
6.70738e+01     -1.39976e+00    
6.70750e+01     -1.41211e+00    
6.70762e+01     -1.42415e+00    
6.70775e+01     -1.43600e+00    
6.70788e+01     -1.44746e+00    
6.70800e+01     -1.46113e+00    
6.70813e+01     -1.47221e+00    
6.70825e+01     -1.47929e+00    
6.70837e+01     -1.48729e+00    
6.70850e+01     -1.49476e+00    
6.70863e+01     -1.50179e+00    
6.70875e+01     -1.50849e+00    
6.70888e+01     -1.51482e+00    
6.70900e+01     -1.52076e+00    
6.70912e+01     -1.52628e+00    
6.70925e+01     -1.53143e+00    
6.70938e+01     -1.53662e+00    
6.70950e+01     -1.54053e+00    
6.70963e+01     -1.54178e+00    
6.70975e+01     -1.54337e+00    
6.70987e+01     -1.54430e+00    
6.71000e+01     -1.54479e+00    
6.71012e+01     -1.54497e+00    
6.71025e+01     -1.54480e+00    
6.71038e+01     -1.54429e+00    
6.71050e+01     -1.54342e+00    
6.71062e+01     -1.54216e+00    
6.71075e+01     -1.54055e+00    
6.71087e+01     -1.53800e+00    
6.71100e+01     -1.53150e+00    
6.71113e+01     -1.52741e+00    
6.71125e+01     -1.52245e+00    
6.71137e+01     -1.51716e+00    
6.71150e+01     -1.51138e+00    
6.71162e+01     -1.50545e+00    
6.71175e+01     -1.49926e+00    
6.71188e+01     -1.49288e+00    
6.71200e+01     -1.48611e+00    
6.71212e+01     -1.47916e+00    
6.71225e+01     -1.47211e+00    
6.71237e+01     -1.46493e+00    
6.71250e+01     -1.45516e+00    
6.71263e+01     -1.44058e+00    
6.71275e+01     -1.43244e+00    
6.71288e+01     -1.42243e+00    
6.71300e+01     -1.41229e+00    
6.71312e+01     -1.40221e+00    
6.71325e+01     -1.39199e+00    
6.71338e+01     -1.38156e+00    
6.71350e+01     -1.37135e+00    
6.71363e+01     -1.36124e+00    
6.71375e+01     -1.35107e+00    
6.71387e+01     -1.34103e+00    
6.71400e+01     -1.33088e+00    
6.71413e+01     -1.32099e+00    
6.71425e+01     -1.21789e+00    
6.71438e+01     -1.41265e+00    
6.71450e+01     -1.24920e+00    
6.71462e+01     -1.26949e+00    
6.71475e+01     -1.25871e+00    
6.71488e+01     -1.24795e+00    
6.71500e+01     -1.23765e+00    
6.71513e+01     -1.22774e+00    
6.71525e+01     -1.21781e+00    
6.71537e+01     -1.20841e+00    
6.71550e+01     -1.19947e+00    
6.71563e+01     -1.19114e+00    
6.71575e+01     -1.18298e+00    
6.71588e+01     -1.17546e+00    
6.71600e+01     -1.16836e+00    
6.71612e+01     -1.16207e+00    
6.71625e+01     -1.15633e+00    
6.71637e+01     -1.14655e+00    
6.71650e+01     -1.13034e+00    
6.71663e+01     -1.12828e+00    
6.71675e+01     -1.12354e+00    
6.71687e+01     -1.11973e+00    
6.71700e+01     -1.11613e+00    
6.71712e+01     -1.11364e+00    
6.71725e+01     -1.11175e+00    
6.71738e+01     -1.11082e+00    
6.71750e+01     -1.11059e+00    
6.71762e+01     -1.11125e+00    
6.71775e+01     -1.11258e+00    
6.71787e+01     -1.11505e+00    
6.71800e+01     -1.11806e+00    
6.71813e+01     -1.12203e+00    
6.71825e+01     -1.12675e+00    
6.71837e+01     -1.13253e+00    
6.71850e+01     -1.13892e+00    
6.71862e+01     -1.14611e+00    
6.71875e+01     -1.15404e+00    
6.71888e+01     -1.16271e+00    
6.71900e+01     -1.02109e+00    
6.71913e+01     -1.36640e+00    
6.71925e+01     -1.13009e+00    
6.71937e+01     -1.19120e+00    
6.71950e+01     -1.20293e+00    
6.71963e+01     -1.21544e+00    
6.71975e+01     -1.22843e+00    
6.71988e+01     -1.24245e+00    
6.72000e+01     -1.25727e+00    
6.72012e+01     -1.27283e+00    
6.72025e+01     -1.28946e+00    
6.72038e+01     -1.30725e+00    
6.72050e+01     -1.32617e+00    
6.72063e+01     -1.34598e+00    
6.72075e+01     -1.36673e+00    
6.72087e+01     -1.38878e+00    
6.72100e+01     -1.41218e+00    
6.72113e+01     -1.43645e+00    
6.72125e+01     -1.46265e+00    
6.72138e+01     -1.48991e+00    
6.72150e+01     -1.51855e+00    
6.72162e+01     -1.54876e+00    
6.72175e+01     -1.58006e+00    
6.72188e+01     -1.61359e+00    
6.72200e+01     -1.64830e+00    
6.72213e+01     -1.68454e+00    
6.72225e+01     -1.72307e+00    
6.72237e+01     -1.76297e+00    
6.72250e+01     -1.80448e+00    
6.72262e+01     -1.84801e+00    
6.72275e+01     -1.89346e+00    
6.72288e+01     -1.94078e+00    
6.72300e+01     -1.99006e+00    
6.72312e+01     -2.04135e+00    
6.72325e+01     -2.09438e+00    
6.72337e+01     -2.14974e+00    
6.72350e+01     -2.20716e+00    
6.72363e+01     -2.26652e+00    
6.72375e+01     -2.32819e+00    
6.72387e+01     -2.39188e+00    
6.72400e+01     -2.45773e+00    
6.72412e+01     -2.52590e+00    
6.72425e+01     -2.59632e+00    
6.72438e+01     -2.66927e+00    
6.72450e+01     -2.74346e+00    
6.72462e+01     -2.82079e+00    
6.72475e+01     -2.90013e+00    
6.72487e+01     -2.98174e+00    
6.72500e+01     -3.06577e+00    
6.72513e+01     -3.15172e+00    
6.72525e+01     -3.24042e+00    
6.72538e+01     -1.85088e+00    
6.72550e+01     -2.26321e+00    
6.72562e+01     -2.36140e+00    
6.72575e+01     -2.42123e+00    
6.72588e+01     -2.48206e+00    
6.72600e+01     -2.54460e+00    
6.72613e+01     -2.60826e+00    
6.72625e+01     -2.67339e+00    
6.72637e+01     -2.73975e+00    
6.72650e+01     -2.80774e+00    
6.72663e+01     -2.87719e+00    
6.72675e+01     -2.94793e+00    
6.72688e+01     -3.02038e+00    
6.72700e+01     -3.09364e+00    
6.72712e+01     -3.16838e+00    
6.72725e+01     -3.24498e+00    
6.72738e+01     -3.32255e+00    
6.72750e+01     -3.40126e+00    
6.72763e+01     -3.48137e+00    
6.72775e+01     -3.56238e+00    
6.72787e+01     -3.64504e+00    
6.72800e+01     -3.72891e+00    
6.72813e+01     -3.81391e+00    
6.72825e+01     -3.90030e+00    
6.72838e+01     -3.98730e+00    
6.72850e+01     -4.07553e+00    
6.72862e+01     -4.16457e+00    
6.72875e+01     -4.25492e+00    
6.72887e+01     -4.34626e+00    
6.72900e+01     -4.43844e+00    
6.72913e+01     -4.53180e+00    
6.72925e+01     -4.62591e+00    
6.72937e+01     -4.72084e+00    
6.72950e+01     -4.81642e+00    
6.72962e+01     -4.91336e+00    
6.72975e+01     -5.01040e+00    
6.72988e+01     -5.10856e+00    
6.73000e+01     -5.20745e+00    
6.73012e+01     -5.30693e+00    
6.73025e+01     -5.40731e+00    
6.73037e+01     -5.50804e+00    
6.73050e+01     -5.60963e+00    
6.73063e+01     -5.71153e+00    
6.73075e+01     -5.81431e+00    
6.73087e+01     -5.91739e+00    
6.73100e+01     -6.02082e+00    
6.73112e+01     -6.12498e+00    
6.73125e+01     -6.22903e+00    
6.73138e+01     -6.33410e+00    
6.73150e+01     -6.43959e+00    
6.73163e+01     -6.54549e+00    
6.73175e+01     -6.65161e+00    
6.73187e+01     -6.75761e+00    
6.73200e+01     -6.86420e+00    
6.73213e+01     -6.97107e+00    
6.73225e+01     -7.07823e+00    
6.73238e+01     -7.18539e+00    
6.73250e+01     -7.29271e+00    
6.73262e+01     -7.40042e+00    
6.73275e+01     -7.50816e+00    
6.73288e+01     -7.61561e+00    
6.73300e+01     -7.72349e+00    
6.73313e+01     -7.83151e+00    
6.73325e+01     -7.93932e+00    
6.73337e+01     -8.04741e+00    
6.73350e+01     -8.15549e+00    
6.73363e+01     -8.26325e+00    
6.73375e+01     -8.37125e+00    
6.73388e+01     -8.47920e+00    
6.73400e+01     -8.58670e+00    
6.73412e+01     -8.69418e+00    
6.73425e+01     -8.80183e+00    
6.73438e+01     -8.90932e+00    
6.73450e+01     -9.01635e+00    
6.73463e+01     -9.12337e+00    
6.73475e+01     -9.23044e+00    
6.73487e+01     -9.33674e+00    
6.73500e+01     -9.44300e+00    
6.73512e+01     -9.54900e+00    
6.73525e+01     -9.65500e+00    
6.73538e+01     -9.76034e+00    
6.73550e+01     -9.86562e+00    
6.73562e+01     -9.97050e+00    
6.73575e+01     -1.00751e+01    
6.73587e+01     -1.01793e+01    
6.73600e+01     -1.02831e+01    
6.73613e+01     -1.03865e+01    
6.73625e+01     -1.04896e+01    
6.73637e+01     -1.05921e+01    
6.73650e+01     -1.06941e+01    
6.73662e+01     -1.07959e+01    
6.73675e+01     -1.08971e+01    
6.73688e+01     -1.09977e+01    
6.73700e+01     -1.10979e+01    
6.73712e+01     -1.11977e+01    
6.73725e+01     -1.12969e+01    
6.73737e+01     -1.13956e+01    
6.73750e+01     -1.14936e+01    
6.73763e+01     -1.15909e+01    
6.73775e+01     -1.16879e+01    
6.73788e+01     -1.17842e+01    
6.73800e+01     -1.18799e+01    
6.73812e+01     -1.19752e+01    
6.73825e+01     -1.20695e+01    
6.73838e+01     -1.21634e+01    
6.73850e+01     -1.22566e+01    
6.73863e+01     -1.23492e+01    
6.73875e+01     -1.24411e+01    
6.73887e+01     -1.25325e+01    
6.73900e+01     -1.26233e+01    
6.73913e+01     -1.27133e+01    
6.73925e+01     -1.28028e+01    
6.73938e+01     -1.28916e+01    
6.73950e+01     -1.29796e+01    
6.73962e+01     -1.30670e+01    
6.73975e+01     -1.31540e+01    
6.73988e+01     -1.32404e+01    
6.74000e+01     -1.33259e+01    
6.74013e+01     -1.34108e+01    
6.74025e+01     -1.34952e+01    
6.74037e+01     -1.35789e+01    
6.74050e+01     -1.36621e+01    
6.74063e+01     -1.37448e+01    
6.74075e+01     -1.38266e+01    
6.74088e+01     -1.39080e+01    
6.74100e+01     -1.39887e+01    
6.74112e+01     -1.40690e+01    
6.74125e+01     -1.41488e+01    
6.74137e+01     -1.42279e+01    
6.74150e+01     -1.43065e+01    
6.74163e+01     -1.43847e+01    
6.74175e+01     -1.44622e+01    
6.74187e+01     -1.45391e+01    
6.74200e+01     -1.46157e+01    
6.74212e+01     -1.46916e+01    
6.74225e+01     -1.47671e+01    
6.74238e+01     -1.48421e+01    
6.74250e+01     -1.49166e+01    
6.74262e+01     -1.49906e+01    
6.74275e+01     -1.50640e+01    
6.74287e+01     -1.51372e+01    
6.74300e+01     -1.52099e+01    
6.74313e+01     -1.52821e+01    
6.74325e+01     -1.53539e+01    
6.74337e+01     -1.54252e+01    
6.74350e+01     -1.54961e+01    
6.74362e+01     -1.55669e+01    
6.74375e+01     -1.56373e+01    
6.74388e+01     -1.57076e+01    
6.74400e+01     -1.57777e+01    
6.74413e+01     -1.58475e+01    
6.74425e+01     -1.59174e+01    
6.74437e+01     -1.59871e+01    
6.74450e+01     -1.60569e+01    
6.74463e+01     -1.61267e+01    
6.74475e+01     -1.61964e+01    
6.74488e+01     -1.62659e+01    
6.74500e+01     -1.63356e+01    
6.74512e+01     -1.64048e+01    
6.74525e+01     -1.64739e+01    
6.74538e+01     -1.65425e+01    
6.74550e+01     -1.66103e+01    
6.74563e+01     -1.66777e+01    
6.74575e+01     -1.67446e+01    
6.74587e+01     -1.68103e+01    
6.74600e+01     -1.68756e+01    
6.74613e+01     -1.69400e+01    
6.74625e+01     -1.70039e+01    
6.74638e+01     -1.70674e+01    
6.74650e+01     -1.71299e+01    
6.74662e+01     -1.71918e+01    
6.74675e+01     -1.72530e+01    
6.74688e+01     -1.73137e+01    
6.74700e+01     -1.73735e+01    
6.74713e+01     -1.74324e+01    
6.74725e+01     -1.74909e+01    
6.74737e+01     -1.75484e+01    
6.74750e+01     -1.76053e+01    
6.74762e+01     -1.76615e+01    
6.74775e+01     -1.77168e+01    
6.74788e+01     -1.77713e+01    
6.74800e+01     -1.78249e+01    
6.74812e+01     -1.78779e+01    
6.74825e+01     -1.79302e+01    
6.74837e+01     -1.79817e+01    
6.74850e+01     -1.80325e+01    
6.74863e+01     -1.80825e+01    
6.74875e+01     -1.81317e+01    
6.74887e+01     -1.81801e+01    
6.74900e+01     -1.82281e+01    
6.74912e+01     -1.82753e+01    
6.74925e+01     -1.83216e+01    
6.74938e+01     -1.83667e+01    
6.74950e+01     -1.84115e+01    
6.74962e+01     -1.84555e+01    
6.74975e+01     -1.84989e+01    
6.74987e+01     -1.85413e+01    
6.75000e+01     -1.85831e+01    
6.75013e+01     -1.86244e+01    
6.75025e+01     -1.86651e+01    
6.75038e+01     -1.87049e+01    
6.75050e+01     -1.87439e+01    
6.75062e+01     -1.87827e+01    
6.75075e+01     -1.88208e+01    
6.75088e+01     -1.88581e+01    
6.75100e+01     -1.88951e+01    
6.75113e+01     -1.89314e+01    
6.75125e+01     -1.89673e+01    
6.75137e+01     -1.90026e+01    
6.75150e+01     -1.90375e+01    
6.75163e+01     -1.90722e+01    
6.75175e+01     -1.91064e+01    
6.75188e+01     -1.91405e+01    
6.75200e+01     -1.91742e+01    
6.75212e+01     -1.92073e+01    
6.75225e+01     -1.92408e+01    
6.75238e+01     -1.92740e+01    
6.75250e+01     -1.93070e+01    
6.75263e+01     -1.93397e+01    
6.75275e+01     -1.93727e+01    
6.75287e+01     -1.94058e+01    
6.75300e+01     -1.94391e+01    
6.75006e+01     -1.87401e+01    
6.75013e+01     -1.85987e+01    
6.75019e+01     -1.86622e+01    
6.75025e+01     -1.86835e+01    
6.75031e+01     -1.87039e+01    
6.75038e+01     -1.87239e+01    
6.75044e+01     -1.87435e+01    
6.75050e+01     -1.87632e+01    
6.75056e+01     -1.87825e+01    
6.75062e+01     -1.88019e+01    
6.75069e+01     -1.88210e+01    
6.75075e+01     -1.88399e+01    
6.75081e+01     -1.88587e+01    
6.75088e+01     -1.88773e+01    
6.75094e+01     -1.88959e+01    
6.75100e+01     -1.89144e+01    
6.75106e+01     -1.89326e+01    
6.75113e+01     -1.89506e+01    
6.75119e+01     -1.89687e+01    
6.75125e+01     -1.89866e+01    
6.75131e+01     -1.90044e+01    
6.75137e+01     -1.90220e+01    
6.75144e+01     -1.90396e+01    
6.75150e+01     -1.90571e+01    
6.75156e+01     -1.90744e+01    
6.75163e+01     -1.90917e+01    
6.75169e+01     -1.91089e+01    
6.75175e+01     -1.91260e+01    
6.75181e+01     -1.91430e+01    
6.75188e+01     -1.91600e+01    
6.75194e+01     -1.91769e+01    
6.75200e+01     -1.91935e+01    
6.75206e+01     -1.92102e+01    
6.75212e+01     -1.92270e+01    
6.75219e+01     -1.92437e+01    
6.75225e+01     -1.92603e+01    
6.75231e+01     -1.92770e+01    
6.75238e+01     -1.92936e+01    
6.75244e+01     -1.93101e+01    
6.75250e+01     -1.93266e+01    
6.75256e+01     -1.93431e+01    
6.75263e+01     -1.93595e+01    
6.75269e+01     -1.93761e+01    
6.75275e+01     -1.93926e+01    
6.75281e+01     -1.94092e+01    
6.75287e+01     -1.94257e+01    
6.75294e+01     -1.94424e+01    
6.75300e+01     -1.94590e+01    
6.75306e+01     -1.94755e+01    
6.75313e+01     -1.94922e+01    
6.75319e+01     -1.95089e+01    
6.75325e+01     -1.95258e+01    
6.75331e+01     -1.95425e+01    
6.75338e+01     -1.95593e+01    
6.75344e+01     -1.95763e+01    
6.75350e+01     -1.95931e+01    
6.75356e+01     -1.96100e+01    
6.75362e+01     -1.96270e+01    
6.75369e+01     -1.96440e+01    
6.75375e+01     -1.96608e+01    
6.75381e+01     -1.96777e+01    
6.75387e+01     -1.96946e+01    
6.75394e+01     -1.97114e+01    
6.75400e+01     -1.97280e+01    
6.75406e+01     -1.97447e+01    
6.75413e+01     -1.97612e+01    
6.75419e+01     -1.97775e+01    
6.75425e+01     -1.97937e+01    
6.75431e+01     -1.98097e+01    
6.75437e+01     -1.98256e+01    
6.75444e+01     -1.98412e+01    
6.75450e+01     -1.98566e+01    
6.75456e+01     -1.98716e+01    
6.75462e+01     -1.98863e+01    
6.75469e+01     -1.99007e+01    
6.75475e+01     -1.99147e+01    
6.75481e+01     -1.99282e+01    
6.75488e+01     -1.99412e+01    
6.75494e+01     -1.99539e+01    
6.75500e+01     -1.99659e+01    
6.75506e+01     -1.99774e+01    
6.75512e+01     -1.99883e+01    
6.75519e+01     -1.99987e+01    
6.75525e+01     -2.00085e+01    
6.75531e+01     -2.00177e+01    
6.75537e+01     -2.00262e+01    
6.75544e+01     -2.00340e+01    
6.75550e+01     -2.00410e+01    
6.75556e+01     -2.00472e+01    
6.75563e+01     -2.00530e+01    
6.75569e+01     -2.00580e+01    
6.75575e+01     -2.00622e+01    
6.75581e+01     -2.00656e+01    
6.75587e+01     -2.00684e+01    
6.75594e+01     -2.00704e+01    
6.75600e+01     -2.00717e+01    
6.75606e+01     -2.00722e+01    
6.75612e+01     -2.00721e+01    
6.75619e+01     -2.00712e+01    
6.75625e+01     -2.00697e+01    
6.75631e+01     -2.00673e+01    
6.75638e+01     -2.00640e+01    
6.75644e+01     -2.00603e+01    
6.75650e+01     -2.00556e+01    
6.75656e+01     -2.00504e+01    
6.75663e+01     -2.00443e+01    
6.75669e+01     -2.00375e+01    
6.75675e+01     -2.00299e+01    
6.75681e+01     -2.00224e+01    
6.75687e+01     -2.00138e+01    
6.75694e+01     -2.00043e+01    
6.75700e+01     -1.99944e+01    
6.75706e+01     -1.99840e+01    
6.75713e+01     -1.99729e+01    
6.75719e+01     -1.99608e+01    
6.75725e+01     -1.99487e+01    
6.75731e+01     -1.99360e+01    
6.75738e+01     -1.99230e+01    
6.75744e+01     -1.99092e+01    
6.75750e+01     -1.98951e+01    
6.75756e+01     -1.98803e+01    
6.75762e+01     -1.98651e+01    
6.75769e+01     -1.98493e+01    
6.75775e+01     -1.98328e+01    
6.75781e+01     -1.98165e+01    
6.75788e+01     -1.97992e+01    
6.75794e+01     -1.97816e+01    
6.75800e+01     -1.97637e+01    
6.75806e+01     -1.97450e+01    
6.75813e+01     -1.97260e+01    
6.75819e+01     -1.97073e+01    
6.75825e+01     -1.96878e+01    
6.75831e+01     -1.96680e+01    
6.75837e+01     -1.96481e+01    
6.75844e+01     -1.96280e+01    
6.75850e+01     -1.96077e+01    
6.75856e+01     -1.95865e+01    
6.75863e+01     -1.95654e+01    
6.75869e+01     -1.95439e+01    
6.75875e+01     -1.95218e+01    
6.75881e+01     -1.94996e+01    
6.75888e+01     -1.94767e+01    
6.75894e+01     -1.94541e+01    
6.75900e+01     -1.94314e+01    
6.75906e+01     -1.94078e+01    
6.75912e+01     -1.93845e+01    
6.75919e+01     -1.93605e+01    
6.75925e+01     -1.93365e+01    
6.75931e+01     -1.93125e+01    
6.75938e+01     -1.92884e+01    
6.75944e+01     -1.92641e+01    
6.75950e+01     -1.92395e+01    
6.75956e+01     -1.92147e+01    
6.75963e+01     -1.91897e+01    
6.75969e+01     -1.91645e+01    
6.75975e+01     -1.91400e+01    
6.75981e+01     -1.91152e+01    
6.75987e+01     -1.90896e+01    
6.75994e+01     -1.90634e+01    
6.76000e+01     -1.90371e+01    
6.76006e+01     -1.90118e+01    
6.76012e+01     -1.89853e+01    
6.76019e+01     -1.89588e+01    
6.76025e+01     -1.89325e+01    
6.76031e+01     -1.89055e+01    
6.76038e+01     -1.88785e+01    
6.76044e+01     -1.88519e+01    
6.76050e+01     -1.88245e+01    
6.76056e+01     -1.87971e+01    
6.76062e+01     -1.87691e+01    
6.76069e+01     -1.87416e+01    
6.76075e+01     -1.87138e+01    
6.76081e+01     -1.86862e+01    
6.76087e+01     -1.86581e+01    
6.76094e+01     -1.86301e+01    
6.76100e+01     -1.86020e+01    
6.76106e+01     -1.85733e+01    
6.76113e+01     -1.85452e+01    
6.76119e+01     -1.85168e+01    
6.76125e+01     -1.84877e+01    
6.76131e+01     -1.84593e+01    
6.76137e+01     -1.84303e+01    
6.76144e+01     -1.84016e+01    
6.76150e+01     -1.83726e+01    
6.76156e+01     -1.83429e+01    
6.76162e+01     -1.83134e+01    
6.76169e+01     -1.82837e+01    
6.76175e+01     -1.82540e+01    
6.76181e+01     -1.82247e+01    
6.76188e+01     -1.81949e+01    
6.76194e+01     -1.81651e+01    
6.76200e+01     -1.81351e+01    
6.76206e+01     -1.81046e+01    
6.76212e+01     -1.80738e+01    
6.76219e+01     -1.80437e+01    
6.76225e+01     -1.80129e+01    
6.76231e+01     -1.79824e+01    
6.76237e+01     -1.79513e+01    
6.76244e+01     -1.79205e+01    
6.76250e+01     -1.78899e+01    
6.76256e+01     -1.78587e+01    
6.76263e+01     -1.78273e+01    
6.76269e+01     -1.77959e+01    
6.76275e+01     -1.77648e+01    
6.76281e+01     -1.77326e+01    
6.76288e+01     -1.77007e+01    
6.76294e+01     -1.76690e+01    
6.76300e+01     -1.76372e+01    
6.76306e+01     -1.76047e+01    
6.76312e+01     -1.75726e+01    
6.76319e+01     -1.75407e+01    
6.76325e+01     -1.75086e+01    
6.76331e+01     -1.74761e+01    
6.76338e+01     -1.74437e+01    
6.76344e+01     -1.74105e+01    
6.76350e+01     -1.73781e+01    
6.76356e+01     -1.73448e+01    
6.76363e+01     -1.73119e+01    
6.76369e+01     -1.72792e+01    
6.76375e+01     -1.72462e+01    
6.76381e+01     -1.72121e+01    
6.76387e+01     -1.71791e+01    
6.76394e+01     -1.71456e+01    
6.76400e+01     -1.71124e+01    
6.76406e+01     -1.70791e+01    
6.76413e+01     -1.70452e+01    
6.76419e+01     -1.70116e+01    
6.76425e+01     -1.69772e+01    
6.76431e+01     -1.69436e+01    
6.76438e+01     -1.69101e+01    
6.76444e+01     -1.68759e+01    
6.76450e+01     -1.68414e+01    
6.76456e+01     -1.68072e+01    
6.76462e+01     -1.67732e+01    
6.76469e+01     -1.67392e+01    
6.76475e+01     -1.67047e+01    
6.76481e+01     -1.66698e+01    
6.76488e+01     -1.66355e+01    
6.76494e+01     -1.66009e+01    
6.76500e+01     -1.65664e+01    
6.76506e+01     -1.65313e+01    
6.76513e+01     -1.64963e+01    
6.76519e+01     -1.64616e+01    
6.76525e+01     -1.64266e+01    
6.76531e+01     -1.63917e+01    
6.76537e+01     -1.63567e+01    
6.76544e+01     -1.63212e+01    
6.76550e+01     -1.62861e+01    
6.76556e+01     -1.62509e+01    
6.76563e+01     -1.62154e+01    
6.76569e+01     -1.61796e+01    
6.76575e+01     -1.61441e+01    
6.76581e+01     -1.61089e+01    
6.76588e+01     -1.60732e+01    
6.76594e+01     -1.60369e+01    
6.76600e+01     -1.60013e+01    
6.76606e+01     -1.59653e+01    
6.76612e+01     -1.59290e+01    
6.76619e+01     -1.58931e+01    
6.76625e+01     -1.58568e+01    
6.76631e+01     -1.58207e+01    
6.76637e+01     -1.57848e+01    
6.76644e+01     -1.57485e+01    
6.76650e+01     -1.57114e+01    
6.76656e+01     -1.56753e+01    
6.76663e+01     -1.56384e+01    
6.76669e+01     -1.56021e+01    
6.76675e+01     -1.55656e+01    
6.76681e+01     -1.55287e+01    
6.76687e+01     -1.54918e+01    
6.76694e+01     -1.54546e+01    
6.76700e+01     -1.54178e+01    
6.76706e+01     -1.53808e+01    
6.76712e+01     -1.53441e+01    
6.76719e+01     -1.53071e+01    
6.76725e+01     -1.52696e+01    
6.76731e+01     -1.52320e+01    
6.76738e+01     -1.51950e+01    
6.76744e+01     -1.51574e+01    
6.76750e+01     -1.51201e+01    
6.76756e+01     -1.50826e+01    
6.76762e+01     -1.50452e+01    
6.76769e+01     -1.50078e+01    
6.76775e+01     -1.49701e+01    
6.76781e+01     -1.49320e+01    
6.76787e+01     -1.48935e+01    
6.76794e+01     -1.48562e+01    
6.76800e+01     -1.48178e+01    
6.76806e+01     -1.47801e+01    
6.76813e+01     -1.47422e+01    
6.76819e+01     -1.47039e+01    
6.76825e+01     -1.46650e+01    
6.76831e+01     -1.46272e+01    
6.76837e+01     -1.45889e+01    
6.76844e+01     -1.45505e+01    
6.76850e+01     -1.45121e+01    
6.76856e+01     -1.44738e+01    
6.76862e+01     -1.44353e+01    
6.76869e+01     -1.43966e+01    
6.76875e+01     -1.43574e+01    
6.76881e+01     -1.43188e+01    
6.76888e+01     -1.42798e+01    
6.76894e+01     -1.42411e+01    
6.76900e+01     -1.42022e+01    
6.76906e+01     -1.41629e+01    
6.76913e+01     -1.41233e+01    
6.76919e+01     -1.40844e+01    
6.76925e+01     -1.40454e+01    
6.76931e+01     -1.40061e+01    
6.76937e+01     -1.39671e+01    
6.76944e+01     -1.39277e+01    
6.76950e+01     -1.38882e+01    
6.76956e+01     -1.38488e+01    
6.76963e+01     -1.38093e+01    
6.76969e+01     -1.37698e+01    
6.76975e+01     -1.37296e+01    
6.76981e+01     -1.36901e+01    
6.76988e+01     -1.36503e+01    
6.76994e+01     -1.36105e+01    
6.77000e+01     -1.35707e+01    
6.77006e+01     -1.35304e+01    
6.77012e+01     -1.34907e+01    
6.77019e+01     -1.34506e+01    
6.77025e+01     -1.34103e+01    
6.77031e+01     -1.33703e+01    
6.77038e+01     -1.33302e+01    
6.77044e+01     -1.32887e+01    
6.77050e+01     -1.32481e+01    
6.77056e+01     -1.32075e+01    
6.77063e+01     -1.31669e+01    
6.77069e+01     -1.31266e+01    
6.77075e+01     -1.30857e+01    
6.77081e+01     -1.30452e+01    
6.77087e+01     -1.30042e+01    
6.77094e+01     -1.29631e+01    
6.77100e+01     -1.29225e+01    
6.77106e+01     -1.28819e+01    
6.77113e+01     -1.28408e+01    
6.77119e+01     -1.27997e+01    
6.77125e+01     -1.27586e+01    
6.77131e+01     -1.27178e+01    
6.77138e+01     -1.26766e+01    
6.77144e+01     -1.26355e+01    
6.77150e+01     -1.25941e+01    
6.77156e+01     -1.25530e+01    
6.77162e+01     -1.25116e+01    
6.77169e+01     -1.24703e+01    
6.77175e+01     -1.24287e+01    
6.77181e+01     -1.23869e+01    
6.77188e+01     -1.23453e+01    
6.77194e+01     -1.23039e+01    
6.77200e+01     -1.22624e+01    
6.77206e+01     -1.22207e+01    
6.77213e+01     -1.21789e+01    
6.77219e+01     -1.21373e+01    
6.77225e+01     -1.20956e+01    
6.77231e+01     -1.20536e+01    
6.77237e+01     -1.20116e+01    
6.77244e+01     -1.19695e+01    
6.77250e+01     -1.19274e+01    
6.77256e+01     -1.18855e+01    
6.77262e+01     -1.18434e+01    
6.77269e+01     -1.18012e+01    
6.77275e+01     -1.17590e+01    
6.77281e+01     -1.17171e+01    
6.77288e+01     -1.16747e+01    
6.77294e+01     -1.16322e+01    
6.77300e+01     -1.15899e+01    
6.77306e+01     -1.15475e+01    
6.77312e+01     -1.15051e+01    
6.77319e+01     -1.14626e+01    
6.77325e+01     -1.14202e+01    
6.77331e+01     -1.13774e+01    
6.77337e+01     -1.13350e+01    
6.77344e+01     -1.12924e+01    
6.77350e+01     -1.12498e+01    
6.77356e+01     -1.12073e+01    
6.77363e+01     -1.11645e+01    
6.77369e+01     -1.11219e+01    
6.77375e+01     -1.10790e+01    
6.77381e+01     -1.10362e+01    
6.77387e+01     -1.09935e+01    
6.77394e+01     -1.09506e+01    
6.77400e+01     -1.09077e+01    
6.77406e+01     -1.08649e+01    
6.77412e+01     -1.08215e+01    
6.77419e+01     -1.07785e+01    
6.77425e+01     -1.07356e+01    
6.77431e+01     -1.06929e+01    
6.77438e+01     -1.06500e+01    
6.77444e+01     -1.06069e+01    
6.77450e+01     -1.05638e+01    
6.77456e+01     -1.05208e+01    
6.77462e+01     -1.04777e+01    
6.77469e+01     -1.04345e+01    
6.77475e+01     -1.03913e+01    
6.77481e+01     -1.03483e+01    
6.77487e+01     -1.03052e+01    
6.77494e+01     -1.02620e+01    
6.77500e+01     -1.02186e+01    
6.77506e+01     -1.01754e+01    
6.77513e+01     -1.01323e+01    
6.77519e+01     -1.00891e+01    
6.77525e+01     -1.13403e+01    
6.77531e+01     -1.11570e+01    
6.77538e+01     -1.10365e+01    
6.77544e+01     -1.10038e+01    
6.77550e+01     -1.09719e+01    
6.77556e+01     -1.09400e+01    
6.77562e+01     -1.09082e+01    
6.77569e+01     -1.08764e+01    
6.77575e+01     -1.08443e+01    
6.77581e+01     -1.08121e+01    
6.77588e+01     -1.07796e+01    
6.77594e+01     -1.07469e+01    
6.77600e+01     -1.07143e+01    
6.77606e+01     -1.06816e+01    
6.77613e+01     -1.06485e+01    
6.77619e+01     -1.06155e+01    
6.77625e+01     -1.05824e+01    
6.77631e+01     -1.05490e+01    
6.77637e+01     -1.05156e+01    
6.77644e+01     -1.04818e+01    
6.77650e+01     -1.04480e+01    
6.77656e+01     -1.04142e+01    
6.77663e+01     -1.03803e+01    
6.77669e+01     -1.03462e+01    
6.77675e+01     -1.03120e+01    
6.77681e+01     -1.02777e+01    
6.77688e+01     -1.02432e+01    
6.77694e+01     -1.02085e+01    
6.77700e+01     -1.01738e+01    
6.77706e+01     -1.01390e+01    
6.77712e+01     -1.01042e+01    
6.77719e+01     -1.00692e+01    
6.77725e+01     -1.00340e+01    
6.77731e+01     -9.99864e+00    
6.77738e+01     -9.96329e+00    
6.77744e+01     -9.92786e+00    
6.77750e+01     -9.89212e+00    
6.77756e+01     -9.85630e+00    
6.77763e+01     -9.82044e+00    
6.77769e+01     -9.78443e+00    
6.77775e+01     -9.74834e+00    
6.77781e+01     -9.71197e+00    
6.77787e+01     -9.67558e+00    
6.77794e+01     -9.63902e+00    
6.77800e+01     -9.60236e+00    
6.77806e+01     -9.56574e+00    
6.77813e+01     -9.52889e+00    
6.77819e+01     -9.49188e+00    
6.77825e+01     -9.45489e+00    
6.77831e+01     -9.41794e+00    
6.77838e+01     -9.38041e+00    
6.77844e+01     -9.34280e+00    
6.77850e+01     -9.30516e+00    
6.77856e+01     -9.26751e+00    
6.77862e+01     -9.22947e+00    
6.77869e+01     -9.19163e+00    
6.77875e+01     -9.15368e+00    
6.77881e+01     -9.11553e+00    
6.77887e+01     -9.07725e+00    
6.77894e+01     -9.03877e+00    
6.77900e+01     -9.00024e+00    
6.77906e+01     -8.96167e+00    
6.77913e+01     -8.92266e+00    
6.77919e+01     -8.88378e+00    
6.77925e+01     -8.84467e+00    
6.77931e+01     -8.80556e+00    
6.77937e+01     -8.76626e+00    
6.77944e+01     -8.72703e+00    
6.77950e+01     -8.68746e+00    
6.77956e+01     -8.64767e+00    
6.77962e+01     -8.60787e+00    
6.77969e+01     -8.56816e+00    
6.77975e+01     -8.52817e+00    
6.77981e+01     -8.48813e+00    
6.77988e+01     -8.44791e+00    
6.77994e+01     -8.40770e+00    
6.78000e+01     -8.36726e+00    
6.78006e+01     -8.32671e+00    
6.78012e+01     -8.28610e+00    
6.78019e+01     -8.24507e+00    
6.78025e+01     -8.20343e+00    
6.78031e+01     -8.16191e+00    
6.78037e+01     -8.12085e+00    
6.78044e+01     -8.07964e+00    
6.78050e+01     -8.03839e+00    
6.78056e+01     -7.99706e+00    
6.78063e+01     -7.95561e+00    
6.78069e+01     -7.91403e+00    
6.78075e+01     -7.87219e+00    
6.78081e+01     -7.83048e+00    
6.78087e+01     -7.78878e+00    
6.78094e+01     -7.74672e+00    
6.78100e+01     -7.70448e+00    
6.78106e+01     -7.66245e+00    
6.78112e+01     -7.62016e+00    
6.78119e+01     -7.57789e+00    
6.78125e+01     -7.53535e+00    
6.78131e+01     -7.49289e+00    
6.78138e+01     -7.43945e+00    
6.78144e+01     -7.38301e+00    
6.78150e+01     -7.34614e+00    
6.78156e+01     -7.30333e+00    
6.78163e+01     -7.26030e+00    
6.78169e+01     -7.21754e+00    
6.78175e+01     -7.17456e+00    
6.78181e+01     -7.13149e+00    
6.78187e+01     -7.08849e+00    
6.78194e+01     -7.04558e+00    
6.78200e+01     -7.00225e+00    
6.78206e+01     -6.95891e+00    
6.78213e+01     -6.91557e+00    
6.78219e+01     -6.87214e+00    
6.78225e+01     -6.82860e+00    
6.78231e+01     -6.78513e+00    
6.78238e+01     -6.74150e+00    
6.78244e+01     -6.69787e+00    
6.78250e+01     -6.65416e+00    
6.78256e+01     -6.61048e+00    
6.78262e+01     -6.56680e+00    
6.78269e+01     -6.52297e+00    
6.78275e+01     -6.47920e+00    
6.78281e+01     -6.43540e+00    
6.78288e+01     -6.39153e+00    
6.78294e+01     -6.34753e+00    
6.78300e+01     -6.30353e+00    
6.78306e+01     -6.25946e+00    
6.78313e+01     -6.21525e+00    
6.78319e+01     -6.17141e+00    
6.78325e+01     -6.12740e+00    
6.78331e+01     -6.08327e+00    
6.78337e+01     -6.03921e+00    
6.78344e+01     -5.99516e+00    
6.78350e+01     -5.95084e+00    
6.78356e+01     -5.90673e+00    
6.78363e+01     -5.86270e+00    
6.78369e+01     -5.81844e+00    
6.78375e+01     -5.77428e+00    
6.78381e+01     -5.73013e+00    
6.78388e+01     -5.68608e+00    
6.78394e+01     -5.64184e+00    
6.78400e+01     -5.59761e+00    
6.78406e+01     -5.53184e+00    
6.78412e+01     -5.48385e+00    
6.78419e+01     -5.44390e+00    
6.78425e+01     -5.40015e+00    
6.78431e+01     -5.35643e+00    
6.78438e+01     -5.31269e+00    
6.78444e+01     -5.26896e+00    
6.78450e+01     -5.22520e+00    
6.78456e+01     -5.18154e+00    
6.78463e+01     -5.13788e+00    
6.78469e+01     -5.09429e+00    
6.78475e+01     -5.05067e+00    
6.78481e+01     -5.00724e+00    
6.78487e+01     -4.96368e+00    
6.78494e+01     -4.92016e+00    
6.78500e+01     -4.87680e+00    
6.78506e+01     -4.83336e+00    
6.78512e+01     -4.78986e+00    
6.78519e+01     -4.74654e+00    
6.78525e+01     -4.70330e+00    
6.78531e+01     -4.66008e+00    
6.78538e+01     -4.61714e+00    
6.78544e+01     -4.57404e+00    
6.78550e+01     -4.53100e+00    
6.78556e+01     -4.48808e+00    
6.78562e+01     -4.44519e+00    
6.78569e+01     -4.40245e+00    
6.78575e+01     -4.35983e+00    
6.78581e+01     -4.31716e+00    
6.78587e+01     -4.27457e+00    
6.78594e+01     -4.23203e+00    
6.78600e+01     -4.18960e+00    
6.78606e+01     -4.14723e+00    
6.78613e+01     -4.09535e+00    
6.78619e+01     -4.03338e+00    
6.78625e+01     -3.99968e+00    
6.78631e+01     -3.95824e+00    
6.78637e+01     -3.91694e+00    
6.78644e+01     -3.87566e+00    
6.78650e+01     -3.83443e+00    
6.78656e+01     -3.79334e+00    
6.78662e+01     -3.75231e+00    
6.78669e+01     -3.71142e+00    
6.78675e+01     -3.67060e+00    
6.78681e+01     -3.62991e+00    
6.78688e+01     -3.58939e+00    
6.78694e+01     -3.54893e+00    
6.78700e+01     -3.50860e+00    
6.78706e+01     -3.46845e+00    
6.78712e+01     -3.42841e+00    
6.78719e+01     -3.38848e+00    
6.78725e+01     -3.34871e+00    
6.78731e+01     -3.30895e+00    
6.78737e+01     -3.26939e+00    
6.78744e+01     -3.22994e+00    
6.78750e+01     -3.19065e+00    
6.78756e+01     -3.15157e+00    
6.78763e+01     -3.11249e+00    
6.78769e+01     -3.07362e+00    
6.78775e+01     -3.03481e+00    
6.78781e+01     -2.99618e+00    
6.78788e+01     -2.95769e+00    
6.78794e+01     -2.90158e+00    
6.78800e+01     -2.85755e+00    
6.78806e+01     -2.82429e+00    
6.78812e+01     -2.78707e+00    
6.78819e+01     -2.75000e+00    
6.78825e+01     -2.71301e+00    
6.78831e+01     -2.67628e+00    
6.78838e+01     -2.63972e+00    
6.78844e+01     -2.60335e+00    
6.78850e+01     -2.56708e+00    
6.78856e+01     -2.53088e+00    
6.78863e+01     -2.49506e+00    
6.78869e+01     -2.45938e+00    
6.78875e+01     -2.42380e+00    
6.78881e+01     -2.38848e+00    
6.78887e+01     -2.35324e+00    
6.78894e+01     -2.31808e+00    
6.78900e+01     -2.28319e+00    
6.78906e+01     -2.24842e+00    
6.78913e+01     -2.21391e+00    
6.78919e+01     -2.17947e+00    
6.78925e+01     -2.14529e+00    
6.78931e+01     -2.11119e+00    
6.78938e+01     -2.07742e+00    
6.78944e+01     -2.04382e+00    
6.78950e+01     -2.01028e+00    
6.78956e+01     -1.95793e+00    
6.78962e+01     -1.92528e+00    
6.78969e+01     -1.89553e+00    
6.78975e+01     -1.86361e+00    
6.78981e+01     -1.83184e+00    
6.78988e+01     -1.80030e+00    
6.78994e+01     -1.76885e+00    
6.79000e+01     -1.73774e+00    
6.79006e+01     -1.70683e+00    
6.79013e+01     -1.67611e+00    
6.79019e+01     -1.64557e+00    
6.79025e+01     -1.61521e+00    
6.79031e+01     -1.58509e+00    
6.79037e+01     -1.55521e+00    
6.79044e+01     -1.52545e+00    
6.79050e+01     -1.49602e+00    
6.79056e+01     -1.46675e+00    
6.79063e+01     -1.43763e+00    
6.79069e+01     -1.40878e+00    
6.79075e+01     -1.38012e+00    
6.79081e+01     -1.35157e+00    
6.79088e+01     -1.32337e+00    
6.79094e+01     -1.29532e+00    
6.79100e+01     -1.26751e+00    
6.79106e+01     -1.22305e+00    
6.79112e+01     -1.19875e+00    
6.79119e+01     -1.17357e+00    
6.79125e+01     -1.14738e+00    
6.79131e+01     -1.12150e+00    
6.79137e+01     -1.09574e+00    
6.79144e+01     -1.07018e+00    
6.79150e+01     -1.04502e+00    
6.79156e+01     -1.01959e+00    
6.79163e+01     -9.94825e-01    
6.79169e+01     -9.70334e-01    
6.79175e+01     -9.45954e-01    
6.79181e+01     -9.21842e-01    
6.79187e+01     -8.97999e-01    
6.79194e+01     -8.74316e-01    
6.79200e+01     -8.50912e-01    
6.79206e+01     -8.27674e-01    
6.79212e+01     -8.04782e-01    
6.79219e+01     -7.81976e-01    
6.79225e+01     -7.59439e-01    
6.79231e+01     -7.37201e-01    
6.79238e+01     -7.15176e-01    
6.79244e+01     -6.89089e-01    
6.79250e+01     -6.59468e-01    
6.79256e+01     -6.42503e-01    
6.79262e+01     -6.22225e-01    
6.79269e+01     -6.02138e-01    
6.79275e+01     -5.82394e-01    
6.79281e+01     -5.62876e-01    
6.79287e+01     -5.43620e-01    
6.79294e+01     -5.24636e-01    
6.79300e+01     -5.05754e-01    
6.79306e+01     -4.87143e-01    
6.79313e+01     -4.68875e-01    
6.79319e+01     -4.50784e-01    
6.79325e+01     -4.32934e-01    
6.79331e+01     -4.15330e-01    
6.79337e+01     -3.98037e-01    
6.79344e+01     -3.80969e-01    
6.79350e+01     -3.64168e-01    
6.79356e+01     -3.47588e-01    
6.79362e+01     -3.31252e-01    
6.79369e+01     -3.15157e-01    
6.79375e+01     -2.99304e-01    
6.79381e+01     -2.77470e-01    
6.79388e+01     -2.63295e-01    
6.79394e+01     -2.49768e-01    
6.79400e+01     -2.35646e-01    
6.79406e+01     -2.21906e-01    
6.79413e+01     -2.08388e-01    
6.79419e+01     -1.95141e-01    
6.79425e+01     -1.82108e-01    
6.79431e+01     -1.69363e-01    
6.79437e+01     -1.56833e-01    
6.79444e+01     -1.44583e-01    
6.79450e+01     -1.32508e-01    
6.79456e+01     -1.20754e-01    
6.79463e+01     -1.09228e-01    
6.79469e+01     -9.80206e-02    
6.79475e+01     -8.70690e-02    
6.79481e+01     -7.63358e-02    
6.79488e+01     -6.58789e-02    
6.79494e+01     -5.56478e-02    
6.79500e+01     -4.57165e-02    
6.79506e+01     -3.03117e-02    
6.79512e+01     -3.20001e-02    
6.79519e+01     -1.51335e-02    
6.79525e+01     -8.80269e-03    
6.79531e+01     -8.49966e-04    
6.79538e+01     6.87323e-03     
6.79544e+01     1.43294e-02     
6.79550e+01     2.15605e-02     
6.79556e+01     2.84797e-02     
6.79563e+01     3.51472e-02     
6.79569e+01     4.15242e-02     
6.79575e+01     4.77093e-02     
6.79581e+01     5.36422e-02     
6.79587e+01     5.93122e-02     
6.79594e+01     6.47364e-02     
6.79600e+01     6.99139e-02     
6.79606e+01     7.48935e-02     
6.79613e+01     7.95361e-02     
6.79619e+01     8.38903e-02     
6.79625e+01     8.79985e-02     
6.79631e+01     9.18459e-02     
6.79638e+01     9.29573e-02     
6.79644e+01     9.57713e-02     
6.79650e+01     9.84533e-02     
6.79656e+01     1.00686e-01     
6.79662e+01     1.02694e-01     
6.79669e+01     1.04422e-01     
6.79675e+01     1.05904e-01     
6.79681e+01     1.07162e-01     
6.79688e+01     1.08152e-01     
6.79694e+01     1.08953e-01     
6.79700e+01     1.09499e-01     
6.79706e+01     1.09759e-01     
6.79713e+01     1.09795e-01     
6.79719e+01     1.09580e-01     
6.79725e+01     1.09121e-01     
6.79731e+01     1.08418e-01     
6.79737e+01     1.07438e-01     
6.79744e+01     1.06236e-01     
6.79750e+01     1.04771e-01     
6.79756e+01     7.70450e-02     
6.79762e+01     1.27959e-01     
6.79769e+01     8.44675e-02     
6.79775e+01     9.01861e-02     
6.79781e+01     8.71126e-02     
6.79788e+01     8.37720e-02     
6.79794e+01     8.02205e-02     
6.79800e+01     7.64313e-02     
6.79806e+01     7.24570e-02     
6.79812e+01     6.82348e-02     
6.79819e+01     6.38310e-02     
6.79825e+01     5.91623e-02     
6.79831e+01     5.43299e-02     
6.79837e+01     4.92914e-02     
6.79844e+01     4.40374e-02     
6.79850e+01     3.85671e-02     
6.79856e+01     3.28955e-02     
6.79863e+01     2.70113e-02     
6.79869e+01     2.09284e-02     
6.79875e+01     1.46686e-02     
6.79881e+01     3.92922e-03     
6.79887e+01     -8.81463e-03    
6.79894e+01     -1.36040e-02    
6.79900e+01     -2.09193e-02    
6.79906e+01     -2.83789e-02    
6.79912e+01     -3.60063e-02    
6.79919e+01     -4.37967e-02    
6.79925e+01     -5.17762e-02    
6.79931e+01     -5.99110e-02    
6.79938e+01     -6.81997e-02    
6.79944e+01     -7.66305e-02    
6.79950e+01     -8.52294e-02    
6.79956e+01     -9.39585e-02    
6.79962e+01     -1.02859e-01    
6.79969e+01     -1.11904e-01    
6.79975e+01     -1.21105e-01    
6.79981e+01     -1.30466e-01    
6.79987e+01     -1.39952e-01    
6.79994e+01     -1.49590e-01    
6.80000e+01     -1.76348e-01    
