# Supplementary material for: Effects of non-sinusoidal pitching motion on the propulsion performance of an oscillating foil
Source: PLoS One. 2019 Jul 1;14(7):e0218832. doi: 10.1371/journal.pone.0218832 (PMC6602205; doi:10.1371/journal.pone.0218832)
Supplement: S5 File — (ZIP) [file pone.0218832.s005.zip › Time Variations of CX/40-0.5-1/cl-1-history]

6.60000e+01     2.97586e+00     
6.60013e+01     3.06865e+00     
6.60025e+01     3.12031e+00     
6.60038e+01     3.16775e+00     
6.60050e+01     3.21865e+00     
6.60062e+01     3.26848e+00     
6.60075e+01     3.31777e+00     
6.60088e+01     3.36627e+00     
6.60100e+01     3.41433e+00     
6.60113e+01     3.46151e+00     
6.60125e+01     3.59502e+00     
6.60137e+01     3.47029e+00     
6.60150e+01     3.63766e+00     
6.60163e+01     3.64695e+00     
6.60175e+01     3.68313e+00     
6.60188e+01     3.71863e+00     
6.60200e+01     3.75283e+00     
6.60212e+01     3.78703e+00     
6.60225e+01     3.82009e+00     
6.60238e+01     3.85242e+00     
6.60250e+01     3.88986e+00     
6.60263e+01     3.92895e+00     
6.60275e+01     3.94599e+00     
6.60287e+01     3.96827e+00     
6.60300e+01     3.98992e+00     
6.60313e+01     4.01108e+00     
6.60325e+01     4.03111e+00     
6.60338e+01     4.05037e+00     
6.60350e+01     4.06889e+00     
6.60362e+01     4.08678e+00     
6.60375e+01     4.10754e+00     
6.60387e+01     4.12194e+00     
6.60400e+01     4.12903e+00     
6.60413e+01     4.13741e+00     
6.60425e+01     4.14470e+00     
6.60437e+01     4.15161e+00     
6.60450e+01     4.15765e+00     
6.60462e+01     4.16316e+00     
6.60475e+01     4.16823e+00     
6.60488e+01     4.17264e+00     
6.60500e+01     4.17621e+00     
6.60512e+01     4.17197e+00     
6.60525e+01     4.16832e+00     
6.60537e+01     4.16415e+00     
6.60550e+01     4.15953e+00     
6.60563e+01     4.15451e+00     
6.60575e+01     4.14885e+00     
6.60587e+01     4.14287e+00     
6.60600e+01     4.13680e+00     
6.60612e+01     4.13003e+00     
6.60625e+01     4.20351e+00     
6.60638e+01     3.99249e+00     
6.60650e+01     4.11386e+00     
6.60663e+01     4.07340e+00     
6.60675e+01     4.05828e+00     
6.60687e+01     4.04262e+00     
6.60700e+01     4.02691e+00     
6.60713e+01     4.01089e+00     
6.60725e+01     3.99425e+00     
6.60738e+01     3.97740e+00     
6.60750e+01     3.96029e+00     
6.60762e+01     3.93392e+00     
6.60775e+01     3.89883e+00     
6.60788e+01     3.87938e+00     
6.60800e+01     3.85570e+00     
6.60813e+01     3.83138e+00     
6.60825e+01     3.80704e+00     
6.60837e+01     3.78245e+00     
6.60850e+01     3.75758e+00     
6.60863e+01     3.73246e+00     
6.60875e+01     3.70712e+00     
6.60888e+01     3.68195e+00     
6.60900e+01     3.64841e+00     
6.60912e+01     3.59738e+00     
6.60925e+01     3.57368e+00     
6.60938e+01     3.54245e+00     
6.60950e+01     3.51111e+00     
6.60963e+01     3.47975e+00     
6.60975e+01     3.44848e+00     
6.60987e+01     3.41701e+00     
6.61000e+01     3.38572e+00     
6.61012e+01     3.35419e+00     
6.61025e+01     3.32291e+00     
6.61038e+01     3.29140e+00     
6.61050e+01     3.23978e+00     
6.61062e+01     3.19139e+00     
6.61075e+01     3.16198e+00     
6.61087e+01     3.12629e+00     
6.61100e+01     3.09096e+00     
6.61113e+01     3.05578e+00     
6.61125e+01     3.02081e+00     
6.61137e+01     2.98640e+00     
6.61150e+01     2.95201e+00     
6.61162e+01     2.91807e+00     
6.61175e+01     2.88452e+00     
6.61188e+01     2.85130e+00     
6.61200e+01     2.81885e+00     
6.61212e+01     2.74659e+00     
6.61225e+01     2.71780e+00     
6.61237e+01     2.68475e+00     
6.61250e+01     2.65066e+00     
6.61263e+01     2.61740e+00     
6.61275e+01     2.58453e+00     
6.61288e+01     2.55289e+00     
6.61300e+01     2.52181e+00     
6.61312e+01     2.49198e+00     
6.61325e+01     2.46294e+00     
6.61338e+01     2.43520e+00     
6.61350e+01     2.40831e+00     
6.61363e+01     2.38326e+00     
6.61375e+01     2.30341e+00     
6.61387e+01     2.36451e+00     
6.61400e+01     2.26201e+00     
6.61413e+01     2.25990e+00     
6.61425e+01     2.24110e+00     
6.61438e+01     2.22516e+00     
6.61450e+01     2.21186e+00     
6.61462e+01     2.20141e+00     
6.61475e+01     2.19407e+00     
6.61488e+01     2.18868e+00     
6.61500e+01     2.18502e+00     
6.61513e+01     2.18271e+00     
6.61525e+01     2.18193e+00     
6.61537e+01     2.18176e+00     
6.61550e+01     2.18200e+00     
6.61563e+01     2.18254e+00     
6.61575e+01     2.28218e+00     
6.61588e+01     2.00587e+00     
6.61600e+01     2.18435e+00     
6.61612e+01     2.15099e+00     
6.61625e+01     2.14973e+00     
6.61637e+01     2.14894e+00     
6.61650e+01     2.14784e+00     
6.61663e+01     2.14761e+00     
6.61675e+01     2.14650e+00     
6.61687e+01     2.14533e+00     
6.61700e+01     2.14410e+00     
6.61712e+01     2.14261e+00     
6.61725e+01     2.14156e+00     
6.61738e+01     2.14082e+00     
6.61750e+01     2.13998e+00     
6.61762e+01     2.13857e+00     
6.61775e+01     2.13777e+00     
6.61787e+01     2.13737e+00     
6.61800e+01     2.13725e+00     
6.61813e+01     2.13710e+00     
6.61825e+01     2.12228e+00     
6.61837e+01     2.10177e+00     
6.61850e+01     2.10984e+00     
6.61862e+01     2.10965e+00     
6.61875e+01     2.11114e+00     
6.61888e+01     2.11291e+00     
6.61900e+01     2.11463e+00     
6.61913e+01     2.11780e+00     
6.61925e+01     2.12169e+00     
6.61937e+01     2.12605e+00     
6.61950e+01     2.13151e+00     
6.61963e+01     2.13791e+00     
6.61975e+01     2.14539e+00     
6.61988e+01     2.15376e+00     
6.62000e+01     2.16318e+00     
6.62012e+01     2.17377e+00     
6.62025e+01     2.18565e+00     
6.62038e+01     2.19879e+00     
6.62050e+01     2.21246e+00     
6.62063e+01     2.22822e+00     
6.62075e+01     2.24532e+00     
6.62087e+01     2.26350e+00     
6.62100e+01     2.28276e+00     
6.62113e+01     2.30381e+00     
6.62125e+01     2.32595e+00     
6.62138e+01     2.35010e+00     
6.62150e+01     2.37577e+00     
6.62162e+01     2.40281e+00     
6.62175e+01     2.43090e+00     
6.62188e+01     2.46130e+00     
6.62200e+01     2.49328e+00     
6.62213e+01     2.58466e+00     
6.62225e+01     2.46205e+00     
6.62237e+01     2.60503e+00     
6.62250e+01     2.62490e+00     
6.62262e+01     2.66595e+00     
6.62275e+01     2.70928e+00     
6.62288e+01     2.75483e+00     
6.62300e+01     2.80281e+00     
6.62312e+01     2.85232e+00     
6.62325e+01     2.90420e+00     
6.62337e+01     2.95810e+00     
6.62350e+01     3.01418e+00     
6.62363e+01     3.07292e+00     
6.62375e+01     3.13379e+00     
6.62387e+01     3.19646e+00     
6.62400e+01     3.26192e+00     
6.62412e+01     3.32989e+00     
6.62425e+01     3.40047e+00     
6.62438e+01     3.47303e+00     
6.62450e+01     3.54791e+00     
6.62462e+01     3.62510e+00     
6.62475e+01     3.70495e+00     
6.62487e+01     3.78738e+00     
6.62500e+01     3.87251e+00     
6.62513e+01     3.96009e+00     
6.62525e+01     4.05012e+00     
6.62538e+01     2.34179e+00     
6.62550e+01     2.85383e+00     
6.62562e+01     2.94086e+00     
6.62575e+01     2.99208e+00     
6.62588e+01     3.04449e+00     
6.62600e+01     3.09860e+00     
6.62613e+01     3.15396e+00     
6.62625e+01     3.21099e+00     
6.62637e+01     3.26999e+00     
6.62650e+01     3.33018e+00     
6.62663e+01     3.39184e+00     
6.62675e+01     3.45461e+00     
6.62688e+01     3.51949e+00     
6.62700e+01     3.58536e+00     
6.62712e+01     3.65215e+00     
6.62725e+01     3.72087e+00     
6.62738e+01     3.79101e+00     
6.62750e+01     3.86183e+00     
6.62763e+01     3.93351e+00     
6.62775e+01     4.00768e+00     
6.62787e+01     4.08254e+00     
6.62800e+01     4.15730e+00     
6.62813e+01     4.23374e+00     
6.62825e+01     4.31082e+00     
6.62838e+01     4.38868e+00     
6.62850e+01     4.46816e+00     
6.62862e+01     4.54776e+00     
6.62875e+01     4.62850e+00     
6.62887e+01     4.71038e+00     
6.62900e+01     4.79269e+00     
6.62913e+01     4.87485e+00     
6.62925e+01     4.95840e+00     
6.62937e+01     5.04230e+00     
6.62950e+01     5.12704e+00     
6.62962e+01     5.21219e+00     
6.62975e+01     5.29754e+00     
6.62988e+01     5.38370e+00     
6.63000e+01     5.46992e+00     
6.63012e+01     5.55653e+00     
6.63025e+01     5.64390e+00     
6.63037e+01     5.73085e+00     
6.63050e+01     5.81862e+00     
6.63063e+01     5.90638e+00     
6.63075e+01     5.99466e+00     
6.63087e+01     6.08222e+00     
6.63100e+01     6.17008e+00     
6.63112e+01     6.25852e+00     
6.63125e+01     6.34680e+00     
6.63138e+01     6.43539e+00     
6.63150e+01     6.52383e+00     
6.63163e+01     6.61222e+00     
6.63175e+01     6.70008e+00     
6.63187e+01     6.78814e+00     
6.63200e+01     6.87579e+00     
6.63213e+01     6.96339e+00     
6.63225e+01     7.05125e+00     
6.63238e+01     7.13870e+00     
6.63250e+01     7.22589e+00     
6.63262e+01     7.31284e+00     
6.63275e+01     7.39981e+00     
6.63288e+01     7.48613e+00     
6.63300e+01     7.57191e+00     
6.63313e+01     7.65792e+00     
6.63325e+01     7.74303e+00     
6.63337e+01     7.82794e+00     
6.63350e+01     7.91231e+00     
6.63363e+01     7.99655e+00     
6.63375e+01     8.08006e+00     
6.63388e+01     8.16317e+00     
6.63400e+01     8.24573e+00     
6.63412e+01     8.32798e+00     
6.63425e+01     8.40967e+00     
6.63438e+01     8.49102e+00     
6.63450e+01     8.57161e+00     
6.63463e+01     8.65122e+00     
6.63475e+01     8.73076e+00     
6.63487e+01     8.81007e+00     
6.63500e+01     8.88808e+00     
6.63512e+01     8.96561e+00     
6.63525e+01     9.04247e+00     
6.63538e+01     9.11897e+00     
6.63550e+01     9.19491e+00     
6.63562e+01     9.27038e+00     
6.63575e+01     9.34471e+00     
6.63587e+01     9.41838e+00     
6.63600e+01     9.49159e+00     
6.63613e+01     9.56403e+00     
6.63625e+01     9.63558e+00     
6.63637e+01     9.70675e+00     
6.63650e+01     9.77686e+00     
6.63662e+01     9.84639e+00     
6.63675e+01     9.91518e+00     
6.63688e+01     9.98317e+00     
6.63700e+01     1.00503e+01     
6.63712e+01     1.01167e+01     
6.63725e+01     1.01823e+01     
6.63737e+01     1.02473e+01     
6.63750e+01     1.03116e+01     
6.63763e+01     1.03747e+01     
6.63775e+01     1.04371e+01     
6.63788e+01     1.04986e+01     
6.63800e+01     1.05594e+01     
6.63812e+01     1.06196e+01     
6.63825e+01     1.06789e+01     
6.63838e+01     1.07372e+01     
6.63850e+01     1.07948e+01     
6.63863e+01     1.08511e+01     
6.63875e+01     1.09069e+01     
6.63887e+01     1.09620e+01     
6.63900e+01     1.10162e+01     
6.63913e+01     1.10692e+01     
6.63925e+01     1.11217e+01     
6.63938e+01     1.11733e+01     
6.63950e+01     1.12240e+01     
6.63962e+01     1.12740e+01     
6.63975e+01     1.13229e+01     
6.63988e+01     1.13712e+01     
6.64000e+01     1.14188e+01     
6.64013e+01     1.14656e+01     
6.64025e+01     1.15113e+01     
6.64037e+01     1.15565e+01     
6.64050e+01     1.16009e+01     
6.64063e+01     1.16443e+01     
6.64075e+01     1.16874e+01     
6.64088e+01     1.17296e+01     
6.64100e+01     1.17709e+01     
6.64112e+01     1.18117e+01     
6.64125e+01     1.18516e+01     
6.64137e+01     1.18909e+01     
6.64150e+01     1.19298e+01     
6.64163e+01     1.19676e+01     
6.64175e+01     1.20049e+01     
6.64187e+01     1.20416e+01     
6.64200e+01     1.20779e+01     
6.64212e+01     1.21134e+01     
6.64225e+01     1.21480e+01     
6.64238e+01     1.21824e+01     
6.64250e+01     1.22162e+01     
6.64262e+01     1.22494e+01     
6.64275e+01     1.22819e+01     
6.64287e+01     1.23142e+01     
6.64300e+01     1.23460e+01     
6.64313e+01     1.23772e+01     
6.64325e+01     1.24078e+01     
6.64337e+01     1.24380e+01     
6.64350e+01     1.24679e+01     
6.64362e+01     1.24972e+01     
6.64375e+01     1.25264e+01     
6.64388e+01     1.25549e+01     
6.64400e+01     1.25835e+01     
6.64413e+01     1.26116e+01     
6.64425e+01     1.26396e+01     
6.64437e+01     1.26673e+01     
6.64450e+01     1.26950e+01     
6.64463e+01     1.27226e+01     
6.64475e+01     1.27502e+01     
6.64488e+01     1.27777e+01     
6.64500e+01     1.28053e+01     
6.64512e+01     1.28331e+01     
6.64525e+01     1.28611e+01     
6.64538e+01     1.28892e+01     
6.64550e+01     1.29174e+01     
6.64563e+01     1.29460e+01     
6.64575e+01     1.29747e+01     
6.64587e+01     1.30038e+01     
6.64600e+01     1.30327e+01     
6.64613e+01     1.30615e+01     
6.64625e+01     1.30905e+01     
6.64638e+01     1.31193e+01     
6.64650e+01     1.31477e+01     
6.64662e+01     1.31757e+01     
6.64675e+01     1.32034e+01     
6.64688e+01     1.32311e+01     
6.64700e+01     1.32583e+01     
6.64713e+01     1.32853e+01     
6.64725e+01     1.33119e+01     
6.64737e+01     1.33386e+01     
6.64750e+01     1.33648e+01     
6.64762e+01     1.33909e+01     
6.64775e+01     1.34170e+01     
6.64788e+01     1.34428e+01     
6.64800e+01     1.34685e+01     
6.64812e+01     1.34940e+01     
6.64825e+01     1.35188e+01     
6.64837e+01     1.35436e+01     
6.64850e+01     1.35684e+01     
6.64863e+01     1.35927e+01     
6.64875e+01     1.36172e+01     
6.64887e+01     1.36416e+01     
6.64900e+01     1.36658e+01     
6.64912e+01     1.36901e+01     
6.64925e+01     1.37142e+01     
6.64938e+01     1.37378e+01     
6.64950e+01     1.37616e+01     
6.64962e+01     1.37852e+01     
6.64975e+01     1.38088e+01     
6.64987e+01     1.38324e+01     
6.65000e+01     1.38557e+01     
6.65013e+01     1.38794e+01     
6.65025e+01     1.39031e+01     
6.65038e+01     1.39269e+01     
6.65050e+01     1.39505e+01     
6.65062e+01     1.39744e+01     
6.65075e+01     1.39983e+01     
6.65088e+01     1.40226e+01     
6.65100e+01     1.40467e+01     
6.65113e+01     1.40711e+01     
6.65125e+01     1.40956e+01     
6.65137e+01     1.41207e+01     
6.65150e+01     1.41464e+01     
6.65163e+01     1.41715e+01     
6.65175e+01     1.41974e+01     
6.65188e+01     1.42237e+01     
6.65200e+01     1.42505e+01     
6.65212e+01     1.42776e+01     
6.65225e+01     1.43056e+01     
6.65238e+01     1.43338e+01     
6.65250e+01     1.43626e+01     
6.65263e+01     1.43922e+01     
6.65275e+01     1.44226e+01     
6.65287e+01     1.44538e+01     
6.65300e+01     1.44858e+01     
6.65313e+01     1.45186e+01     
6.65325e+01     1.45524e+01     
6.65338e+01     1.45875e+01     
6.65350e+01     1.46236e+01     
6.65362e+01     1.46609e+01     
6.65375e+01     1.46994e+01     
6.65387e+01     1.47394e+01     
6.65400e+01     1.47808e+01     
6.65413e+01     1.48237e+01     
6.65425e+01     1.48685e+01     
6.65437e+01     1.49148e+01     
6.65450e+01     1.49626e+01     
6.65462e+01     1.50125e+01     
6.65475e+01     1.50646e+01     
6.65488e+01     1.51186e+01     
6.65500e+01     1.51748e+01     
6.65512e+01     1.52331e+01     
6.65525e+01     1.52937e+01     
6.65537e+01     1.53565e+01     
6.65550e+01     1.54216e+01     
6.65563e+01     1.54891e+01     
6.65575e+01     1.55590e+01     
6.65587e+01     1.56314e+01     
6.65600e+01     1.57060e+01     
6.65612e+01     1.57827e+01     
6.65625e+01     1.58620e+01     
6.65638e+01     1.59433e+01     
6.65650e+01     1.60268e+01     
6.65663e+01     1.61124e+01     
6.65675e+01     1.61999e+01     
6.65687e+01     1.62889e+01     
6.65700e+01     1.63795e+01     
6.65713e+01     1.64718e+01     
6.65725e+01     1.65653e+01     
6.65738e+01     1.66598e+01     
6.65750e+01     1.67553e+01     
6.65762e+01     1.68516e+01     
6.65775e+01     1.69483e+01     
6.65788e+01     1.70448e+01     
6.65800e+01     1.71411e+01     
6.65813e+01     1.72366e+01     
6.65825e+01     1.73307e+01     
6.65837e+01     1.74228e+01     
6.65850e+01     1.75126e+01     
6.65863e+01     1.75994e+01     
6.65875e+01     1.76825e+01     
6.65888e+01     1.77610e+01     
6.65900e+01     1.78351e+01     
6.65912e+01     1.79034e+01     
6.65925e+01     1.79658e+01     
6.65938e+01     1.80220e+01     
6.65950e+01     1.80714e+01     
6.65963e+01     1.81142e+01     
6.65975e+01     1.81497e+01     
6.65987e+01     1.81784e+01     
6.66000e+01     1.82004e+01     
6.66012e+01     1.82161e+01     
6.66025e+01     1.82254e+01     
6.66038e+01     1.82291e+01     
6.66050e+01     1.82278e+01     
6.66062e+01     1.82222e+01     
6.66075e+01     1.82128e+01     
6.66087e+01     1.81986e+01     
6.66100e+01     1.81817e+01     
6.66113e+01     1.81618e+01     
6.66125e+01     1.81391e+01     
6.66137e+01     1.81148e+01     
6.66150e+01     1.80880e+01     
6.66162e+01     1.80589e+01     
6.66175e+01     1.80285e+01     
6.66188e+01     1.79979e+01     
6.66200e+01     1.79648e+01     
6.66212e+01     1.79314e+01     
6.66225e+01     1.78976e+01     
6.66237e+01     1.78618e+01     
6.66250e+01     1.78259e+01     
6.66263e+01     1.77893e+01     
6.66275e+01     1.77530e+01     
6.66288e+01     1.77143e+01     
6.66300e+01     1.76773e+01     
6.66312e+01     1.76387e+01     
6.66325e+01     1.75994e+01     
6.66338e+01     1.75602e+01     
6.66350e+01     1.75201e+01     
6.66363e+01     1.74802e+01     
6.66375e+01     1.74399e+01     
6.66387e+01     1.73981e+01     
6.66400e+01     1.73566e+01     
6.66413e+01     1.73140e+01     
6.66425e+01     1.72715e+01     
6.66438e+01     1.72284e+01     
6.66450e+01     1.71845e+01     
6.66462e+01     1.71399e+01     
6.66475e+01     1.70947e+01     
6.66488e+01     1.70494e+01     
6.66500e+01     1.70026e+01     
6.66513e+01     1.69555e+01     
6.66525e+01     1.69081e+01     
6.66537e+01     1.68590e+01     
6.66550e+01     1.68108e+01     
6.66563e+01     1.67609e+01     
6.66575e+01     1.67094e+01     
6.66588e+01     1.66585e+01     
6.66600e+01     1.66063e+01     
6.66612e+01     1.65529e+01     
6.66625e+01     1.65002e+01     
6.66637e+01     1.64449e+01     
6.66650e+01     1.63899e+01     
6.66663e+01     1.63346e+01     
6.66675e+01     1.62786e+01     
6.66687e+01     1.62213e+01     
6.66700e+01     1.61639e+01     
6.66712e+01     1.61055e+01     
6.66725e+01     1.60472e+01     
6.66738e+01     1.59876e+01     
6.66750e+01     1.59274e+01     
6.66762e+01     1.58667e+01     
6.66775e+01     1.58057e+01     
6.66787e+01     1.57441e+01     
6.66800e+01     1.56809e+01     
6.66813e+01     1.56188e+01     
6.66825e+01     1.55553e+01     
6.66837e+01     1.54910e+01     
6.66850e+01     1.54266e+01     
6.66862e+01     1.53613e+01     
6.66875e+01     1.52963e+01     
6.66888e+01     1.52302e+01     
6.66900e+01     1.51641e+01     
6.66913e+01     1.50972e+01     
6.66925e+01     1.50292e+01     
6.66937e+01     1.49616e+01     
6.66950e+01     1.48941e+01     
6.66963e+01     1.48245e+01     
6.66975e+01     1.47544e+01     
6.66988e+01     1.46859e+01     
6.67000e+01     1.46153e+01     
6.67012e+01     1.45447e+01     
6.67025e+01     1.44734e+01     
6.67038e+01     1.44001e+01     
6.67050e+01     1.43288e+01     
6.67063e+01     1.42550e+01     
6.67075e+01     1.41826e+01     
6.67087e+01     1.41098e+01     
6.67100e+01     1.40363e+01     
6.67113e+01     1.39621e+01     
6.67125e+01     1.38877e+01     
6.67138e+01     1.38131e+01     
6.67150e+01     1.37369e+01     
6.67162e+01     1.36608e+01     
6.67175e+01     1.35858e+01     
6.67188e+01     1.35094e+01     
6.67200e+01     1.34314e+01     
6.67213e+01     1.33543e+01     
6.67225e+01     1.32765e+01     
6.67237e+01     1.31983e+01     
6.67250e+01     1.31199e+01     
6.67262e+01     1.30402e+01     
6.67275e+01     1.29614e+01     
6.67288e+01     1.28813e+01     
6.67300e+01     1.28021e+01     
6.67312e+01     1.27214e+01     
6.67325e+01     1.26399e+01     
6.67337e+01     1.25591e+01     
6.67350e+01     1.24781e+01     
6.67363e+01     1.23970e+01     
6.67375e+01     1.23140e+01     
6.67387e+01     1.22312e+01     
6.67400e+01     1.21479e+01     
6.67412e+01     1.20654e+01     
6.67425e+01     1.19820e+01     
6.67438e+01     1.18980e+01     
6.67450e+01     1.18136e+01     
6.67462e+01     1.17296e+01     
6.67475e+01     1.16450e+01     
6.67487e+01     1.15600e+01     
6.67500e+01     1.14751e+01     
6.67513e+01     1.13896e+01     
6.67525e+01     1.13038e+01     
6.67538e+01     1.29906e+01     
6.67550e+01     1.25081e+01     
6.67562e+01     1.24150e+01     
6.67575e+01     1.23667e+01     
6.67588e+01     1.23189e+01     
6.67600e+01     1.22710e+01     
6.67613e+01     1.22234e+01     
6.67625e+01     1.21752e+01     
6.67637e+01     1.21268e+01     
6.67650e+01     1.20781e+01     
6.67663e+01     1.20296e+01     
6.67675e+01     1.19807e+01     
6.67688e+01     1.19323e+01     
6.67700e+01     1.18829e+01     
6.67712e+01     1.18343e+01     
6.67725e+01     1.17854e+01     
6.67738e+01     1.17362e+01     
6.67750e+01     1.16875e+01     
6.67763e+01     1.16381e+01     
6.67775e+01     1.15891e+01     
6.67787e+01     1.15398e+01     
6.67800e+01     1.14903e+01     
6.67813e+01     1.14405e+01     
6.67825e+01     1.15388e+01     
6.67838e+01     1.11194e+01     
6.67850e+01     1.13150e+01     
6.67862e+01     1.12178e+01     
6.67875e+01     1.11671e+01     
6.67887e+01     1.11149e+01     
6.67900e+01     1.10629e+01     
6.67913e+01     1.10114e+01     
6.67925e+01     1.09589e+01     
6.67937e+01     1.09061e+01     
6.67950e+01     1.08525e+01     
6.67962e+01     1.07992e+01     
6.67975e+01     1.07452e+01     
6.67988e+01     1.06909e+01     
6.68000e+01     1.06370e+01     
6.68012e+01     1.05820e+01     
6.68025e+01     1.05254e+01     
6.68037e+01     1.04681e+01     
6.68050e+01     1.04121e+01     
6.68063e+01     1.03547e+01     
6.68075e+01     1.02983e+01     
6.68087e+01     1.02409e+01     
6.68100e+01     1.01828e+01     
6.68112e+01     1.01238e+01     
6.68125e+01     1.00641e+01     
6.68138e+01     1.00049e+01     
6.68150e+01     9.94479e+00     
6.68163e+01     9.88402e+00     
6.68175e+01     9.82297e+00     
6.68187e+01     9.76120e+00     
6.68200e+01     9.69881e+00     
6.68213e+01     9.63584e+00     
6.68225e+01     9.54111e+00     
6.68238e+01     9.45620e+00     
6.68250e+01     9.40202e+00     
6.68262e+01     9.33681e+00     
6.68275e+01     9.27106e+00     
6.68288e+01     9.20504e+00     
6.68300e+01     9.13852e+00     
6.68313e+01     9.07124e+00     
6.68325e+01     9.00313e+00     
6.68337e+01     8.93424e+00     
6.68350e+01     8.86516e+00     
6.68363e+01     8.79541e+00     
6.68375e+01     8.72505e+00     
6.68388e+01     8.65376e+00     
6.68400e+01     8.58181e+00     
6.68412e+01     8.50952e+00     
6.68425e+01     8.43631e+00     
6.68438e+01     8.36242e+00     
6.68450e+01     8.28836e+00     
6.68463e+01     8.21327e+00     
6.68475e+01     8.07352e+00     
6.68487e+01     8.00528e+00     
6.68500e+01     7.93408e+00     
6.68512e+01     7.85737e+00     
6.68525e+01     7.77979e+00     
6.68538e+01     7.70156e+00     
6.68550e+01     7.62328e+00     
6.68562e+01     7.54419e+00     
6.68575e+01     7.46414e+00     
6.68587e+01     7.38401e+00     
6.68600e+01     7.30284e+00     
6.68613e+01     7.22066e+00     
6.68625e+01     7.13856e+00     
6.68637e+01     7.05572e+00     
6.68650e+01     6.97157e+00     
6.68662e+01     6.88673e+00     
6.68675e+01     6.72300e+00     
6.68688e+01     6.65600e+00     
6.68700e+01     6.57429e+00     
6.68712e+01     6.48849e+00     
6.68725e+01     6.40269e+00     
6.68737e+01     6.31632e+00     
6.68750e+01     6.22920e+00     
6.68763e+01     6.14160e+00     
6.68775e+01     6.05335e+00     
6.68788e+01     5.96387e+00     
6.68800e+01     5.87458e+00     
6.68812e+01     5.78406e+00     
6.68825e+01     5.69301e+00     
6.68838e+01     5.63708e+00     
6.68850e+01     5.36842e+00     
6.68863e+01     5.36737e+00     
6.68875e+01     5.26515e+00     
6.68887e+01     5.17360e+00     
6.68900e+01     5.08114e+00     
6.68913e+01     4.98854e+00     
6.68925e+01     4.89529e+00     
6.68938e+01     4.80156e+00     
6.68950e+01     4.70707e+00     
6.68962e+01     4.61221e+00     
6.68975e+01     4.51643e+00     
6.68988e+01     4.42064e+00     
6.69000e+01     4.28942e+00     
6.69013e+01     4.14341e+00     
6.69025e+01     4.07030e+00     
6.69037e+01     3.97537e+00     
6.69050e+01     3.87999e+00     
6.69063e+01     3.78414e+00     
6.69075e+01     3.68848e+00     
6.69088e+01     3.59272e+00     
6.69100e+01     3.49572e+00     
6.69112e+01     3.39842e+00     
6.69125e+01     3.30039e+00     
6.69137e+01     3.20206e+00     
6.69150e+01     3.04485e+00     
6.69163e+01     2.93050e+00     
6.69175e+01     2.84646e+00     
6.69187e+01     2.75089e+00     
6.69200e+01     2.65447e+00     
6.69212e+01     2.55756e+00     
6.69225e+01     2.46086e+00     
6.69238e+01     2.36407e+00     
6.69250e+01     2.26645e+00     
6.69262e+01     2.16875e+00     
6.69275e+01     2.07109e+00     
6.69287e+01     1.92637e+00     
6.69300e+01     1.79884e+00     
6.69313e+01     1.72142e+00     
6.69325e+01     1.62674e+00     
6.69337e+01     1.53231e+00     
6.69350e+01     1.43773e+00     
6.69362e+01     1.34274e+00     
6.69375e+01     1.24793e+00     
6.69388e+01     1.15255e+00     
6.69400e+01     1.05750e+00     
6.69413e+01     9.61927e-01     
6.69425e+01     7.90936e-01     
6.69437e+01     7.12593e-01     
6.69450e+01     6.27011e-01     
6.69463e+01     5.36344e-01     
6.69475e+01     4.45646e-01     
6.69488e+01     3.54768e-01     
6.69500e+01     2.64305e-01     
6.69512e+01     1.73439e-01     
6.69525e+01     8.29001e-02     
6.69538e+01     -8.31050e-03    
6.69550e+01     -1.43667e-01    
6.69563e+01     -2.52301e-01    
6.69575e+01     -3.24116e-01    
6.69587e+01     -4.09100e-01    
6.69600e+01     -4.93017e-01    
6.69613e+01     -5.77995e-01    
6.69625e+01     -6.61939e-01    
6.69638e+01     -7.46189e-01    
6.69650e+01     -8.30640e-01    
6.69662e+01     -9.14371e-01    
6.69675e+01     -1.03487e+00    
6.69688e+01     -1.13887e+00    
6.69700e+01     -1.20254e+00    
6.69713e+01     -1.27955e+00    
6.69725e+01     -1.35594e+00    
6.69737e+01     -1.43234e+00    
6.69750e+01     -1.50836e+00    
6.69762e+01     -1.58426e+00    
6.69775e+01     -1.66027e+00    
6.69788e+01     -1.73549e+00    
6.69800e+01     -1.85039e+00    
6.69812e+01     -1.93011e+00    
6.69825e+01     -1.98934e+00    
6.69837e+01     -2.05743e+00    
6.69850e+01     -2.12475e+00    
6.69863e+01     -2.19213e+00    
6.69875e+01     -2.25921e+00    
6.69887e+01     -2.32599e+00    
6.69900e+01     -2.39257e+00    
6.69912e+01     -2.45929e+00    
6.69925e+01     -2.56931e+00    
6.69938e+01     -2.61939e+00    
6.69950e+01     -2.67513e+00    
6.69962e+01     -2.73287e+00    
6.69975e+01     -2.79022e+00    
6.69987e+01     -2.84699e+00    
6.70000e+01     -2.90298e+00    
6.70013e+01     -2.95888e+00    
6.70025e+01     -3.01428e+00    
6.70038e+01     -3.07528e+00    
6.70050e+01     -3.15976e+00    
6.70062e+01     -3.19296e+00    
6.70075e+01     -3.23894e+00    
6.70088e+01     -3.28375e+00    
6.70100e+01     -3.32854e+00    
6.70113e+01     -3.37238e+00    
6.70125e+01     -3.41556e+00    
6.70137e+01     -3.45803e+00    
6.70150e+01     -3.49978e+00    
6.70163e+01     -3.55331e+00    
6.70175e+01     -3.60108e+00    
6.70188e+01     -3.62721e+00    
6.70200e+01     -3.65916e+00    
6.70212e+01     -3.69078e+00    
6.70225e+01     -3.72129e+00    
6.70238e+01     -3.75110e+00    
6.70250e+01     -3.78056e+00    
6.70263e+01     -3.80942e+00    
6.70275e+01     -3.83730e+00    
6.70287e+01     -3.87533e+00    
6.70300e+01     -3.89699e+00    
6.70313e+01     -3.91397e+00    
6.70325e+01     -3.93188e+00    
6.70338e+01     -3.94893e+00    
6.70350e+01     -3.96538e+00    
6.70362e+01     -3.98142e+00    
6.70375e+01     -3.99665e+00    
6.70387e+01     -4.01209e+00    
6.70400e+01     -4.02680e+00    
6.70413e+01     -4.04354e+00    
6.70425e+01     -4.04851e+00    
6.70437e+01     -4.05365e+00    
6.70450e+01     -4.05877e+00    
6.70462e+01     -4.06340e+00    
6.70475e+01     -4.06719e+00    
6.70488e+01     -4.07099e+00    
6.70500e+01     -4.07418e+00    
6.70512e+01     -4.07640e+00    
6.70525e+01     -4.07871e+00    
6.70537e+01     -4.07644e+00    
6.70550e+01     -4.06836e+00    
6.70563e+01     -4.06322e+00    
6.70575e+01     -4.05684e+00    
6.70587e+01     -4.05028e+00    
6.70600e+01     -4.04305e+00    
6.70612e+01     -4.03529e+00    
6.70625e+01     -4.02704e+00    
6.70638e+01     -4.01864e+00    
6.70650e+01     -4.00980e+00    
6.70663e+01     -3.99743e+00    
6.70675e+01     -3.96973e+00    
6.70687e+01     -3.95712e+00    
6.70700e+01     -3.94021e+00    
6.70713e+01     -3.92316e+00    
6.70725e+01     -3.90563e+00    
6.70738e+01     -3.88783e+00    
6.70750e+01     -3.86949e+00    
6.70762e+01     -3.85108e+00    
6.70775e+01     -3.83280e+00    
6.70788e+01     -3.81419e+00    
6.70800e+01     -3.78321e+00    
6.70813e+01     -3.74678e+00    
6.70825e+01     -3.72592e+00    
6.70837e+01     -3.70068e+00    
6.70850e+01     -3.67489e+00    
6.70863e+01     -3.64885e+00    
6.70875e+01     -3.62281e+00    
6.70888e+01     -3.59668e+00    
6.70900e+01     -3.57047e+00    
6.70912e+01     -3.54418e+00    
6.70925e+01     -3.51772e+00    
6.70938e+01     -3.48542e+00    
6.70950e+01     -3.42794e+00    
6.70963e+01     -3.40503e+00    
6.70975e+01     -3.37350e+00    
6.70987e+01     -3.34138e+00    
6.71000e+01     -3.30919e+00    
6.71012e+01     -3.27728e+00    
6.71025e+01     -3.24553e+00    
6.71038e+01     -3.21387e+00    
6.71050e+01     -3.18232e+00    
6.71062e+01     -3.15080e+00    
6.71075e+01     -3.11941e+00    
6.71087e+01     -3.07937e+00    
6.71100e+01     -3.01494e+00    
6.71113e+01     -2.98978e+00    
6.71125e+01     -2.95501e+00    
6.71137e+01     -2.92042e+00    
6.71150e+01     -2.88580e+00    
6.71162e+01     -2.85167e+00    
6.71175e+01     -2.81789e+00    
6.71188e+01     -2.78463e+00    
6.71200e+01     -2.75149e+00    
6.71212e+01     -2.71869e+00    
6.71225e+01     -2.68658e+00    
6.71237e+01     -2.65504e+00    
6.71250e+01     -2.61023e+00    
6.71263e+01     -2.54787e+00    
6.71275e+01     -2.52390e+00    
6.71288e+01     -2.49027e+00    
6.71300e+01     -2.45721e+00    
6.71312e+01     -2.42493e+00    
6.71325e+01     -2.39317e+00    
6.71338e+01     -2.36170e+00    
6.71350e+01     -2.33138e+00    
6.71363e+01     -2.30184e+00    
6.71375e+01     -2.27284e+00    
6.71387e+01     -2.24468e+00    
6.71400e+01     -2.21696e+00    
6.71413e+01     -2.19021e+00    
6.71425e+01     -2.00047e+00    
6.71438e+01     -2.30937e+00    
6.71450e+01     -2.02287e+00    
6.71462e+01     -2.05154e+00    
6.71475e+01     -2.02620e+00    
6.71488e+01     -2.00143e+00    
6.71500e+01     -1.97791e+00    
6.71513e+01     -1.95546e+00    
6.71525e+01     -1.93338e+00    
6.71537e+01     -1.91262e+00    
6.71550e+01     -1.89305e+00    
6.71563e+01     -1.87469e+00    
6.71575e+01     -1.85695e+00    
6.71588e+01     -1.84056e+00    
6.71600e+01     -1.82514e+00    
6.71612e+01     -1.81121e+00    
6.71625e+01     -1.79840e+00    
6.71637e+01     -1.77397e+00    
6.71650e+01     -1.73174e+00    
6.71663e+01     -1.73083e+00    
6.71675e+01     -1.72084e+00    
6.71687e+01     -1.71231e+00    
6.71700e+01     -1.70440e+00    
6.71712e+01     -1.69835e+00    
6.71725e+01     -1.69343e+00    
6.71738e+01     -1.69001e+00    
6.71750e+01     -1.68785e+00    
6.71762e+01     -1.68715e+00    
6.71775e+01     -1.68761e+00    
6.71787e+01     -1.68998e+00    
6.71800e+01     -1.69326e+00    
6.71813e+01     -1.69818e+00    
6.71825e+01     -1.70440e+00    
6.71837e+01     -1.71235e+00    
6.71850e+01     -1.72142e+00    
6.71862e+01     -1.73186e+00    
6.71875e+01     -1.74357e+00    
6.71888e+01     -1.75655e+00    
6.71900e+01     -1.56265e+00    
6.71913e+01     -2.02625e+00    
6.71925e+01     -1.70610e+00    
6.71937e+01     -1.79303e+00    
6.71950e+01     -1.81184e+00    
6.71963e+01     -1.83186e+00    
6.71975e+01     -1.85285e+00    
6.71988e+01     -1.87526e+00    
6.72000e+01     -1.89913e+00    
6.72012e+01     -1.92384e+00    
6.72025e+01     -1.95014e+00    
6.72038e+01     -1.97812e+00    
6.72050e+01     -2.00747e+00    
6.72063e+01     -2.03786e+00    
6.72075e+01     -2.06964e+00    
6.72087e+01     -2.10290e+00    
6.72100e+01     -2.13792e+00    
6.72113e+01     -2.17386e+00    
6.72125e+01     -2.21210e+00    
6.72138e+01     -2.25147e+00    
6.72150e+01     -2.29244e+00    
6.72162e+01     -2.33514e+00    
6.72175e+01     -2.37897e+00    
6.72188e+01     -2.42535e+00    
6.72200e+01     -2.47284e+00    
6.72213e+01     -2.52196e+00    
6.72225e+01     -2.57356e+00    
6.72237e+01     -2.62643e+00    
6.72250e+01     -2.68107e+00    
6.72262e+01     -2.73768e+00    
6.72275e+01     -2.79635e+00    
6.72288e+01     -2.85693e+00    
6.72300e+01     -2.91940e+00    
6.72312e+01     -2.98391e+00    
6.72325e+01     -3.05029e+00    
6.72337e+01     -3.11898e+00    
6.72350e+01     -3.18959e+00    
6.72363e+01     -3.26227e+00    
6.72375e+01     -3.33733e+00    
6.72387e+01     -3.41432e+00    
6.72400e+01     -3.49356e+00    
6.72412e+01     -3.57520e+00    
6.72425e+01     -3.65905e+00    
6.72438e+01     -3.74552e+00    
6.72450e+01     -3.83312e+00    
6.72462e+01     -3.92412e+00    
6.72475e+01     -4.01711e+00    
6.72487e+01     -4.11245e+00    
6.72500e+01     -4.21035e+00    
6.72513e+01     -4.31034e+00    
6.72525e+01     -4.41303e+00    
6.72538e+01     -2.72561e+00    
6.72550e+01     -3.21334e+00    
6.72562e+01     -3.32117e+00    
6.72575e+01     -3.38233e+00    
6.72588e+01     -3.44443e+00    
6.72600e+01     -3.50834e+00    
6.72613e+01     -3.57296e+00    
6.72625e+01     -3.63897e+00    
6.72637e+01     -3.70614e+00    
6.72650e+01     -3.77478e+00    
6.72663e+01     -3.84474e+00    
6.72675e+01     -3.91572e+00    
6.72688e+01     -3.98844e+00    
6.72700e+01     -4.06154e+00    
6.72712e+01     -4.13599e+00    
6.72725e+01     -4.21219e+00    
6.72738e+01     -4.28899e+00    
6.72750e+01     -4.36660e+00    
6.72763e+01     -4.44545e+00    
6.72775e+01     -4.52486e+00    
6.72787e+01     -4.60567e+00    
6.72800e+01     -4.68741e+00    
6.72813e+01     -4.76997e+00    
6.72825e+01     -4.85366e+00    
6.72838e+01     -4.93754e+00    
6.72850e+01     -5.02227e+00    
6.72862e+01     -5.10744e+00    
6.72875e+01     -5.19362e+00    
6.72887e+01     -5.28044e+00    
6.72900e+01     -5.36772e+00    
6.72913e+01     -5.45568e+00    
6.72925e+01     -5.54411e+00    
6.72937e+01     -5.63289e+00    
6.72950e+01     -5.72180e+00    
6.72962e+01     -5.81166e+00    
6.72975e+01     -5.90127e+00    
6.72988e+01     -5.99157e+00    
6.73000e+01     -6.08212e+00    
6.73012e+01     -6.17279e+00    
6.73025e+01     -6.26394e+00    
6.73037e+01     -6.35488e+00    
6.73050e+01     -6.44623e+00    
6.73063e+01     -6.53736e+00    
6.73075e+01     -6.62895e+00    
6.73087e+01     -6.72037e+00    
6.73100e+01     -6.81160e+00    
6.73112e+01     -6.90303e+00    
6.73125e+01     -6.99378e+00    
6.73138e+01     -7.08518e+00    
6.73150e+01     -7.17650e+00    
6.73163e+01     -7.26772e+00    
6.73175e+01     -7.35857e+00    
6.73187e+01     -7.44876e+00    
6.73200e+01     -7.53910e+00    
6.73213e+01     -7.62922e+00    
6.73225e+01     -7.71911e+00    
6.73238e+01     -7.80839e+00    
6.73250e+01     -7.89738e+00    
6.73262e+01     -7.98625e+00    
6.73275e+01     -8.07463e+00    
6.73288e+01     -8.16215e+00    
6.73300e+01     -8.24964e+00    
6.73313e+01     -8.33674e+00    
6.73325e+01     -8.42306e+00    
6.73337e+01     -8.50928e+00    
6.73350e+01     -8.59500e+00    
6.73363e+01     -8.67982e+00    
6.73375e+01     -8.76438e+00    
6.73388e+01     -8.84846e+00    
6.73400e+01     -8.93150e+00    
6.73412e+01     -9.01409e+00    
6.73425e+01     -9.09644e+00    
6.73438e+01     -9.17819e+00    
6.73450e+01     -9.25894e+00    
6.73463e+01     -9.33922e+00    
6.73475e+01     -9.41912e+00    
6.73487e+01     -9.49776e+00    
6.73500e+01     -9.57599e+00    
6.73512e+01     -9.65350e+00    
6.73525e+01     -9.73061e+00    
6.73538e+01     -9.80665e+00    
6.73550e+01     -9.88223e+00    
6.73562e+01     -9.95702e+00    
6.73575e+01     -1.00312e+01    
6.73587e+01     -1.01045e+01    
6.73600e+01     -1.01771e+01    
6.73613e+01     -1.02489e+01    
6.73625e+01     -1.03199e+01    
6.73637e+01     -1.03900e+01    
6.73650e+01     -1.04594e+01    
6.73662e+01     -1.05282e+01    
6.73675e+01     -1.05961e+01    
6.73688e+01     -1.06630e+01    
6.73700e+01     -1.07293e+01    
6.73712e+01     -1.07949e+01    
6.73725e+01     -1.08596e+01    
6.73737e+01     -1.09235e+01    
6.73750e+01     -1.09863e+01    
6.73763e+01     -1.10483e+01    
6.73775e+01     -1.11098e+01    
6.73788e+01     -1.11701e+01    
6.73800e+01     -1.12297e+01    
6.73812e+01     -1.12888e+01    
6.73825e+01     -1.13466e+01    
6.73838e+01     -1.14037e+01    
6.73850e+01     -1.14601e+01    
6.73863e+01     -1.15156e+01    
6.73875e+01     -1.15703e+01    
6.73887e+01     -1.16242e+01    
6.73900e+01     -1.16775e+01    
6.73913e+01     -1.17298e+01    
6.73925e+01     -1.17814e+01    
6.73938e+01     -1.18323e+01    
6.73950e+01     -1.18821e+01    
6.73962e+01     -1.19314e+01    
6.73975e+01     -1.19801e+01    
6.73988e+01     -1.20282e+01    
6.74000e+01     -1.20753e+01    
6.74013e+01     -1.21217e+01    
6.74025e+01     -1.21677e+01    
6.74037e+01     -1.22128e+01    
6.74050e+01     -1.22575e+01    
6.74063e+01     -1.23016e+01    
6.74075e+01     -1.23448e+01    
6.74088e+01     -1.23876e+01    
6.74100e+01     -1.24299e+01    
6.74112e+01     -1.24717e+01    
6.74125e+01     -1.25130e+01    
6.74137e+01     -1.25538e+01    
6.74150e+01     -1.25940e+01    
6.74163e+01     -1.26340e+01    
6.74175e+01     -1.26733e+01    
6.74187e+01     -1.27122e+01    
6.74200e+01     -1.27507e+01    
6.74212e+01     -1.27888e+01    
6.74225e+01     -1.28265e+01    
6.74238e+01     -1.28639e+01    
6.74250e+01     -1.29010e+01    
6.74262e+01     -1.29378e+01    
6.74275e+01     -1.29741e+01    
6.74287e+01     -1.30103e+01    
6.74300e+01     -1.30462e+01    
6.74313e+01     -1.30819e+01    
6.74325e+01     -1.31173e+01    
6.74337e+01     -1.31525e+01    
6.74350e+01     -1.31875e+01    
6.74362e+01     -1.32228e+01    
6.74375e+01     -1.32577e+01    
6.74388e+01     -1.32930e+01    
6.74400e+01     -1.33282e+01    
6.74413e+01     -1.33635e+01    
6.74425e+01     -1.33991e+01    
6.74437e+01     -1.34349e+01    
6.74450e+01     -1.34711e+01    
6.74463e+01     -1.35077e+01    
6.74475e+01     -1.35446e+01    
6.74488e+01     -1.35815e+01    
6.74500e+01     -1.36189e+01    
6.74512e+01     -1.36562e+01    
6.74525e+01     -1.36937e+01    
6.74538e+01     -1.37309e+01    
6.74550e+01     -1.37678e+01    
6.74563e+01     -1.38044e+01    
6.74575e+01     -1.38408e+01    
6.74587e+01     -1.38763e+01    
6.74600e+01     -1.39118e+01    
6.74613e+01     -1.39467e+01    
6.74625e+01     -1.39816e+01    
6.74638e+01     -1.40164e+01    
6.74650e+01     -1.40507e+01    
6.74662e+01     -1.40847e+01    
6.74675e+01     -1.41185e+01    
6.74688e+01     -1.41522e+01    
6.74700e+01     -1.41856e+01    
6.74713e+01     -1.42184e+01    
6.74725e+01     -1.42514e+01    
6.74737e+01     -1.42839e+01    
6.74750e+01     -1.43162e+01    
6.74762e+01     -1.43485e+01    
6.74775e+01     -1.43805e+01    
6.74788e+01     -1.44121e+01    
6.74800e+01     -1.44437e+01    
6.74812e+01     -1.44752e+01    
6.74825e+01     -1.45065e+01    
6.74837e+01     -1.45379e+01    
6.74850e+01     -1.45692e+01    
6.74863e+01     -1.46005e+01    
6.74875e+01     -1.46316e+01    
6.74887e+01     -1.46628e+01    
6.74900e+01     -1.46945e+01    
6.74912e+01     -1.47261e+01    
6.74925e+01     -1.47578e+01    
6.74938e+01     -1.47891e+01    
6.74950e+01     -1.48210e+01    
6.74962e+01     -1.48531e+01    
6.74975e+01     -1.48857e+01    
6.74987e+01     -1.49183e+01    
6.75000e+01     -1.49514e+01    
6.75013e+01     -1.49850e+01    
6.75025e+01     -1.50193e+01    
6.75038e+01     -1.50539e+01    
6.75050e+01     -1.50890e+01    
6.75062e+01     -1.51251e+01    
6.75075e+01     -1.51620e+01    
6.75088e+01     -1.51994e+01    
6.75100e+01     -1.52381e+01    
6.75113e+01     -1.52777e+01    
6.75125e+01     -1.53185e+01    
6.75137e+01     -1.53605e+01    
6.75150e+01     -1.54037e+01    
6.75163e+01     -1.54488e+01    
6.75175e+01     -1.54951e+01    
6.75188e+01     -1.55434e+01    
6.75200e+01     -1.55936e+01    
6.75212e+01     -1.56454e+01    
6.75225e+01     -1.56999e+01    
6.75238e+01     -1.57566e+01    
6.75250e+01     -1.58156e+01    
6.75263e+01     -1.58770e+01    
6.75275e+01     -1.59417e+01    
6.75287e+01     -1.60093e+01    
6.75300e+01     -1.60800e+01    
6.75006e+01     -1.51330e+01    
6.75013e+01     -1.49474e+01    
6.75019e+01     -1.50187e+01    
6.75025e+01     -1.50372e+01    
6.75031e+01     -1.50550e+01    
6.75038e+01     -1.50728e+01    
6.75044e+01     -1.50904e+01    
6.75050e+01     -1.51084e+01    
6.75056e+01     -1.51264e+01    
6.75062e+01     -1.51448e+01    
6.75069e+01     -1.51632e+01    
6.75075e+01     -1.51818e+01    
6.75081e+01     -1.52006e+01    
6.75088e+01     -1.52197e+01    
6.75094e+01     -1.52390e+01    
6.75100e+01     -1.52587e+01    
6.75106e+01     -1.52785e+01    
6.75113e+01     -1.52985e+01    
6.75119e+01     -1.53189e+01    
6.75125e+01     -1.53396e+01    
6.75131e+01     -1.53607e+01    
6.75137e+01     -1.53819e+01    
6.75144e+01     -1.54036e+01    
6.75150e+01     -1.54257e+01    
6.75156e+01     -1.54481e+01    
6.75163e+01     -1.54709e+01    
6.75169e+01     -1.54942e+01    
6.75175e+01     -1.55178e+01    
6.75181e+01     -1.55418e+01    
6.75188e+01     -1.55664e+01    
6.75194e+01     -1.55914e+01    
6.75200e+01     -1.56167e+01    
6.75206e+01     -1.56426e+01    
6.75212e+01     -1.56693e+01    
6.75219e+01     -1.56963e+01    
6.75225e+01     -1.57240e+01    
6.75231e+01     -1.57523e+01    
6.75238e+01     -1.57812e+01    
6.75244e+01     -1.58106e+01    
6.75250e+01     -1.58407e+01    
6.75256e+01     -1.58714e+01    
6.75263e+01     -1.59028e+01    
6.75269e+01     -1.59350e+01    
6.75275e+01     -1.59680e+01    
6.75281e+01     -1.60017e+01    
6.75287e+01     -1.60360e+01    
6.75294e+01     -1.60713e+01    
6.75300e+01     -1.61073e+01    
6.75306e+01     -1.61440e+01    
6.75313e+01     -1.61817e+01    
6.75319e+01     -1.62202e+01    
6.75325e+01     -1.62597e+01    
6.75331e+01     -1.62998e+01    
6.75338e+01     -1.63409e+01    
6.75344e+01     -1.63830e+01    
6.75350e+01     -1.64257e+01    
6.75356e+01     -1.64694e+01    
6.75362e+01     -1.65139e+01    
6.75369e+01     -1.65593e+01    
6.75375e+01     -1.66054e+01    
6.75381e+01     -1.66524e+01    
6.75387e+01     -1.67002e+01    
6.75394e+01     -1.67487e+01    
6.75400e+01     -1.67979e+01    
6.75406e+01     -1.68479e+01    
6.75413e+01     -1.68985e+01    
6.75419e+01     -1.69496e+01    
6.75425e+01     -1.70013e+01    
6.75431e+01     -1.70536e+01    
6.75437e+01     -1.71063e+01    
6.75444e+01     -1.71595e+01    
6.75450e+01     -1.72130e+01    
6.75456e+01     -1.72668e+01    
6.75462e+01     -1.73208e+01    
6.75469e+01     -1.73750e+01    
6.75475e+01     -1.74294e+01    
6.75481e+01     -1.74837e+01    
6.75488e+01     -1.75378e+01    
6.75494e+01     -1.75920e+01    
6.75500e+01     -1.76458e+01    
6.75506e+01     -1.76992e+01    
6.75512e+01     -1.77524e+01    
6.75519e+01     -1.78052e+01    
6.75525e+01     -1.78575e+01    
6.75531e+01     -1.79093e+01    
6.75537e+01     -1.79605e+01    
6.75544e+01     -1.80110e+01    
6.75550e+01     -1.80607e+01    
6.75556e+01     -1.81096e+01    
6.75563e+01     -1.81580e+01    
6.75569e+01     -1.82055e+01    
6.75575e+01     -1.82522e+01    
6.75581e+01     -1.82978e+01    
6.75587e+01     -1.83426e+01    
6.75594e+01     -1.83866e+01    
6.75600e+01     -1.84294e+01    
6.75606e+01     -1.84714e+01    
6.75612e+01     -1.85125e+01    
6.75619e+01     -1.85526e+01    
6.75625e+01     -1.85916e+01    
6.75631e+01     -1.86295e+01    
6.75638e+01     -1.86661e+01    
6.75644e+01     -1.87020e+01    
6.75650e+01     -1.87364e+01    
6.75656e+01     -1.87700e+01    
6.75663e+01     -1.88024e+01    
6.75669e+01     -1.88337e+01    
6.75675e+01     -1.88638e+01    
6.75681e+01     -1.88937e+01    
6.75687e+01     -1.89220e+01    
6.75694e+01     -1.89491e+01    
6.75700e+01     -1.89754e+01    
6.75706e+01     -1.90007e+01    
6.75713e+01     -1.90250e+01    
6.75719e+01     -1.90477e+01    
6.75725e+01     -1.90701e+01    
6.75731e+01     -1.90918e+01    
6.75738e+01     -1.91126e+01    
6.75744e+01     -1.91323e+01    
6.75750e+01     -1.91514e+01    
6.75756e+01     -1.91694e+01    
6.75762e+01     -1.91866e+01    
6.75769e+01     -1.92028e+01    
6.75775e+01     -1.92177e+01    
6.75781e+01     -1.92330e+01    
6.75788e+01     -1.92465e+01    
6.75794e+01     -1.92594e+01    
6.75800e+01     -1.92716e+01    
6.75806e+01     -1.92824e+01    
6.75813e+01     -1.92929e+01    
6.75819e+01     -1.93032e+01    
6.75825e+01     -1.93123e+01    
6.75831e+01     -1.93208e+01    
6.75837e+01     -1.93289e+01    
6.75844e+01     -1.93367e+01    
6.75850e+01     -1.93440e+01    
6.75856e+01     -1.93498e+01    
6.75863e+01     -1.93556e+01    
6.75869e+01     -1.93607e+01    
6.75875e+01     -1.93648e+01    
6.75881e+01     -1.93687e+01    
6.75888e+01     -1.93715e+01    
6.75894e+01     -1.93743e+01    
6.75900e+01     -1.93769e+01    
6.75906e+01     -1.93780e+01    
6.75912e+01     -1.93792e+01    
6.75919e+01     -1.93794e+01    
6.75925e+01     -1.93795e+01    
6.75931e+01     -1.93791e+01    
6.75938e+01     -1.93786e+01    
6.75944e+01     -1.93776e+01    
6.75950e+01     -1.93761e+01    
6.75956e+01     -1.93742e+01    
6.75963e+01     -1.93718e+01    
6.75969e+01     -1.93691e+01    
6.75975e+01     -1.93672e+01    
6.75981e+01     -1.93644e+01    
6.75987e+01     -1.93609e+01    
6.75994e+01     -1.93563e+01    
6.76000e+01     -1.93516e+01    
6.76006e+01     -1.93478e+01    
6.76012e+01     -1.93423e+01    
6.76019e+01     -1.93367e+01    
6.76025e+01     -1.93315e+01    
6.76031e+01     -1.93250e+01    
6.76038e+01     -1.93184e+01    
6.76044e+01     -1.93119e+01    
6.76050e+01     -1.93046e+01    
6.76056e+01     -1.92971e+01    
6.76062e+01     -1.92885e+01    
6.76069e+01     -1.92805e+01    
6.76075e+01     -1.92720e+01    
6.76081e+01     -1.92635e+01    
6.76087e+01     -1.92543e+01    
6.76094e+01     -1.92452e+01    
6.76100e+01     -1.92357e+01    
6.76106e+01     -1.92256e+01    
6.76113e+01     -1.92159e+01    
6.76119e+01     -1.92056e+01    
6.76125e+01     -1.91945e+01    
6.76131e+01     -1.91840e+01    
6.76137e+01     -1.91728e+01    
6.76144e+01     -1.91619e+01    
6.76150e+01     -1.91502e+01    
6.76156e+01     -1.91379e+01    
6.76162e+01     -1.91255e+01    
6.76169e+01     -1.91127e+01    
6.76175e+01     -1.91000e+01    
6.76181e+01     -1.90876e+01    
6.76188e+01     -1.90745e+01    
6.76194e+01     -1.90612e+01    
6.76200e+01     -1.90476e+01    
6.76206e+01     -1.90333e+01    
6.76212e+01     -1.90186e+01    
6.76219e+01     -1.90045e+01    
6.76225e+01     -1.89895e+01    
6.76231e+01     -1.89746e+01    
6.76237e+01     -1.89589e+01    
6.76244e+01     -1.89436e+01    
6.76250e+01     -1.89283e+01    
6.76256e+01     -1.89121e+01    
6.76263e+01     -1.88958e+01    
6.76269e+01     -1.88792e+01    
6.76275e+01     -1.88628e+01    
6.76281e+01     -1.88451e+01    
6.76288e+01     -1.88275e+01    
6.76294e+01     -1.88100e+01    
6.76300e+01     -1.87925e+01    
6.76306e+01     -1.87741e+01    
6.76312e+01     -1.87559e+01    
6.76319e+01     -1.87378e+01    
6.76325e+01     -1.87193e+01    
6.76331e+01     -1.87003e+01    
6.76338e+01     -1.86812e+01    
6.76344e+01     -1.86611e+01    
6.76350e+01     -1.86421e+01    
6.76356e+01     -1.86215e+01    
6.76363e+01     -1.86016e+01    
6.76369e+01     -1.85815e+01    
6.76375e+01     -1.85611e+01    
6.76381e+01     -1.85394e+01    
6.76387e+01     -1.85189e+01    
6.76394e+01     -1.84976e+01    
6.76400e+01     -1.84766e+01    
6.76406e+01     -1.84554e+01    
6.76413e+01     -1.84333e+01    
6.76419e+01     -1.84115e+01    
6.76425e+01     -1.83886e+01    
6.76431e+01     -1.83668e+01    
6.76438e+01     -1.83447e+01    
6.76444e+01     -1.83218e+01    
6.76450e+01     -1.82985e+01    
6.76456e+01     -1.82754e+01    
6.76462e+01     -1.82525e+01    
6.76469e+01     -1.82295e+01    
6.76475e+01     -1.82057e+01    
6.76481e+01     -1.81815e+01    
6.76488e+01     -1.81578e+01    
6.76494e+01     -1.81338e+01    
6.76500e+01     -1.81098e+01    
6.76506e+01     -1.80849e+01    
6.76513e+01     -1.80600e+01    
6.76519e+01     -1.80356e+01    
6.76525e+01     -1.80106e+01    
6.76531e+01     -1.79855e+01    
6.76537e+01     -1.79603e+01    
6.76544e+01     -1.79345e+01    
6.76550e+01     -1.79090e+01    
6.76556e+01     -1.78834e+01    
6.76563e+01     -1.78572e+01    
6.76569e+01     -1.78306e+01    
6.76575e+01     -1.78044e+01    
6.76581e+01     -1.77784e+01    
6.76588e+01     -1.77518e+01    
6.76594e+01     -1.77243e+01    
6.76600e+01     -1.76976e+01    
6.76606e+01     -1.76703e+01    
6.76612e+01     -1.76426e+01    
6.76619e+01     -1.76152e+01    
6.76625e+01     -1.75871e+01    
6.76631e+01     -1.75594e+01    
6.76637e+01     -1.75319e+01    
6.76644e+01     -1.75037e+01    
6.76650e+01     -1.74745e+01    
6.76656e+01     -1.74465e+01    
6.76663e+01     -1.74174e+01    
6.76669e+01     -1.73889e+01    
6.76675e+01     -1.73601e+01    
6.76681e+01     -1.73306e+01    
6.76687e+01     -1.73013e+01    
6.76694e+01     -1.72715e+01    
6.76700e+01     -1.72418e+01    
6.76706e+01     -1.72121e+01    
6.76712e+01     -1.71826e+01    
6.76719e+01     -1.71525e+01    
6.76725e+01     -1.71219e+01    
6.76731e+01     -1.70911e+01    
6.76738e+01     -1.70610e+01    
6.76744e+01     -1.70300e+01    
6.76750e+01     -1.69992e+01    
6.76756e+01     -1.69680e+01    
6.76762e+01     -1.69370e+01    
6.76769e+01     -1.69060e+01    
6.76775e+01     -1.68744e+01    
6.76781e+01     -1.68422e+01    
6.76787e+01     -1.68096e+01    
6.76794e+01     -1.67784e+01    
6.76800e+01     -1.67457e+01    
6.76806e+01     -1.67137e+01    
6.76813e+01     -1.66814e+01    
6.76819e+01     -1.66486e+01    
6.76825e+01     -1.66149e+01    
6.76831e+01     -1.65826e+01    
6.76837e+01     -1.65496e+01    
6.76844e+01     -1.65163e+01    
6.76850e+01     -1.64830e+01    
6.76856e+01     -1.64496e+01    
6.76862e+01     -1.64161e+01    
6.76869e+01     -1.63820e+01    
6.76875e+01     -1.63475e+01    
6.76881e+01     -1.63136e+01    
6.76888e+01     -1.62791e+01    
6.76894e+01     -1.62449e+01    
6.76900e+01     -1.62104e+01    
6.76906e+01     -1.61751e+01    
6.76913e+01     -1.61396e+01    
6.76919e+01     -1.61050e+01    
6.76925e+01     -1.60702e+01    
6.76931e+01     -1.60347e+01    
6.76937e+01     -1.59996e+01    
6.76944e+01     -1.59640e+01    
6.76950e+01     -1.59281e+01    
6.76956e+01     -1.58923e+01    
6.76963e+01     -1.58564e+01    
6.76969e+01     -1.58203e+01    
6.76975e+01     -1.57833e+01    
6.76981e+01     -1.57471e+01    
6.76988e+01     -1.57105e+01    
6.76994e+01     -1.56739e+01    
6.77000e+01     -1.56370e+01    
6.77006e+01     -1.55996e+01    
6.77012e+01     -1.55628e+01    
6.77019e+01     -1.55254e+01    
6.77025e+01     -1.54878e+01    
6.77031e+01     -1.54505e+01    
6.77038e+01     -1.54129e+01    
6.77044e+01     -1.53730e+01    
6.77050e+01     -1.53346e+01    
6.77056e+01     -1.52963e+01    
6.77063e+01     -1.52579e+01    
6.77069e+01     -1.52197e+01    
6.77075e+01     -1.51808e+01    
6.77081e+01     -1.51423e+01    
6.77087e+01     -1.51031e+01    
6.77094e+01     -1.50637e+01    
6.77100e+01     -1.50250e+01    
6.77106e+01     -1.49861e+01    
6.77113e+01     -1.49464e+01    
6.77119e+01     -1.49068e+01    
6.77125e+01     -1.48671e+01    
6.77131e+01     -1.48277e+01    
6.77138e+01     -1.47877e+01    
6.77144e+01     -1.47479e+01    
6.77150e+01     -1.47075e+01    
6.77156e+01     -1.46675e+01    
6.77162e+01     -1.46270e+01    
6.77169e+01     -1.45866e+01    
6.77175e+01     -1.45459e+01    
6.77181e+01     -1.45047e+01    
6.77188e+01     -1.44637e+01    
6.77194e+01     -1.44229e+01    
6.77200e+01     -1.43819e+01    
6.77206e+01     -1.43406e+01    
6.77213e+01     -1.42992e+01    
6.77219e+01     -1.42581e+01    
6.77225e+01     -1.42166e+01    
6.77231e+01     -1.41746e+01    
6.77237e+01     -1.41327e+01    
6.77244e+01     -1.40906e+01    
6.77250e+01     -1.40484e+01    
6.77256e+01     -1.40064e+01    
6.77262e+01     -1.39640e+01    
6.77269e+01     -1.39215e+01    
6.77275e+01     -1.38790e+01    
6.77281e+01     -1.38366e+01    
6.77288e+01     -1.37937e+01    
6.77294e+01     -1.37506e+01    
6.77300e+01     -1.37077e+01    
6.77306e+01     -1.36646e+01    
6.77312e+01     -1.36214e+01    
6.77319e+01     -1.35780e+01    
6.77325e+01     -1.35347e+01    
6.77331e+01     -1.34908e+01    
6.77337e+01     -1.34475e+01    
6.77344e+01     -1.34037e+01    
6.77350e+01     -1.33599e+01    
6.77356e+01     -1.33161e+01    
6.77363e+01     -1.32720e+01    
6.77369e+01     -1.32280e+01    
6.77375e+01     -1.31836e+01    
6.77381e+01     -1.31392e+01    
6.77387e+01     -1.30950e+01    
6.77394e+01     -1.30505e+01    
6.77400e+01     -1.30058e+01    
6.77406e+01     -1.29612e+01    
6.77412e+01     -1.29159e+01    
6.77419e+01     -1.28710e+01    
6.77425e+01     -1.28262e+01    
6.77431e+01     -1.27814e+01    
6.77438e+01     -1.27365e+01    
6.77444e+01     -1.26913e+01    
6.77450e+01     -1.26460e+01    
6.77456e+01     -1.26007e+01    
6.77462e+01     -1.25553e+01    
6.77469e+01     -1.25096e+01    
6.77475e+01     -1.24639e+01    
6.77481e+01     -1.24184e+01    
6.77487e+01     -1.23727e+01    
6.77494e+01     -1.23269e+01    
6.77500e+01     -1.22807e+01    
6.77506e+01     -1.22348e+01    
6.77513e+01     -1.21889e+01    
6.77519e+01     -1.21428e+01    
6.77525e+01     -1.36636e+01    
6.77531e+01     -1.34513e+01    
6.77538e+01     -1.33156e+01    
6.77544e+01     -1.32862e+01    
6.77550e+01     -1.32578e+01    
6.77556e+01     -1.32296e+01    
6.77562e+01     -1.32015e+01    
6.77569e+01     -1.31736e+01    
6.77575e+01     -1.31454e+01    
6.77581e+01     -1.31172e+01    
6.77588e+01     -1.30887e+01    
6.77594e+01     -1.30601e+01    
6.77600e+01     -1.30317e+01    
6.77606e+01     -1.30034e+01    
6.77613e+01     -1.29747e+01    
6.77619e+01     -1.29462e+01    
6.77625e+01     -1.29176e+01    
6.77631e+01     -1.28888e+01    
6.77637e+01     -1.28601e+01    
6.77644e+01     -1.28311e+01    
6.77650e+01     -1.28021e+01    
6.77656e+01     -1.27733e+01    
6.77663e+01     -1.27445e+01    
6.77669e+01     -1.27154e+01    
6.77675e+01     -1.26864e+01    
6.77681e+01     -1.26573e+01    
6.77688e+01     -1.26281e+01    
6.77694e+01     -1.25989e+01    
6.77700e+01     -1.25696e+01    
6.77706e+01     -1.25404e+01    
6.77712e+01     -1.25113e+01    
6.77719e+01     -1.24820e+01    
6.77725e+01     -1.24526e+01    
6.77731e+01     -1.24231e+01    
6.77738e+01     -1.23937e+01    
6.77744e+01     -1.23644e+01    
6.77750e+01     -1.23347e+01    
6.77756e+01     -1.23050e+01    
6.77763e+01     -1.22754e+01    
6.77769e+01     -1.22456e+01    
6.77775e+01     -1.22159e+01    
6.77781e+01     -1.21860e+01    
6.77787e+01     -1.21561e+01    
6.77794e+01     -1.21261e+01    
6.77800e+01     -1.20961e+01    
6.77806e+01     -1.20662e+01    
6.77813e+01     -1.20361e+01    
6.77819e+01     -1.20059e+01    
6.77825e+01     -1.19758e+01    
6.77831e+01     -1.19459e+01    
6.77838e+01     -1.19153e+01    
6.77844e+01     -1.18848e+01    
6.77850e+01     -1.18542e+01    
6.77856e+01     -1.18238e+01    
6.77862e+01     -1.17929e+01    
6.77869e+01     -1.17624e+01    
6.77875e+01     -1.17319e+01    
6.77881e+01     -1.17011e+01    
6.77887e+01     -1.16702e+01    
6.77894e+01     -1.16392e+01    
6.77900e+01     -1.16082e+01    
6.77906e+01     -1.15773e+01    
6.77913e+01     -1.15458e+01    
6.77919e+01     -1.15146e+01    
6.77925e+01     -1.14832e+01    
6.77931e+01     -1.14518e+01    
6.77937e+01     -1.14202e+01    
6.77944e+01     -1.13888e+01    
6.77950e+01     -1.13570e+01    
6.77956e+01     -1.13250e+01    
6.77962e+01     -1.12931e+01    
6.77969e+01     -1.12613e+01    
6.77975e+01     -1.12292e+01    
6.77981e+01     -1.11971e+01    
6.77988e+01     -1.11648e+01    
6.77994e+01     -1.11326e+01    
6.78000e+01     -1.11001e+01    
6.78006e+01     -1.10675e+01    
6.78012e+01     -1.10349e+01    
6.78019e+01     -1.10017e+01    
6.78025e+01     -1.09672e+01    
6.78031e+01     -1.09334e+01    
6.78037e+01     -1.09003e+01    
6.78044e+01     -1.08671e+01    
6.78050e+01     -1.08339e+01    
6.78056e+01     -1.08005e+01    
6.78063e+01     -1.07671e+01    
6.78069e+01     -1.07334e+01    
6.78075e+01     -1.06994e+01    
6.78081e+01     -1.06657e+01    
6.78087e+01     -1.06319e+01    
6.78094e+01     -1.05977e+01    
6.78100e+01     -1.05632e+01    
6.78106e+01     -1.05291e+01    
6.78112e+01     -1.04945e+01    
6.78119e+01     -1.04600e+01    
6.78125e+01     -1.04252e+01    
6.78131e+01     -1.03904e+01    
6.78138e+01     -1.03334e+01    
6.78144e+01     -1.02703e+01    
6.78150e+01     -1.02468e+01    
6.78156e+01     -1.02114e+01    
6.78163e+01     -1.01756e+01    
6.78169e+01     -1.01402e+01    
6.78175e+01     -1.01045e+01    
6.78181e+01     -1.00686e+01    
6.78187e+01     -1.00328e+01    
6.78194e+01     -9.99713e+00    
6.78200e+01     -9.96080e+00    
6.78206e+01     -9.92441e+00    
6.78213e+01     -9.88799e+00    
6.78219e+01     -9.85138e+00    
6.78225e+01     -9.81457e+00    
6.78231e+01     -9.77784e+00    
6.78238e+01     -9.74079e+00    
6.78244e+01     -9.70369e+00    
6.78250e+01     -9.66652e+00    
6.78256e+01     -9.62925e+00    
6.78262e+01     -9.59192e+00    
6.78269e+01     -9.55428e+00    
6.78275e+01     -9.51665e+00    
6.78281e+01     -9.47895e+00    
6.78288e+01     -9.44104e+00    
6.78294e+01     -9.40287e+00    
6.78300e+01     -9.36461e+00    
6.78306e+01     -9.32617e+00    
6.78313e+01     -9.28740e+00    
6.78319e+01     -9.24911e+00    
6.78325e+01     -9.21048e+00    
6.78331e+01     -9.17159e+00    
6.78337e+01     -9.13269e+00    
6.78344e+01     -9.09368e+00    
6.78350e+01     -9.05412e+00    
6.78356e+01     -9.01479e+00    
6.78363e+01     -8.97549e+00    
6.78369e+01     -8.93571e+00    
6.78375e+01     -8.89595e+00    
6.78381e+01     -8.85607e+00    
6.78388e+01     -8.81623e+00    
6.78394e+01     -8.77592e+00    
6.78400e+01     -8.73550e+00    
6.78406e+01     -8.64516e+00    
6.78412e+01     -8.59536e+00    
6.78419e+01     -8.56379e+00    
6.78425e+01     -8.52338e+00    
6.78431e+01     -8.48285e+00    
6.78438e+01     -8.44215e+00    
6.78444e+01     -8.40131e+00    
6.78450e+01     -8.36025e+00    
6.78456e+01     -8.31917e+00    
6.78463e+01     -8.27793e+00    
6.78469e+01     -8.23664e+00    
6.78475e+01     -8.19513e+00    
6.78481e+01     -8.15374e+00    
6.78487e+01     -8.11193e+00    
6.78494e+01     -8.07002e+00    
6.78500e+01     -8.02818e+00    
6.78506e+01     -7.98599e+00    
6.78512e+01     -7.94352e+00    
6.78519e+01     -7.90115e+00    
6.78525e+01     -7.85864e+00    
6.78531e+01     -7.81601e+00    
6.78538e+01     -7.77359e+00    
6.78544e+01     -7.73071e+00    
6.78550e+01     -7.68768e+00    
6.78556e+01     -7.64465e+00    
6.78562e+01     -7.60144e+00    
6.78569e+01     -7.55821e+00    
6.78575e+01     -7.51498e+00    
6.78581e+01     -7.47142e+00    
6.78587e+01     -7.42772e+00    
6.78594e+01     -7.38383e+00    
6.78600e+01     -7.33989e+00    
6.78606e+01     -7.29576e+00    
6.78613e+01     -7.22608e+00    
6.78619e+01     -7.12886e+00    
6.78625e+01     -7.10588e+00    
6.78631e+01     -7.06209e+00    
6.78637e+01     -7.01830e+00    
6.78644e+01     -6.97424e+00    
6.78650e+01     -6.92997e+00    
6.78656e+01     -6.88574e+00    
6.78662e+01     -6.84128e+00    
6.78669e+01     -6.79681e+00    
6.78675e+01     -6.75213e+00    
6.78681e+01     -6.70742e+00    
6.78688e+01     -6.66268e+00    
6.78694e+01     -6.61772e+00    
6.78700e+01     -6.57267e+00    
6.78706e+01     -6.52766e+00    
6.78712e+01     -6.48252e+00    
6.78719e+01     -6.43720e+00    
6.78725e+01     -6.39191e+00    
6.78731e+01     -6.34626e+00    
6.78737e+01     -6.30066e+00    
6.78744e+01     -6.25487e+00    
6.78750e+01     -6.20911e+00    
6.78756e+01     -6.16333e+00    
6.78763e+01     -6.11723e+00    
6.78769e+01     -6.07112e+00    
6.78775e+01     -6.02478e+00    
6.78781e+01     -5.97839e+00    
6.78788e+01     -5.93189e+00    
6.78794e+01     -5.82990e+00    
6.78800e+01     -5.76386e+00    
6.78806e+01     -5.73094e+00    
6.78812e+01     -5.68507e+00    
6.78819e+01     -5.63911e+00    
6.78825e+01     -5.59295e+00    
6.78831e+01     -5.54685e+00    
6.78838e+01     -5.50076e+00    
6.78844e+01     -5.45458e+00    
6.78850e+01     -5.40821e+00    
6.78856e+01     -5.36160e+00    
6.78863e+01     -5.31528e+00    
6.78869e+01     -5.26884e+00    
6.78875e+01     -5.22216e+00    
6.78881e+01     -5.17553e+00    
6.78887e+01     -5.12864e+00    
6.78894e+01     -5.08146e+00    
6.78900e+01     -5.03439e+00    
6.78906e+01     -4.98713e+00    
6.78913e+01     -4.93992e+00    
6.78919e+01     -4.89233e+00    
6.78925e+01     -4.84487e+00    
6.78931e+01     -4.79705e+00    
6.78938e+01     -4.74949e+00    
6.78944e+01     -4.70179e+00    
6.78950e+01     -4.65374e+00    
6.78956e+01     -4.53345e+00    
6.78962e+01     -4.48546e+00    
6.78969e+01     -4.44746e+00    
6.78975e+01     -4.40063e+00    
6.78981e+01     -4.35356e+00    
6.78988e+01     -4.30656e+00    
6.78994e+01     -4.25928e+00    
6.79000e+01     -4.21221e+00    
6.79006e+01     -4.16507e+00    
6.79013e+01     -4.11782e+00    
6.79019e+01     -4.07047e+00    
6.79025e+01     -4.02296e+00    
6.79031e+01     -3.97543e+00    
6.79037e+01     -3.92791e+00    
6.79044e+01     -3.88016e+00    
6.79050e+01     -3.83255e+00    
6.79056e+01     -3.78472e+00    
6.79063e+01     -3.73668e+00    
6.79069e+01     -3.68867e+00    
6.79075e+01     -3.64054e+00    
6.79081e+01     -3.59213e+00    
6.79088e+01     -3.54390e+00    
6.79094e+01     -3.49536e+00    
6.79100e+01     -3.44686e+00    
6.79106e+01     -3.31706e+00    
6.79112e+01     -3.28057e+00    
6.79119e+01     -3.23913e+00    
6.79125e+01     -3.19187e+00    
6.79131e+01     -3.14477e+00    
6.79137e+01     -3.09737e+00    
6.79144e+01     -3.04985e+00    
6.79150e+01     -3.00270e+00    
6.79156e+01     -2.95382e+00    
6.79163e+01     -2.90638e+00    
6.79169e+01     -2.85899e+00    
6.79175e+01     -2.81122e+00    
6.79181e+01     -2.76351e+00    
6.79187e+01     -2.71579e+00    
6.79194e+01     -2.66782e+00    
6.79200e+01     -2.61990e+00    
6.79206e+01     -2.57172e+00    
6.79212e+01     -2.52375e+00    
6.79219e+01     -2.47528e+00    
6.79225e+01     -2.42688e+00    
6.79231e+01     -2.37853e+00    
6.79238e+01     -2.32997e+00    
6.79244e+01     -2.25293e+00    
6.79250e+01     -2.14776e+00    
6.79256e+01     -2.12385e+00    
6.79262e+01     -2.07708e+00    
6.79269e+01     -2.03012e+00    
6.79275e+01     -1.98335e+00    
6.79281e+01     -1.93648e+00    
6.79287e+01     -1.88959e+00    
6.79294e+01     -1.84276e+00    
6.79300e+01     -1.79551e+00    
6.79306e+01     -1.74828e+00    
6.79313e+01     -1.70126e+00    
6.79319e+01     -1.65393e+00    
6.79325e+01     -1.60661e+00    
6.79331e+01     -1.55919e+00    
6.79337e+01     -1.51193e+00    
6.79344e+01     -1.46456e+00    
6.79350e+01     -1.41709e+00    
6.79356e+01     -1.36938e+00    
6.79362e+01     -1.32176e+00    
6.79369e+01     -1.27396e+00    
6.79375e+01     -1.22605e+00    
6.79381e+01     -1.10782e+00    
6.79388e+01     -1.06527e+00    
6.79394e+01     -1.02708e+00    
6.79400e+01     -9.81187e-01    
6.79406e+01     -9.35677e-01    
6.79413e+01     -8.90132e-01    
6.79419e+01     -8.44556e-01    
6.79425e+01     -7.98854e-01    
6.79431e+01     -7.53201e-01    
6.79437e+01     -7.07402e-01    
6.79444e+01     -6.61634e-01    
6.79450e+01     -6.15558e-01    
6.79456e+01     -5.69667e-01    
6.79463e+01     -5.23578e-01    
6.79469e+01     -4.77741e-01    
6.79475e+01     -4.31930e-01    
6.79481e+01     -3.85969e-01    
6.79488e+01     -3.39968e-01    
6.79494e+01     -2.93853e-01    
6.79500e+01     -2.47857e-01    
6.79506e+01     -1.72582e-01    
6.79512e+01     -1.09674e-01    
6.79519e+01     -4.74268e-02    
6.79525e+01     -1.35665e-02    
6.79531e+01     2.98698e-02     
6.79538e+01     7.34015e-02     
6.79544e+01     1.16853e-01     
6.79550e+01     1.60396e-01     
6.79556e+01     2.03862e-01     
6.79563e+01     2.47183e-01     
6.79569e+01     2.90429e-01     
6.79575e+01     3.33917e-01     
6.79581e+01     3.77341e-01     
6.79587e+01     4.20817e-01     
6.79594e+01     4.64377e-01     
6.79600e+01     5.07868e-01     
6.79606e+01     5.51887e-01     
6.79613e+01     5.95317e-01     
6.79619e+01     6.38588e-01     
6.79625e+01     6.81908e-01     
6.79631e+01     7.25241e-01     
6.79638e+01     8.28708e-01     
6.79644e+01     8.65089e-01     
6.79650e+01     8.99827e-01     
6.79656e+01     9.40139e-01     
6.79662e+01     9.80414e-01     
6.79669e+01     1.02058e+00     
6.79675e+01     1.06053e+00     
6.79681e+01     1.10065e+00     
6.79688e+01     1.14067e+00     
6.79694e+01     1.18086e+00     
6.79700e+01     1.22098e+00     
6.79706e+01     1.26097e+00     
6.79713e+01     1.30106e+00     
6.79719e+01     1.34109e+00     
6.79725e+01     1.38111e+00     
6.79731e+01     1.42127e+00     
6.79737e+01     1.46120e+00     
6.79744e+01     1.50125e+00     
6.79750e+01     1.54107e+00     
6.79756e+01     1.45277e+00     
6.79762e+01     1.85438e+00     
6.79769e+01     1.65962e+00     
6.79775e+01     1.73745e+00     
6.79781e+01     1.77443e+00     
6.79788e+01     1.81093e+00     
6.79794e+01     1.84748e+00     
6.79800e+01     1.88387e+00     
6.79806e+01     1.92053e+00     
6.79812e+01     1.95683e+00     
6.79819e+01     1.99348e+00     
6.79825e+01     2.03001e+00     
6.79831e+01     2.06654e+00     
6.79837e+01     2.10300e+00     
6.79844e+01     2.13946e+00     
6.79850e+01     2.17572e+00     
6.79856e+01     2.21204e+00     
6.79863e+01     2.24835e+00     
6.79869e+01     2.28457e+00     
6.79875e+01     2.32081e+00     
6.79881e+01     2.37823e+00     
6.79887e+01     2.43942e+00     
6.79894e+01     2.45990e+00     
6.79900e+01     2.49243e+00     
6.79906e+01     2.52475e+00     
6.79912e+01     2.55707e+00     
6.79919e+01     2.58916e+00     
6.79925e+01     2.62101e+00     
6.79931e+01     2.65273e+00     
6.79938e+01     2.68436e+00     
6.79944e+01     2.71602e+00     
6.79950e+01     2.74735e+00     
6.79956e+01     2.77866e+00     
6.79962e+01     2.80996e+00     
6.79969e+01     2.84112e+00     
6.79975e+01     2.87204e+00     
6.79981e+01     2.90280e+00     
6.79987e+01     2.93339e+00     
6.79994e+01     2.96386e+00     
6.80000e+01     2.76978e+00     
