# Supplementary material for: Effects of non-sinusoidal pitching motion on the propulsion performance of an oscillating foil
Source: PLoS One. 2019 Jul 1;14(7):e0218832. doi: 10.1371/journal.pone.0218832 (PMC6602205; doi:10.1371/journal.pone.0218832)
Supplement: S5 File — (ZIP) [file pone.0218832.s005.zip › Time Variations of CX/40-0.5-1/cm-1-history]

6.60000e+01     3.19468e-01     
6.60013e+01     3.45491e-01     
6.60025e+01     3.64994e-01     
6.60038e+01     3.83900e-01     
6.60050e+01     4.03445e-01     
6.60062e+01     4.22887e-01     
6.60075e+01     4.42318e-01     
6.60088e+01     4.61724e-01     
6.60100e+01     4.81152e-01     
6.60113e+01     5.00514e-01     
6.60125e+01     5.34135e-01     
6.60137e+01     5.25668e-01     
6.60150e+01     5.65015e-01     
6.60163e+01     5.78618e-01     
6.60175e+01     5.96692e-01     
6.60188e+01     6.14766e-01     
6.60200e+01     6.32690e-01     
6.60212e+01     6.50679e-01     
6.60225e+01     6.68568e-01     
6.60238e+01     6.86436e-01     
6.60250e+01     7.05315e-01     
6.60263e+01     7.24749e-01     
6.60275e+01     7.40379e-01     
6.60287e+01     7.57047e-01     
6.60300e+01     7.73668e-01     
6.60313e+01     7.90293e-01     
6.60325e+01     8.06804e-01     
6.60338e+01     8.23254e-01     
6.60350e+01     8.39624e-01     
6.60362e+01     8.55930e-01     
6.60375e+01     8.72992e-01     
6.60387e+01     8.89154e-01     
6.60400e+01     9.03784e-01     
6.60413e+01     9.18783e-01     
6.60425e+01     9.33647e-01     
6.60437e+01     9.48503e-01     
6.60450e+01     9.63221e-01     
6.60462e+01     9.77869e-01     
6.60475e+01     9.92468e-01     
6.60488e+01     1.00703e+00     
6.60500e+01     1.02171e+00     
6.60512e+01     1.03534e+00     
6.60525e+01     1.04850e+00     
6.60537e+01     1.06175e+00     
6.60550e+01     1.07491e+00     
6.60563e+01     1.08801e+00     
6.60575e+01     1.10101e+00     
6.60587e+01     1.11388e+00     
6.60600e+01     1.12673e+00     
6.60612e+01     1.13940e+00     
6.60625e+01     1.16589e+00     
6.60638e+01     1.14434e+00     
6.60650e+01     1.17866e+00     
6.60663e+01     1.18537e+00     
6.60675e+01     1.19637e+00     
6.60687e+01     1.20715e+00     
6.60700e+01     1.21782e+00     
6.60713e+01     1.22832e+00     
6.60725e+01     1.23858e+00     
6.60738e+01     1.24869e+00     
6.60750e+01     1.25861e+00     
6.60762e+01     1.26721e+00     
6.60775e+01     1.27437e+00     
6.60788e+01     1.28327e+00     
6.60800e+01     1.29149e+00     
6.60813e+01     1.29940e+00     
6.60825e+01     1.30713e+00     
6.60837e+01     1.31459e+00     
6.60850e+01     1.32178e+00     
6.60863e+01     1.32870e+00     
6.60875e+01     1.33534e+00     
6.60888e+01     1.34178e+00     
6.60900e+01     1.34690e+00     
6.60912e+01     1.34920e+00     
6.60925e+01     1.35490e+00     
6.60938e+01     1.35927e+00     
6.60950e+01     1.36339e+00     
6.60963e+01     1.36718e+00     
6.60975e+01     1.37072e+00     
6.60987e+01     1.37387e+00     
6.61000e+01     1.37674e+00     
6.61012e+01     1.37922e+00     
6.61025e+01     1.38146e+00     
6.61038e+01     1.38326e+00     
6.61050e+01     1.38192e+00     
6.61062e+01     1.38056e+00     
6.61075e+01     1.38156e+00     
6.61087e+01     1.38124e+00     
6.61100e+01     1.38064e+00     
6.61113e+01     1.37964e+00     
6.61125e+01     1.37827e+00     
6.61137e+01     1.37661e+00     
6.61150e+01     1.37449e+00     
6.61162e+01     1.37205e+00     
6.61175e+01     1.36923e+00     
6.61188e+01     1.36598e+00     
6.61200e+01     1.36244e+00     
6.61212e+01     1.35258e+00     
6.61225e+01     1.34853e+00     
6.61237e+01     1.34342e+00     
6.61250e+01     1.33766e+00     
6.61263e+01     1.33154e+00     
6.61275e+01     1.32490e+00     
6.61288e+01     1.31796e+00     
6.61300e+01     1.31045e+00     
6.61312e+01     1.30265e+00     
6.61325e+01     1.29428e+00     
6.61338e+01     1.28553e+00     
6.61350e+01     1.27622e+00     
6.61363e+01     1.26649e+00     
6.61375e+01     1.24613e+00     
6.61387e+01     1.25144e+00     
6.61400e+01     1.22495e+00     
6.61413e+01     1.21583e+00     
6.61425e+01     1.20259e+00     
6.61438e+01     1.18871e+00     
6.61450e+01     1.17409e+00     
6.61462e+01     1.15883e+00     
6.61475e+01     1.14304e+00     
6.61488e+01     1.12655e+00     
6.61500e+01     1.10949e+00     
6.61513e+01     1.09199e+00     
6.61525e+01     1.07421e+00     
6.61537e+01     1.05606e+00     
6.61550e+01     1.03757e+00     
6.61563e+01     1.01883e+00     
6.61575e+01     1.02054e+00     
6.61588e+01     9.46039e-01     
6.61600e+01     9.62878e-01     
6.61612e+01     9.36289e-01     
6.61625e+01     9.16261e-01     
6.61637e+01     8.96183e-01     
6.61650e+01     8.76068e-01     
6.61663e+01     8.55910e-01     
6.61675e+01     8.35660e-01     
6.61687e+01     8.15404e-01     
6.61700e+01     7.95098e-01     
6.61712e+01     7.74779e-01     
6.61725e+01     7.54497e-01     
6.61738e+01     7.34338e-01     
6.61750e+01     7.14151e-01     
6.61762e+01     6.93840e-01     
6.61775e+01     6.73718e-01     
6.61787e+01     6.53668e-01     
6.61800e+01     6.33744e-01     
6.61813e+01     6.13746e-01     
6.61825e+01     5.91442e-01     
6.61837e+01     5.68204e-01     
6.61850e+01     5.49707e-01     
6.61862e+01     5.29808e-01     
6.61875e+01     5.10344e-01     
6.61888e+01     4.90877e-01     
6.61900e+01     4.71437e-01     
6.61913e+01     4.52329e-01     
6.61925e+01     4.33336e-01     
6.61937e+01     4.14423e-01     
6.61950e+01     3.95803e-01     
6.61963e+01     3.77351e-01     
6.61975e+01     3.59116e-01     
6.61988e+01     3.41097e-01     
6.62000e+01     3.23245e-01     
6.62012e+01     3.05611e-01     
6.62025e+01     2.88316e-01     
6.62038e+01     2.71267e-01     
6.62050e+01     2.54285e-01     
6.62063e+01     2.37820e-01     
6.62075e+01     2.21631e-01     
6.62087e+01     2.05680e-01     
6.62100e+01     1.89977e-01     
6.62113e+01     1.74634e-01     
6.62125e+01     1.59571e-01     
6.62138e+01     1.44984e-01     
6.62150e+01     1.30738e-01     
6.62162e+01     1.16786e-01     
6.62175e+01     1.03035e-01     
6.62188e+01     8.98046e-02     
6.62200e+01     7.69151e-02     
6.62213e+01     7.78207e-02     
6.62225e+01     3.04916e-02     
6.62237e+01     4.26630e-02     
6.62250e+01     2.68589e-02     
6.62262e+01     1.58752e-02     
6.62275e+01     5.35656e-03     
6.62288e+01     -4.69895e-03    
6.62300e+01     -1.41796e-02    
6.62312e+01     -2.34113e-02    
6.62325e+01     -3.21914e-02    
6.62337e+01     -4.05743e-02    
6.62350e+01     -4.84819e-02    
6.62363e+01     -5.58100e-02    
6.62375e+01     -6.27387e-02    
6.62387e+01     -6.93024e-02    
6.62400e+01     -7.53418e-02    
6.62412e+01     -8.07940e-02    
6.62425e+01     -8.57081e-02    
6.62438e+01     -9.02900e-02    
6.62450e+01     -9.43551e-02    
6.62462e+01     -9.79662e-02    
6.62475e+01     -1.01019e-01    
6.62487e+01     -1.03568e-01    
6.62500e+01     -1.05546e-01    
6.62513e+01     -1.07028e-01    
6.62525e+01     -1.08034e-01    
6.62538e+01     -9.25462e-01    
6.62550e+01     -7.22050e-01    
6.62562e+01     -7.15839e-01    
6.62575e+01     -7.26351e-01    
6.62588e+01     -7.36483e-01    
6.62600e+01     -7.45975e-01    
6.62613e+01     -7.54867e-01    
6.62625e+01     -7.63131e-01    
6.62637e+01     -7.70633e-01    
6.62650e+01     -7.77627e-01    
6.62663e+01     -7.83968e-01    
6.62675e+01     -7.89819e-01    
6.62688e+01     -7.94917e-01    
6.62700e+01     -7.99504e-01    
6.62712e+01     -8.03662e-01    
6.62725e+01     -8.07078e-01    
6.62738e+01     -8.09963e-01    
6.62750e+01     -8.12416e-01    
6.62763e+01     -8.14454e-01    
6.62775e+01     -8.15685e-01    
6.62787e+01     -8.16544e-01    
6.62800e+01     -8.17223e-01    
6.62813e+01     -8.17336e-01    
6.62825e+01     -8.17051e-01    
6.62838e+01     -8.16407e-01    
6.62850e+01     -8.15213e-01    
6.62862e+01     -8.13841e-01    
6.62875e+01     -8.12033e-01    
6.62887e+01     -8.09791e-01    
6.62900e+01     -8.07281e-01    
6.62913e+01     -8.04684e-01    
6.62925e+01     -8.01653e-01    
6.62937e+01     -7.98405e-01    
6.62950e+01     -7.94828e-01    
6.62962e+01     -7.91051e-01    
6.62975e+01     -7.87147e-01    
6.62988e+01     -7.82936e-01    
6.63000e+01     -7.78609e-01    
6.63012e+01     -7.74125e-01    
6.63025e+01     -7.69423e-01    
6.63037e+01     -7.64779e-01    
6.63050e+01     -7.59791e-01    
6.63063e+01     -7.54815e-01    
6.63075e+01     -7.49618e-01    
6.63087e+01     -7.44587e-01    
6.63100e+01     -7.39461e-01    
6.63112e+01     -7.34175e-01    
6.63125e+01     -7.28906e-01    
6.63138e+01     -7.23510e-01    
6.63150e+01     -7.18160e-01    
6.63163e+01     -7.12814e-01    
6.63175e+01     -7.07597e-01    
6.63187e+01     -7.02312e-01    
6.63200e+01     -6.97173e-01    
6.63213e+01     -6.92022e-01    
6.63225e+01     -6.86798e-01    
6.63238e+01     -6.81713e-01    
6.63250e+01     -6.76679e-01    
6.63262e+01     -6.71749e-01    
6.63275e+01     -6.66810e-01    
6.63288e+01     -6.62089e-01    
6.63300e+01     -6.57497e-01    
6.63313e+01     -6.52866e-01    
6.63325e+01     -6.48537e-01    
6.63337e+01     -6.44245e-01    
6.63350e+01     -6.40131e-01    
6.63363e+01     -6.36058e-01    
6.63375e+01     -6.32199e-01    
6.63388e+01     -6.28455e-01    
6.63400e+01     -6.24895e-01    
6.63412e+01     -6.21454e-01    
6.63425e+01     -6.18178e-01    
6.63438e+01     -6.15030e-01    
6.63450e+01     -6.12077e-01    
6.63463e+01     -6.09433e-01    
6.63475e+01     -6.06793e-01    
6.63487e+01     -6.04243e-01    
6.63500e+01     -6.02045e-01    
6.63512e+01     -6.00011e-01    
6.63525e+01     -5.98161e-01    
6.63538e+01     -5.96399e-01    
6.63550e+01     -5.94837e-01    
6.63562e+01     -5.93376e-01    
6.63575e+01     -5.92249e-01    
6.63587e+01     -5.91298e-01    
6.63600e+01     -5.90466e-01    
6.63613e+01     -5.89846e-01    
6.63625e+01     -5.89476e-01    
6.63637e+01     -5.89189e-01    
6.63650e+01     -5.89218e-01    
6.63662e+01     -5.89379e-01    
6.63675e+01     -5.89761e-01    
6.63688e+01     -5.90325e-01    
6.63700e+01     -5.91093e-01    
6.63712e+01     -5.92139e-01    
6.63725e+01     -5.93311e-01    
6.63737e+01     -5.94670e-01    
6.63750e+01     -5.96197e-01    
6.63763e+01     -5.98060e-01    
6.63775e+01     -6.00071e-01    
6.63788e+01     -6.02346e-01    
6.63800e+01     -6.04755e-01    
6.63812e+01     -6.07337e-01    
6.63825e+01     -6.10157e-01    
6.63838e+01     -6.13229e-01    
6.63850e+01     -6.16470e-01    
6.63863e+01     -6.20049e-01    
6.63875e+01     -6.23780e-01    
6.63887e+01     -6.27631e-01    
6.63900e+01     -6.31696e-01    
6.63913e+01     -6.36057e-01    
6.63925e+01     -6.40573e-01    
6.63938e+01     -6.45266e-01    
6.63950e+01     -6.50152e-01    
6.63962e+01     -6.55233e-01    
6.63975e+01     -6.60556e-01    
6.63988e+01     -6.65997e-01    
6.64000e+01     -6.71585e-01    
6.64013e+01     -6.77351e-01    
6.64025e+01     -6.83368e-01    
6.64037e+01     -6.89475e-01    
6.64050e+01     -6.95734e-01    
6.64063e+01     -7.02229e-01    
6.64075e+01     -7.08705e-01    
6.64088e+01     -7.15429e-01    
6.64100e+01     -7.22255e-01    
6.64112e+01     -7.29237e-01    
6.64125e+01     -7.36310e-01    
6.64137e+01     -7.43526e-01    
6.64150e+01     -7.50756e-01    
6.64163e+01     -7.58220e-01    
6.64175e+01     -7.65733e-01    
6.64187e+01     -7.73338e-01    
6.64200e+01     -7.80951e-01    
6.64212e+01     -7.88699e-01    
6.64225e+01     -7.96616e-01    
6.64238e+01     -8.04482e-01    
6.64250e+01     -8.12421e-01    
6.64262e+01     -8.20419e-01    
6.64275e+01     -8.28494e-01    
6.64287e+01     -8.36559e-01    
6.64300e+01     -8.44625e-01    
6.64313e+01     -8.52737e-01    
6.64325e+01     -8.60893e-01    
6.64337e+01     -8.69061e-01    
6.64350e+01     -8.77184e-01    
6.64362e+01     -8.85311e-01    
6.64375e+01     -8.93378e-01    
6.64388e+01     -9.01440e-01    
6.64400e+01     -9.09368e-01    
6.64413e+01     -9.17258e-01    
6.64425e+01     -9.24968e-01    
6.64437e+01     -9.32630e-01    
6.64450e+01     -9.40042e-01    
6.64463e+01     -9.47297e-01    
6.64475e+01     -9.54336e-01    
6.64488e+01     -9.61127e-01    
6.64500e+01     -9.67621e-01    
6.64512e+01     -9.73781e-01    
6.64525e+01     -9.79583e-01    
6.64538e+01     -9.85046e-01    
6.64550e+01     -9.90207e-01    
6.64563e+01     -9.94913e-01    
6.64575e+01     -9.99282e-01    
6.64587e+01     -1.00327e+00    
6.64600e+01     -1.00702e+00    
6.64613e+01     -1.01054e+00    
6.64625e+01     -1.01379e+00    
6.64638e+01     -1.01691e+00    
6.64650e+01     -1.01990e+00    
6.64662e+01     -1.02283e+00    
6.64675e+01     -1.02565e+00    
6.64688e+01     -1.02832e+00    
6.64700e+01     -1.03089e+00    
6.64713e+01     -1.03336e+00    
6.64725e+01     -1.03574e+00    
6.64737e+01     -1.03793e+00    
6.64750e+01     -1.04003e+00    
6.64762e+01     -1.04195e+00    
6.64775e+01     -1.04371e+00    
6.64788e+01     -1.04539e+00    
6.64800e+01     -1.04686e+00    
6.64812e+01     -1.04824e+00    
6.64825e+01     -1.04962e+00    
6.64837e+01     -1.05082e+00    
6.64850e+01     -1.05183e+00    
6.64863e+01     -1.05281e+00    
6.64875e+01     -1.05356e+00    
6.64887e+01     -1.05412e+00    
6.64900e+01     -1.05458e+00    
6.64912e+01     -1.05487e+00    
6.64925e+01     -1.05503e+00    
6.64938e+01     -1.05515e+00    
6.64950e+01     -1.05508e+00    
6.64962e+01     -1.05488e+00    
6.64975e+01     -1.05453e+00    
6.64987e+01     -1.05402e+00    
6.65000e+01     -1.05345e+00    
6.65013e+01     -1.05263e+00    
6.65025e+01     -1.05170e+00    
6.65038e+01     -1.05058e+00    
6.65050e+01     -1.04940e+00    
6.65062e+01     -1.04802e+00    
6.65075e+01     -1.04653e+00    
6.65088e+01     -1.04483e+00    
6.65100e+01     -1.04308e+00    
6.65113e+01     -1.04114e+00    
6.65125e+01     -1.03915e+00    
6.65137e+01     -1.03688e+00    
6.65150e+01     -1.03446e+00    
6.65163e+01     -1.03210e+00    
6.65175e+01     -1.02954e+00    
6.65188e+01     -1.02685e+00    
6.65200e+01     -1.02399e+00    
6.65212e+01     -1.02110e+00    
6.65225e+01     -1.01800e+00    
6.65238e+01     -1.01486e+00    
6.65250e+01     -1.01166e+00    
6.65263e+01     -1.00832e+00    
6.65275e+01     -1.00489e+00    
6.65287e+01     -1.00135e+00    
6.65300e+01     -9.97750e-01    
6.65313e+01     -9.94125e-01    
6.65325e+01     -9.90429e-01    
6.65338e+01     -9.86643e-01    
6.65350e+01     -9.82829e-01    
6.65362e+01     -9.78985e-01    
6.65375e+01     -9.75172e-01    
6.65387e+01     -9.71281e-01    
6.65400e+01     -9.67408e-01    
6.65413e+01     -9.63575e-01    
6.65425e+01     -9.59678e-01    
6.65437e+01     -9.55920e-01    
6.65450e+01     -9.52230e-01    
6.65462e+01     -9.48592e-01    
6.65475e+01     -9.44989e-01    
6.65488e+01     -9.41491e-01    
6.65500e+01     -9.38084e-01    
6.65512e+01     -9.34790e-01    
6.65525e+01     -9.31640e-01    
6.65537e+01     -9.28663e-01    
6.65550e+01     -9.25833e-01    
6.65563e+01     -9.23148e-01    
6.65575e+01     -9.20660e-01    
6.65587e+01     -9.18291e-01    
6.65600e+01     -9.16183e-01    
6.65612e+01     -9.14332e-01    
6.65625e+01     -9.12608e-01    
6.65638e+01     -9.11151e-01    
6.65650e+01     -9.09897e-01    
6.65663e+01     -9.08852e-01    
6.65675e+01     -9.08036e-01    
6.65687e+01     -9.07486e-01    
6.65700e+01     -9.07178e-01    
6.65713e+01     -9.07070e-01    
6.65725e+01     -9.07142e-01    
6.65738e+01     -9.07513e-01    
6.65750e+01     -9.08012e-01    
6.65762e+01     -9.08713e-01    
6.65775e+01     -9.09594e-01    
6.65788e+01     -9.10653e-01    
6.65800e+01     -9.11844e-01    
6.65813e+01     -9.13052e-01    
6.65825e+01     -9.14291e-01    
6.65837e+01     -9.15506e-01    
6.65850e+01     -9.16567e-01    
6.65863e+01     -9.17406e-01    
6.65875e+01     -9.17977e-01    
6.65888e+01     -9.18209e-01    
6.65900e+01     -9.17896e-01    
6.65912e+01     -9.17069e-01    
6.65925e+01     -9.15606e-01    
6.65938e+01     -9.13504e-01    
6.65950e+01     -9.10671e-01    
6.65963e+01     -9.06944e-01    
6.65975e+01     -9.02377e-01    
6.65987e+01     -8.97136e-01    
6.66000e+01     -8.91032e-01    
6.66012e+01     -8.84066e-01    
6.66025e+01     -8.76526e-01    
6.66038e+01     -8.68209e-01    
6.66050e+01     -8.59281e-01    
6.66062e+01     -8.49862e-01    
6.66075e+01     -8.39846e-01    
6.66087e+01     -8.29476e-01    
6.66100e+01     -8.18579e-01    
6.66113e+01     -8.07389e-01    
6.66125e+01     -7.95620e-01    
6.66137e+01     -7.83548e-01    
6.66150e+01     -7.71336e-01    
6.66162e+01     -7.58661e-01    
6.66175e+01     -7.45888e-01    
6.66188e+01     -7.32508e-01    
6.66200e+01     -7.19030e-01    
6.66212e+01     -7.05452e-01    
6.66225e+01     -6.91530e-01    
6.66237e+01     -6.77426e-01    
6.66250e+01     -6.63068e-01    
6.66263e+01     -6.48607e-01    
6.66275e+01     -6.33798e-01    
6.66288e+01     -6.18952e-01    
6.66300e+01     -6.03763e-01    
6.66312e+01     -5.88569e-01    
6.66325e+01     -5.73180e-01    
6.66338e+01     -5.57503e-01    
6.66350e+01     -5.41675e-01    
6.66363e+01     -5.25648e-01    
6.66375e+01     -5.09546e-01    
6.66387e+01     -4.93361e-01    
6.66400e+01     -4.76852e-01    
6.66413e+01     -4.60275e-01    
6.66425e+01     -4.43497e-01    
6.66438e+01     -4.26613e-01    
6.66450e+01     -4.09660e-01    
6.66462e+01     -3.92508e-01    
6.66475e+01     -3.75111e-01    
6.66488e+01     -3.57583e-01    
6.66500e+01     -3.40138e-01    
6.66513e+01     -3.22549e-01    
6.66525e+01     -3.04670e-01    
6.66537e+01     -2.86825e-01    
6.66550e+01     -2.68576e-01    
6.66563e+01     -2.50400e-01    
6.66575e+01     -2.32300e-01    
6.66588e+01     -2.13764e-01    
6.66600e+01     -1.95430e-01    
6.66612e+01     -1.76822e-01    
6.66625e+01     -1.58105e-01    
6.66637e+01     -1.39561e-01    
6.66650e+01     -1.20764e-01    
6.66663e+01     -1.01784e-01    
6.66675e+01     -8.28116e-02    
6.66687e+01     -6.37423e-02    
6.66700e+01     -4.47716e-02    
6.66712e+01     -2.56351e-02    
6.66725e+01     -6.36819e-03    
6.66738e+01     1.27552e-02     
6.66750e+01     3.20276e-02     
6.66762e+01     5.12939e-02     
6.66775e+01     7.05509e-02     
6.66787e+01     8.98484e-02     
6.66800e+01     1.09002e-01     
6.66813e+01     1.28413e-01     
6.66825e+01     1.47761e-01     
6.66837e+01     1.66923e-01     
6.66850e+01     1.86289e-01     
6.66862e+01     2.05433e-01     
6.66875e+01     2.24655e-01     
6.66888e+01     2.43833e-01     
6.66900e+01     2.63169e-01     
6.66913e+01     2.82268e-01     
6.66925e+01     3.01193e-01     
6.66937e+01     3.20220e-01     
6.66950e+01     3.39293e-01     
6.66963e+01     3.58009e-01     
6.66975e+01     3.76754e-01     
6.66988e+01     3.95734e-01     
6.67000e+01     4.14295e-01     
6.67012e+01     4.32849e-01     
6.67025e+01     4.51251e-01     
6.67038e+01     4.69355e-01     
6.67050e+01     4.87664e-01     
6.67063e+01     5.05664e-01     
6.67075e+01     5.23745e-01     
6.67087e+01     5.41802e-01     
6.67100e+01     5.59609e-01     
6.67113e+01     5.77140e-01     
6.67125e+01     5.94703e-01     
6.67138e+01     6.12184e-01     
6.67150e+01     6.29269e-01     
6.67162e+01     6.46333e-01     
6.67175e+01     6.63481e-01     
6.67188e+01     6.80254e-01     
6.67200e+01     6.96792e-01     
6.67213e+01     7.13204e-01     
6.67225e+01     7.29448e-01     
6.67237e+01     7.45468e-01     
6.67250e+01     7.61357e-01     
6.67262e+01     7.77056e-01     
6.67275e+01     7.92668e-01     
6.67288e+01     8.07899e-01     
6.67300e+01     8.23204e-01     
6.67312e+01     8.38038e-01     
6.67325e+01     8.52549e-01     
6.67337e+01     8.67046e-01     
6.67350e+01     8.81493e-01     
6.67363e+01     8.95639e-01     
6.67375e+01     9.09370e-01     
6.67387e+01     9.22913e-01     
6.67400e+01     9.36274e-01     
6.67412e+01     9.49547e-01     
6.67425e+01     9.62567e-01     
6.67438e+01     9.75166e-01     
6.67450e+01     9.87613e-01     
6.67462e+01     9.99974e-01     
6.67475e+01     1.01205e+00     
6.67487e+01     1.02377e+00     
6.67500e+01     1.03543e+00     
6.67513e+01     1.04678e+00     
6.67525e+01     1.05787e+00     
6.67538e+01     1.87485e+00     
6.67550e+01     1.69494e+00     
6.67562e+01     1.69532e+00     
6.67575e+01     1.71615e+00     
6.67588e+01     1.73695e+00     
6.67600e+01     1.75744e+00     
6.67613e+01     1.77762e+00     
6.67625e+01     1.79730e+00     
6.67637e+01     1.81653e+00     
6.67650e+01     1.83529e+00     
6.67663e+01     1.85378e+00     
6.67675e+01     1.87181e+00     
6.67688e+01     1.88951e+00     
6.67700e+01     1.90654e+00     
6.67712e+01     1.92339e+00     
6.67725e+01     1.93979e+00     
6.67738e+01     1.95566e+00     
6.67750e+01     1.97116e+00     
6.67763e+01     1.98606e+00     
6.67775e+01     2.00065e+00     
6.67787e+01     2.01471e+00     
6.67800e+01     2.02831e+00     
6.67813e+01     2.04140e+00     
6.67825e+01     2.08876e+00     
6.67838e+01     2.01556e+00     
6.67850e+01     2.08475e+00     
6.67862e+01     2.08478e+00     
6.67875e+01     2.09534e+00     
6.67887e+01     2.10511e+00     
6.67900e+01     2.11447e+00     
6.67913e+01     2.12353e+00     
6.67925e+01     2.13188e+00     
6.67937e+01     2.13971e+00     
6.67950e+01     2.14693e+00     
6.67962e+01     2.15381e+00     
6.67975e+01     2.16001e+00     
6.67988e+01     2.16580e+00     
6.68000e+01     2.17122e+00     
6.68012e+01     2.17596e+00     
6.68025e+01     2.17999e+00     
6.68037e+01     2.18348e+00     
6.68050e+01     2.18674e+00     
6.68063e+01     2.18936e+00     
6.68075e+01     2.19174e+00     
6.68087e+01     2.19356e+00     
6.68100e+01     2.19477e+00     
6.68112e+01     2.19536e+00     
6.68125e+01     2.19544e+00     
6.68138e+01     2.19529e+00     
6.68150e+01     2.19462e+00     
6.68163e+01     2.19341e+00     
6.68175e+01     2.19177e+00     
6.68187e+01     2.18964e+00     
6.68200e+01     2.18704e+00     
6.68213e+01     2.18396e+00     
6.68225e+01     2.17502e+00     
6.68238e+01     2.16751e+00     
6.68250e+01     2.16493e+00     
6.68262e+01     2.16008e+00     
6.68275e+01     2.15481e+00     
6.68288e+01     2.14919e+00     
6.68300e+01     2.14320e+00     
6.68313e+01     2.13675e+00     
6.68325e+01     2.12982e+00     
6.68337e+01     2.12248e+00     
6.68350e+01     2.11481e+00     
6.68363e+01     2.10676e+00     
6.68375e+01     2.09831e+00     
6.68388e+01     2.08939e+00     
6.68400e+01     2.08013e+00     
6.68412e+01     2.07054e+00     
6.68425e+01     2.06057e+00     
6.68438e+01     2.05018e+00     
6.68450e+01     2.03954e+00     
6.68463e+01     2.02853e+00     
6.68475e+01     2.00637e+00     
6.68487e+01     1.99610e+00     
6.68500e+01     1.98508e+00     
6.68512e+01     1.97295e+00     
6.68525e+01     1.96040e+00     
6.68538e+01     1.94754e+00     
6.68550e+01     1.93453e+00     
6.68562e+01     1.92118e+00     
6.68575e+01     1.90745e+00     
6.68587e+01     1.89362e+00     
6.68600e+01     1.87940e+00     
6.68613e+01     1.86480e+00     
6.68625e+01     1.85018e+00     
6.68637e+01     1.83525e+00     
6.68650e+01     1.81987e+00     
6.68662e+01     1.80427e+00     
6.68675e+01     1.77551e+00     
6.68688e+01     1.76262e+00     
6.68700e+01     1.74711e+00     
6.68712e+01     1.73077e+00     
6.68725e+01     1.71436e+00     
6.68737e+01     1.69771e+00     
6.68750e+01     1.68084e+00     
6.68763e+01     1.66380e+00     
6.68775e+01     1.64655e+00     
6.68788e+01     1.62893e+00     
6.68800e+01     1.61133e+00     
6.68812e+01     1.59338e+00     
6.68825e+01     1.57524e+00     
6.68838e+01     1.56396e+00     
6.68850e+01     1.51398e+00     
6.68863e+01     1.51213e+00     
6.68875e+01     1.49149e+00     
6.68887e+01     1.47283e+00     
6.68900e+01     1.45395e+00     
6.68913e+01     1.43499e+00     
6.68925e+01     1.41588e+00     
6.68938e+01     1.39661e+00     
6.68950e+01     1.37715e+00     
6.68962e+01     1.35754e+00     
6.68975e+01     1.33773e+00     
6.68988e+01     1.31788e+00     
6.69000e+01     1.29225e+00     
6.69013e+01     1.26421e+00     
6.69025e+01     1.24776e+00     
6.69037e+01     1.22777e+00     
6.69050e+01     1.20766e+00     
6.69063e+01     1.18740e+00     
6.69075e+01     1.16712e+00     
6.69088e+01     1.14681e+00     
6.69100e+01     1.12622e+00     
6.69112e+01     1.10553e+00     
6.69125e+01     1.08467e+00     
6.69137e+01     1.06371e+00     
6.69150e+01     1.03335e+00     
6.69163e+01     1.00973e+00     
6.69175e+01     9.90841e-01     
6.69187e+01     9.70068e-01     
6.69200e+01     9.49083e-01     
6.69212e+01     9.27949e-01     
6.69225e+01     9.06863e-01     
6.69238e+01     8.85685e-01     
6.69250e+01     8.64302e-01     
6.69262e+01     8.42845e-01     
6.69275e+01     8.21384e-01     
6.69287e+01     7.92404e-01     
6.69300e+01     7.66094e-01     
6.69313e+01     7.47598e-01     
6.69325e+01     7.26310e-01     
6.69337e+01     7.04984e-01     
6.69350e+01     6.83557e-01     
6.69362e+01     6.62032e-01     
6.69375e+01     6.40502e-01     
6.69388e+01     6.18797e-01     
6.69400e+01     5.97100e-01     
6.69413e+01     5.75229e-01     
6.69425e+01     5.41497e-01     
6.69437e+01     5.22198e-01     
6.69450e+01     5.01653e-01     
6.69463e+01     4.80268e-01     
6.69475e+01     4.58799e-01     
6.69488e+01     4.37250e-01     
6.69500e+01     4.15704e-01     
6.69512e+01     3.94000e-01     
6.69525e+01     3.72309e-01     
6.69538e+01     3.50384e-01     
6.69550e+01     3.21536e-01     
6.69563e+01     2.96781e-01     
6.69575e+01     2.77682e-01     
6.69587e+01     2.56449e-01     
6.69600e+01     2.35346e-01     
6.69613e+01     2.13981e-01     
6.69625e+01     1.92750e-01     
6.69638e+01     1.71371e-01     
6.69650e+01     1.49895e-01     
6.69662e+01     1.28467e-01     
6.69675e+01     1.01214e-01     
6.69688e+01     7.64776e-02     
6.69700e+01     5.79595e-02     
6.69713e+01     3.72792e-02     
6.69725e+01     1.66468e-02     
6.69737e+01     -4.06290e-03    
6.69750e+01     -2.47422e-02    
6.69762e+01     -4.54587e-02    
6.69775e+01     -6.62136e-02    
6.69788e+01     -8.68836e-02    
6.69800e+01     -1.13852e-01    
6.69812e+01     -1.35317e-01    
6.69825e+01     -1.53641e-01    
6.69837e+01     -1.73375e-01    
6.69850e+01     -1.92941e-01    
6.69863e+01     -2.12509e-01    
6.69875e+01     -2.32014e-01    
6.69887e+01     -2.51481e-01    
6.69900e+01     -2.70883e-01    
6.69912e+01     -2.90288e-01    
6.69925e+01     -3.16561e-01    
6.69938e+01     -3.33357e-01    
6.69950e+01     -3.51055e-01    
6.69962e+01     -3.69079e-01    
6.69975e+01     -3.86994e-01    
6.69987e+01     -4.04846e-01    
6.70000e+01     -4.22601e-01    
6.70013e+01     -4.40337e-01    
6.70025e+01     -4.58021e-01    
6.70038e+01     -4.76633e-01    
6.70050e+01     -4.99112e-01    
6.70062e+01     -5.13370e-01    
6.70075e+01     -5.29749e-01    
6.70088e+01     -5.45953e-01    
6.70100e+01     -5.62179e-01    
6.70113e+01     -5.78316e-01    
6.70125e+01     -5.94358e-01    
6.70137e+01     -6.10302e-01    
6.70150e+01     -6.26177e-01    
6.70163e+01     -6.44095e-01    
6.70175e+01     -6.61202e-01    
6.70188e+01     -6.74734e-01    
6.70200e+01     -6.89317e-01    
6.70212e+01     -7.03878e-01    
6.70225e+01     -7.18288e-01    
6.70238e+01     -7.32612e-01    
6.70250e+01     -7.46924e-01    
6.70263e+01     -7.61192e-01    
6.70275e+01     -7.75328e-01    
6.70287e+01     -7.91376e-01    
6.70300e+01     -8.04754e-01    
6.70313e+01     -8.17253e-01    
6.70325e+01     -8.29986e-01    
6.70338e+01     -8.42600e-01    
6.70350e+01     -8.55139e-01    
6.70362e+01     -8.67636e-01    
6.70375e+01     -8.80052e-01    
6.70387e+01     -8.92500e-01    
6.70400e+01     -9.04849e-01    
6.70413e+01     -9.17945e-01    
6.70425e+01     -9.28850e-01    
6.70437e+01     -9.39709e-01    
6.70450e+01     -9.50613e-01    
6.70462e+01     -9.61447e-01    
6.70475e+01     -9.72132e-01    
6.70488e+01     -9.82802e-01    
6.70500e+01     -9.93382e-01    
6.70512e+01     -1.00378e+00    
6.70525e+01     -1.01416e+00    
6.70537e+01     -1.02420e+00    
6.70550e+01     -1.03305e+00    
6.70563e+01     -1.04207e+00    
6.70575e+01     -1.05097e+00    
6.70587e+01     -1.05978e+00    
6.70600e+01     -1.06839e+00    
6.70612e+01     -1.07687e+00    
6.70625e+01     -1.08520e+00    
6.70638e+01     -1.09343e+00    
6.70650e+01     -1.10150e+00    
6.70663e+01     -1.10907e+00    
6.70675e+01     -1.11455e+00    
6.70687e+01     -1.12154e+00    
6.70700e+01     -1.12791e+00    
6.70713e+01     -1.13417e+00    
6.70725e+01     -1.14020e+00    
6.70738e+01     -1.14608e+00    
6.70750e+01     -1.15168e+00    
6.70762e+01     -1.15715e+00    
6.70775e+01     -1.16250e+00    
6.70788e+01     -1.16760e+00    
6.70800e+01     -1.17092e+00    
6.70813e+01     -1.17315e+00    
6.70825e+01     -1.17722e+00    
6.70837e+01     -1.18055e+00    
6.70850e+01     -1.18357e+00    
6.70863e+01     -1.18632e+00    
6.70875e+01     -1.18888e+00    
6.70888e+01     -1.19120e+00    
6.70900e+01     -1.19329e+00    
6.70912e+01     -1.19511e+00    
6.70925e+01     -1.19664e+00    
6.70938e+01     -1.19716e+00    
6.70950e+01     -1.19385e+00    
6.70963e+01     -1.19500e+00    
6.70975e+01     -1.19475e+00    
6.70987e+01     -1.19405e+00    
6.71000e+01     -1.19306e+00    
6.71012e+01     -1.19185e+00    
6.71025e+01     -1.19037e+00    
6.71038e+01     -1.18862e+00    
6.71050e+01     -1.18658e+00    
6.71062e+01     -1.18424e+00    
6.71075e+01     -1.18160e+00    
6.71087e+01     -1.17744e+00    
6.71100e+01     -1.16936e+00    
6.71113e+01     -1.16659e+00    
6.71125e+01     -1.16215e+00    
6.71137e+01     -1.15740e+00    
6.71150e+01     -1.15230e+00    
6.71162e+01     -1.14696e+00    
6.71175e+01     -1.14133e+00    
6.71188e+01     -1.13544e+00    
6.71200e+01     -1.12919e+00    
6.71212e+01     -1.12267e+00    
6.71225e+01     -1.11590e+00    
6.71237e+01     -1.10889e+00    
6.71250e+01     -1.09953e+00    
6.71263e+01     -1.08711e+00    
6.71275e+01     -1.08004e+00    
6.71288e+01     -1.07117e+00    
6.71300e+01     -1.06202e+00    
6.71312e+01     -1.05265e+00    
6.71325e+01     -1.04300e+00    
6.71338e+01     -1.03299e+00    
6.71350e+01     -1.02284e+00    
6.71363e+01     -1.01247e+00    
6.71375e+01     -1.00178e+00    
6.71387e+01     -9.90864e-01    
6.71400e+01     -9.79614e-01    
6.71413e+01     -9.68162e-01    
6.71425e+01     -9.27056e-01    
6.71438e+01     -9.76247e-01    
6.71450e+01     -9.16685e-01    
6.71462e+01     -9.13655e-01    
6.71475e+01     -9.00572e-01    
6.71488e+01     -8.87146e-01    
6.71500e+01     -8.73601e-01    
6.71513e+01     -8.59860e-01    
6.71525e+01     -8.45744e-01    
6.71537e+01     -8.31488e-01    
6.71550e+01     -8.17080e-01    
6.71563e+01     -8.02530e-01    
6.71575e+01     -7.87683e-01    
6.71588e+01     -7.72708e-01    
6.71600e+01     -7.57508e-01    
6.71612e+01     -7.42252e-01    
6.71625e+01     -7.26815e-01    
6.71637e+01     -7.09073e-01    
6.71650e+01     -6.88206e-01    
6.71663e+01     -6.73500e-01    
6.71675e+01     -6.57084e-01    
6.71687e+01     -6.40554e-01    
6.71700e+01     -6.23681e-01    
6.71712e+01     -6.06840e-01    
6.71725e+01     -5.89805e-01    
6.71738e+01     -5.72704e-01    
6.71750e+01     -5.55446e-01    
6.71762e+01     -5.38092e-01    
6.71775e+01     -5.20603e-01    
6.71787e+01     -5.03174e-01    
6.71800e+01     -4.85547e-01    
6.71813e+01     -4.67930e-01    
6.71825e+01     -4.50247e-01    
6.71837e+01     -4.32646e-01    
6.71850e+01     -4.14968e-01    
6.71862e+01     -3.97309e-01    
6.71875e+01     -3.79670e-01    
6.71888e+01     -3.62032e-01    
6.71900e+01     -3.04448e-01    
6.71913e+01     -3.74167e-01    
6.71925e+01     -2.91647e-01    
6.71937e+01     -2.87642e-01    
6.71950e+01     -2.70466e-01    
6.71963e+01     -2.53387e-01    
6.71975e+01     -2.36374e-01    
6.71988e+01     -2.19624e-01    
6.72000e+01     -2.03040e-01    
6.72012e+01     -1.86578e-01    
6.72025e+01     -1.70388e-01    
6.72038e+01     -1.54504e-01    
6.72050e+01     -1.38854e-01    
6.72063e+01     -1.23395e-01    
6.72075e+01     -1.08187e-01    
6.72087e+01     -9.32659e-02    
6.72100e+01     -7.87084e-02    
6.72113e+01     -6.43076e-02    
6.72125e+01     -5.04152e-02    
6.72138e+01     -3.67191e-02    
6.72150e+01     -2.33471e-02    
6.72162e+01     -1.03533e-02    
6.72175e+01     2.43184e-03     
6.72188e+01     1.46194e-02     
6.72200e+01     2.66152e-02     
6.72213e+01     3.82965e-02     
6.72225e+01     4.94052e-02     
6.72237e+01     6.02401e-02     
6.72250e+01     7.06946e-02     
6.72262e+01     8.07153e-02     
6.72275e+01     9.02991e-02     
6.72288e+01     9.94860e-02     
6.72300e+01     1.08239e-01     
6.72312e+01     1.16573e-01     
6.72325e+01     1.24499e-01     
6.72337e+01     1.31891e-01     
6.72350e+01     1.38889e-01     
6.72363e+01     1.45394e-01     
6.72375e+01     1.51431e-01     
6.72387e+01     1.57010e-01     
6.72400e+01     1.62079e-01     
6.72412e+01     1.66613e-01     
6.72425e+01     1.70662e-01     
6.72438e+01     1.74112e-01     
6.72450e+01     1.77386e-01     
6.72462e+01     1.79870e-01     
6.72475e+01     1.81921e-01     
6.72487e+01     1.83437e-01     
6.72500e+01     1.84375e-01     
6.72513e+01     1.84890e-01     
6.72525e+01     1.84762e-01     
6.72538e+01     9.86707e-01     
6.72550e+01     8.00041e-01     
6.72562e+01     7.87681e-01     
6.72575e+01     7.96762e-01     
6.72588e+01     8.05391e-01     
6.72600e+01     8.13396e-01     
6.72613e+01     8.20852e-01     
6.72625e+01     8.27671e-01     
6.72637e+01     8.34006e-01     
6.72650e+01     8.39639e-01     
6.72663e+01     8.44719e-01     
6.72675e+01     8.49232e-01     
6.72688e+01     8.53130e-01     
6.72700e+01     8.56667e-01     
6.72712e+01     8.59687e-01     
6.72725e+01     8.62010e-01     
6.72738e+01     8.63940e-01     
6.72750e+01     8.65453e-01     
6.72763e+01     8.66450e-01     
6.72775e+01     8.67112e-01     
6.72787e+01     8.67207e-01     
6.72800e+01     8.66953e-01     
6.72813e+01     8.66277e-01     
6.72825e+01     8.65147e-01     
6.72838e+01     8.63811e-01     
6.72850e+01     8.62140e-01     
6.72862e+01     8.60191e-01     
6.72875e+01     8.57850e-01     
6.72887e+01     8.55246e-01     
6.72900e+01     8.52416e-01     
6.72913e+01     8.49263e-01     
6.72925e+01     8.45935e-01     
6.72937e+01     8.42407e-01     
6.72950e+01     8.38750e-01     
6.72962e+01     8.34689e-01     
6.72975e+01     8.30721e-01     
6.72988e+01     8.26469e-01     
6.73000e+01     8.22114e-01     
6.73012e+01     8.17667e-01     
6.73025e+01     8.13043e-01     
6.73037e+01     8.08415e-01     
6.73050e+01     8.03652e-01     
6.73063e+01     7.98939e-01     
6.73075e+01     7.94061e-01     
6.73087e+01     7.89181e-01     
6.73100e+01     7.84362e-01     
6.73112e+01     7.79446e-01     
6.73125e+01     7.74706e-01     
6.73138e+01     7.69801e-01     
6.73150e+01     7.64915e-01     
6.73163e+01     7.60047e-01     
6.73175e+01     7.55267e-01     
6.73187e+01     7.50684e-01     
6.73200e+01     7.46074e-01     
6.73213e+01     7.41529e-01     
6.73225e+01     7.37040e-01     
6.73238e+01     7.32736e-01     
6.73250e+01     7.28545e-01     
6.73262e+01     7.24386e-01     
6.73275e+01     7.20368e-01     
6.73288e+01     7.16648e-01     
6.73300e+01     7.12909e-01     
6.73313e+01     7.09289e-01     
6.73325e+01     7.05905e-01     
6.73337e+01     7.02568e-01     
6.73350e+01     6.99419e-01     
6.73363e+01     6.96510e-01     
6.73375e+01     6.93656e-01     
6.73388e+01     6.91015e-01     
6.73400e+01     6.88664e-01     
6.73412e+01     6.86421e-01     
6.73425e+01     6.84263e-01     
6.73438e+01     6.82327e-01     
6.73450e+01     6.80677e-01     
6.73463e+01     6.79156e-01     
6.73475e+01     6.77759e-01     
6.73487e+01     6.76700e-01     
6.73500e+01     6.75803e-01     
6.73512e+01     6.75112e-01     
6.73525e+01     6.74478e-01     
6.73538e+01     6.74212e-01     
6.73550e+01     6.74041e-01     
6.73562e+01     6.74126e-01     
6.73575e+01     6.74375e-01     
6.73587e+01     6.74848e-01     
6.73600e+01     6.75531e-01     
6.73613e+01     6.76435e-01     
6.73625e+01     6.77555e-01     
6.73637e+01     6.78925e-01     
6.73650e+01     6.80507e-01     
6.73662e+01     6.82237e-01     
6.73675e+01     6.84215e-01     
6.73688e+01     6.86432e-01     
6.73700e+01     6.88860e-01     
6.73712e+01     6.91464e-01     
6.73725e+01     6.94271e-01     
6.73737e+01     6.97339e-01     
6.73750e+01     7.00650e-01     
6.73763e+01     7.04195e-01     
6.73775e+01     7.07874e-01     
6.73788e+01     7.11848e-01     
6.73800e+01     7.16010e-01     
6.73812e+01     7.20290e-01     
6.73825e+01     7.24888e-01     
6.73838e+01     7.29657e-01     
6.73850e+01     7.34629e-01     
6.73863e+01     7.39773e-01     
6.73875e+01     7.45141e-01     
6.73887e+01     7.50664e-01     
6.73900e+01     7.56321e-01     
6.73913e+01     7.62233e-01     
6.73925e+01     7.68260e-01     
6.73938e+01     7.74470e-01     
6.73950e+01     7.80879e-01     
6.73962e+01     7.87394e-01     
6.73975e+01     7.94004e-01     
6.73988e+01     8.00742e-01     
6.74000e+01     8.07681e-01     
6.74013e+01     8.14708e-01     
6.74025e+01     8.21828e-01     
6.74037e+01     8.29060e-01     
6.74050e+01     8.36359e-01     
6.74063e+01     8.43704e-01     
6.74075e+01     8.51199e-01     
6.74088e+01     8.58736e-01     
6.74100e+01     8.66311e-01     
6.74112e+01     8.73898e-01     
6.74125e+01     8.81550e-01     
6.74137e+01     8.89218e-01     
6.74150e+01     8.96923e-01     
6.74163e+01     9.04594e-01     
6.74175e+01     9.12285e-01     
6.74187e+01     9.20038e-01     
6.74200e+01     9.27693e-01     
6.74212e+01     9.35397e-01     
6.74225e+01     9.43049e-01     
6.74238e+01     9.50652e-01     
6.74250e+01     9.58190e-01     
6.74262e+01     9.65668e-01     
6.74275e+01     9.73154e-01     
6.74287e+01     9.80508e-01     
6.74300e+01     9.87799e-01     
6.74313e+01     9.94973e-01     
6.74325e+01     1.00203e+00     
6.74337e+01     1.00899e+00     
6.74350e+01     1.01581e+00     
6.74362e+01     1.02232e+00     
6.74375e+01     1.02874e+00     
6.74388e+01     1.03480e+00     
6.74400e+01     1.04061e+00     
6.74413e+01     1.04611e+00     
6.74425e+01     1.05121e+00     
6.74437e+01     1.05596e+00     
6.74450e+01     1.06025e+00     
6.74463e+01     1.06409e+00     
6.74475e+01     1.06751e+00     
6.74488e+01     1.07058e+00     
6.74500e+01     1.07320e+00     
6.74512e+01     1.07558e+00     
6.74525e+01     1.07764e+00     
6.74538e+01     1.07958e+00     
6.74550e+01     1.08143e+00     
6.74563e+01     1.08316e+00     
6.74575e+01     1.08484e+00     
6.74587e+01     1.08658e+00     
6.74600e+01     1.08815e+00     
6.74613e+01     1.08971e+00     
6.74625e+01     1.09112e+00     
6.74638e+01     1.09235e+00     
6.74650e+01     1.09357e+00     
6.74662e+01     1.09469e+00     
6.74675e+01     1.09569e+00     
6.74688e+01     1.09654e+00     
6.74700e+01     1.09735e+00     
6.74713e+01     1.09812e+00     
6.74725e+01     1.09871e+00     
6.74737e+01     1.09929e+00     
6.74750e+01     1.09975e+00     
6.74762e+01     1.10008e+00     
6.74775e+01     1.10035e+00     
6.74788e+01     1.10057e+00     
6.74800e+01     1.10070e+00     
6.74812e+01     1.10069e+00     
6.74825e+01     1.10058e+00     
6.74837e+01     1.10040e+00     
6.74850e+01     1.10008e+00     
6.74863e+01     1.09967e+00     
6.74875e+01     1.09920e+00     
6.74887e+01     1.09864e+00     
6.74900e+01     1.09785e+00     
6.74912e+01     1.09701e+00     
6.74925e+01     1.09610e+00     
6.74938e+01     1.09523e+00     
6.74950e+01     1.09415e+00     
6.74962e+01     1.09299e+00     
6.74975e+01     1.09168e+00     
6.74987e+01     1.09039e+00     
6.75000e+01     1.08896e+00     
6.75013e+01     1.08741e+00     
6.75025e+01     1.08576e+00     
6.75038e+01     1.08411e+00     
6.75050e+01     1.08242e+00     
6.75062e+01     1.08056e+00     
6.75075e+01     1.07863e+00     
6.75088e+01     1.07674e+00     
6.75100e+01     1.07474e+00     
6.75113e+01     1.07273e+00     
6.75125e+01     1.07068e+00     
6.75137e+01     1.06862e+00     
6.75150e+01     1.06659e+00     
6.75163e+01     1.06447e+00     
6.75175e+01     1.06246e+00     
6.75188e+01     1.06042e+00     
6.75200e+01     1.05847e+00     
6.75212e+01     1.05668e+00     
6.75225e+01     1.05483e+00     
6.75238e+01     1.05312e+00     
6.75250e+01     1.05163e+00     
6.75263e+01     1.05035e+00     
6.75275e+01     1.04909e+00     
6.75287e+01     1.04806e+00     
6.75300e+01     1.04725e+00     
6.75006e+01     1.05921e+00     
6.75013e+01     1.09475e+00     
6.75019e+01     1.08427e+00     
6.75025e+01     1.08320e+00     
6.75031e+01     1.08222e+00     
6.75038e+01     1.08130e+00     
6.75044e+01     1.08043e+00     
6.75050e+01     1.07949e+00     
6.75056e+01     1.07859e+00     
6.75062e+01     1.07762e+00     
6.75069e+01     1.07666e+00     
6.75075e+01     1.07572e+00     
6.75081e+01     1.07475e+00     
6.75088e+01     1.07376e+00     
6.75094e+01     1.07277e+00     
6.75100e+01     1.07173e+00     
6.75106e+01     1.07074e+00     
6.75113e+01     1.06974e+00     
6.75119e+01     1.06871e+00     
6.75125e+01     1.06767e+00     
6.75131e+01     1.06662e+00     
6.75137e+01     1.06561e+00     
6.75144e+01     1.06456e+00     
6.75150e+01     1.06350e+00     
6.75156e+01     1.06247e+00     
6.75163e+01     1.06144e+00     
6.75169e+01     1.06041e+00     
6.75175e+01     1.05940e+00     
6.75181e+01     1.05841e+00     
6.75188e+01     1.05740e+00     
6.75194e+01     1.05642e+00     
6.75200e+01     1.05551e+00     
6.75206e+01     1.05459e+00     
6.75212e+01     1.05365e+00     
6.75219e+01     1.05276e+00     
6.75225e+01     1.05188e+00     
6.75231e+01     1.05102e+00     
6.75238e+01     1.05020e+00     
6.75244e+01     1.04945e+00     
6.75250e+01     1.04873e+00     
6.75256e+01     1.04806e+00     
6.75263e+01     1.04742e+00     
6.75269e+01     1.04681e+00     
6.75275e+01     1.04623e+00     
6.75281e+01     1.04572e+00     
6.75287e+01     1.04529e+00     
6.75294e+01     1.04488e+00     
6.75300e+01     1.04455e+00     
6.75306e+01     1.04430e+00     
6.75313e+01     1.04408e+00     
6.75319e+01     1.04392e+00     
6.75325e+01     1.04383e+00     
6.75331e+01     1.04384e+00     
6.75338e+01     1.04389e+00     
6.75344e+01     1.04399e+00     
6.75350e+01     1.04417e+00     
6.75356e+01     1.04442e+00     
6.75362e+01     1.04474e+00     
6.75369e+01     1.04514e+00     
6.75375e+01     1.04562e+00     
6.75381e+01     1.04617e+00     
6.75387e+01     1.04673e+00     
6.75394e+01     1.04742e+00     
6.75400e+01     1.04817e+00     
6.75406e+01     1.04897e+00     
6.75413e+01     1.04985e+00     
6.75419e+01     1.05079e+00     
6.75425e+01     1.05180e+00     
6.75431e+01     1.05284e+00     
6.75437e+01     1.05394e+00     
6.75444e+01     1.05505e+00     
6.75450e+01     1.05619e+00     
6.75456e+01     1.05740e+00     
6.75462e+01     1.05860e+00     
6.75469e+01     1.05983e+00     
6.75475e+01     1.06105e+00     
6.75481e+01     1.06226e+00     
6.75488e+01     1.06348e+00     
6.75494e+01     1.06466e+00     
6.75500e+01     1.06583e+00     
6.75506e+01     1.06699e+00     
6.75512e+01     1.06813e+00     
6.75519e+01     1.06919e+00     
6.75525e+01     1.07018e+00     
6.75531e+01     1.07114e+00     
6.75537e+01     1.07202e+00     
6.75544e+01     1.07279e+00     
6.75550e+01     1.07354e+00     
6.75556e+01     1.07420e+00     
6.75563e+01     1.07475e+00     
6.75569e+01     1.07526e+00     
6.75575e+01     1.07565e+00     
6.75581e+01     1.07593e+00     
6.75587e+01     1.07615e+00     
6.75594e+01     1.07622e+00     
6.75600e+01     1.07621e+00     
6.75606e+01     1.07606e+00     
6.75612e+01     1.07577e+00     
6.75619e+01     1.07542e+00     
6.75625e+01     1.07497e+00     
6.75631e+01     1.07435e+00     
6.75638e+01     1.07363e+00     
6.75644e+01     1.07276e+00     
6.75650e+01     1.07180e+00     
6.75656e+01     1.07065e+00     
6.75663e+01     1.06938e+00     
6.75669e+01     1.06795e+00     
6.75675e+01     1.06639e+00     
6.75681e+01     1.06478e+00     
6.75687e+01     1.06297e+00     
6.75694e+01     1.06102e+00     
6.75700e+01     1.05894e+00     
6.75706e+01     1.05679e+00     
6.75713e+01     1.05451e+00     
6.75719e+01     1.05208e+00     
6.75725e+01     1.04952e+00     
6.75731e+01     1.04679e+00     
6.75738e+01     1.04400e+00     
6.75744e+01     1.04109e+00     
6.75750e+01     1.03802e+00     
6.75756e+01     1.03483e+00     
6.75762e+01     1.03149e+00     
6.75769e+01     1.02805e+00     
6.75775e+01     1.02454e+00     
6.75781e+01     1.02074e+00     
6.75788e+01     1.01689e+00     
6.75794e+01     1.01289e+00     
6.75800e+01     1.00882e+00     
6.75806e+01     1.00460e+00     
6.75813e+01     1.00021e+00     
6.75819e+01     9.95806e-01     
6.75825e+01     9.91272e-01     
6.75831e+01     9.86644e-01     
6.75837e+01     9.81961e-01     
6.75844e+01     9.77020e-01     
6.75850e+01     9.72082e-01     
6.75856e+01     9.67076e-01     
6.75863e+01     9.61968e-01     
6.75869e+01     9.56769e-01     
6.75875e+01     9.51411e-01     
6.75881e+01     9.45912e-01     
6.75888e+01     9.40378e-01     
6.75894e+01     9.34679e-01     
6.75900e+01     9.28887e-01     
6.75906e+01     9.23036e-01     
6.75912e+01     9.17101e-01     
6.75919e+01     9.11046e-01     
6.75925e+01     9.04920e-01     
6.75931e+01     8.98821e-01     
6.75938e+01     8.92559e-01     
6.75944e+01     8.86201e-01     
6.75950e+01     8.79853e-01     
6.75956e+01     8.73355e-01     
6.75963e+01     8.66937e-01     
6.75969e+01     8.60265e-01     
6.75975e+01     8.53591e-01     
6.75981e+01     8.46908e-01     
6.75987e+01     8.40019e-01     
6.75994e+01     8.33131e-01     
6.76000e+01     8.26177e-01     
6.76006e+01     8.19140e-01     
6.76012e+01     8.12107e-01     
6.76019e+01     8.04974e-01     
6.76025e+01     7.97502e-01     
6.76031e+01     7.90245e-01     
6.76038e+01     7.82843e-01     
6.76044e+01     7.75454e-01     
6.76050e+01     7.67799e-01     
6.76056e+01     7.60143e-01     
6.76062e+01     7.52578e-01     
6.76069e+01     7.44801e-01     
6.76075e+01     7.37012e-01     
6.76081e+01     7.29165e-01     
6.76087e+01     7.21251e-01     
6.76094e+01     7.13259e-01     
6.76100e+01     7.05180e-01     
6.76106e+01     6.97007e-01     
6.76113e+01     6.88881e-01     
6.76119e+01     6.80801e-01     
6.76125e+01     6.72549e-01     
6.76131e+01     6.64263e-01     
6.76137e+01     6.55915e-01     
6.76144e+01     6.47432e-01     
6.76150e+01     6.39021e-01     
6.76156e+01     6.30513e-01     
6.76162e+01     6.22018e-01     
6.76169e+01     6.13465e-01     
6.76175e+01     6.04789e-01     
6.76181e+01     5.96064e-01     
6.76188e+01     5.87260e-01     
6.76194e+01     5.78440e-01     
6.76200e+01     5.69600e-01     
6.76206e+01     5.60625e-01     
6.76212e+01     5.51645e-01     
6.76219e+01     5.42618e-01     
6.76225e+01     5.33595e-01     
6.76231e+01     5.24430e-01     
6.76237e+01     5.15374e-01     
6.76244e+01     5.06090e-01     
6.76250e+01     4.96778e-01     
6.76256e+01     4.87545e-01     
6.76263e+01     4.78130e-01     
6.76269e+01     4.68742e-01     
6.76275e+01     4.59288e-01     
6.76281e+01     4.49845e-01     
6.76288e+01     4.40364e-01     
6.76294e+01     4.30790e-01     
6.76300e+01     4.21086e-01     
6.76306e+01     4.11440e-01     
6.76312e+01     4.01679e-01     
6.76319e+01     3.91929e-01     
6.76325e+01     3.82151e-01     
6.76331e+01     3.72310e-01     
6.76338e+01     3.62463e-01     
6.76344e+01     3.52652e-01     
6.76350e+01     3.42578e-01     
6.76356e+01     3.32712e-01     
6.76363e+01     3.22705e-01     
6.76369e+01     3.12685e-01     
6.76375e+01     3.02585e-01     
6.76381e+01     2.92549e-01     
6.76387e+01     2.82392e-01     
6.76394e+01     2.72272e-01     
6.76400e+01     2.61975e-01     
6.76406e+01     2.51730e-01     
6.76413e+01     2.41573e-01     
6.76419e+01     2.31302e-01     
6.76425e+01     2.21121e-01     
6.76431e+01     2.10554e-01     
6.76438e+01     2.00274e-01     
6.76444e+01     1.89928e-01     
6.76450e+01     1.79534e-01     
6.76456e+01     1.69115e-01     
6.76462e+01     1.58661e-01     
6.76469e+01     1.48075e-01     
6.76475e+01     1.37630e-01     
6.76481e+01     1.27166e-01     
6.76488e+01     1.16582e-01     
6.76494e+01     1.05977e-01     
6.76500e+01     9.53400e-02     
6.76506e+01     8.47799e-02     
6.76513e+01     7.42329e-02     
6.76519e+01     6.34574e-02     
6.76525e+01     5.28351e-02     
6.76531e+01     4.22015e-02     
6.76537e+01     3.15214e-02     
6.76544e+01     2.08127e-02     
6.76550e+01     1.00741e-02     
6.76556e+01     -6.98766e-04    
6.76563e+01     -1.13930e-02    
6.76569e+01     -2.20649e-02    
6.76575e+01     -3.28734e-02    
6.76581e+01     -4.37863e-02    
6.76588e+01     -5.46126e-02    
6.76594e+01     -6.53668e-02    
6.76600e+01     -7.62432e-02    
6.76606e+01     -8.70053e-02    
6.76612e+01     -9.79216e-02    
6.76619e+01     -1.08685e-01    
6.76625e+01     -1.19430e-01    
6.76631e+01     -1.30348e-01    
6.76637e+01     -1.41285e-01    
6.76644e+01     -1.52209e-01    
6.76650e+01     -1.62965e-01    
6.76656e+01     -1.74005e-01    
6.76663e+01     -1.84894e-01    
6.76669e+01     -1.95767e-01    
6.76675e+01     -2.06666e-01    
6.76681e+01     -2.17475e-01    
6.76687e+01     -2.28415e-01    
6.76694e+01     -2.39303e-01    
6.76700e+01     -2.50149e-01    
6.76706e+01     -2.61038e-01    
6.76712e+01     -2.72051e-01    
6.76719e+01     -2.82895e-01    
6.76725e+01     -2.93765e-01    
6.76731e+01     -3.04560e-01    
6.76738e+01     -3.15535e-01    
6.76744e+01     -3.26396e-01    
6.76750e+01     -3.37236e-01    
6.76756e+01     -3.48034e-01    
6.76762e+01     -3.58860e-01    
6.76769e+01     -3.69771e-01    
6.76775e+01     -3.80570e-01    
6.76781e+01     -3.91288e-01    
6.76787e+01     -4.01968e-01    
6.76794e+01     -4.12862e-01    
6.76800e+01     -4.23586e-01    
6.76806e+01     -4.34375e-01    
6.76813e+01     -4.45079e-01    
6.76819e+01     -4.55711e-01    
6.76825e+01     -4.66240e-01    
6.76831e+01     -4.77022e-01    
6.76837e+01     -4.87627e-01    
6.76844e+01     -4.98257e-01    
6.76850e+01     -5.08857e-01    
6.76856e+01     -5.19394e-01    
6.76862e+01     -5.29944e-01    
6.76869e+01     -5.40360e-01    
6.76875e+01     -5.50896e-01    
6.76881e+01     -5.61350e-01    
6.76888e+01     -5.71736e-01    
6.76894e+01     -5.82193e-01    
6.76900e+01     -5.92584e-01    
6.76906e+01     -6.02777e-01    
6.76913e+01     -6.13001e-01    
6.76919e+01     -6.23476e-01    
6.76925e+01     -6.33813e-01    
6.76931e+01     -6.43974e-01    
6.76937e+01     -6.54204e-01    
6.76944e+01     -6.64310e-01    
6.76950e+01     -6.74385e-01    
6.76956e+01     -6.84447e-01    
6.76963e+01     -6.94580e-01    
6.76969e+01     -7.04561e-01    
6.76975e+01     -7.14401e-01    
6.76981e+01     -7.24342e-01    
6.76988e+01     -7.34231e-01    
6.76994e+01     -7.44126e-01    
6.77000e+01     -7.53918e-01    
6.77006e+01     -7.63525e-01    
6.77012e+01     -7.73343e-01    
6.77019e+01     -7.82967e-01    
6.77025e+01     -7.92587e-01    
6.77031e+01     -8.02276e-01    
6.77038e+01     -8.11805e-01    
6.77044e+01     -8.20948e-01    
6.77050e+01     -8.30324e-01    
6.77056e+01     -8.39686e-01    
6.77063e+01     -8.48992e-01    
6.77069e+01     -8.58321e-01    
6.77075e+01     -8.67545e-01    
6.77081e+01     -8.76733e-01    
6.77087e+01     -8.85834e-01    
6.77094e+01     -8.94836e-01    
6.77100e+01     -9.03967e-01    
6.77106e+01     -9.13006e-01    
6.77113e+01     -9.21879e-01    
6.77119e+01     -9.30723e-01    
6.77125e+01     -9.39544e-01    
6.77131e+01     -9.48378e-01    
6.77138e+01     -9.57038e-01    
6.77144e+01     -9.65720e-01    
6.77150e+01     -9.74338e-01    
6.77156e+01     -9.82900e-01    
6.77162e+01     -9.91385e-01    
6.77169e+01     -9.99864e-01    
6.77175e+01     -1.00825e+00    
6.77181e+01     -1.01644e+00    
6.77188e+01     -1.02469e+00    
6.77194e+01     -1.03293e+00    
6.77200e+01     -1.04111e+00    
6.77206e+01     -1.04919e+00    
6.77213e+01     -1.05722e+00    
6.77219e+01     -1.06531e+00    
6.77225e+01     -1.07326e+00    
6.77231e+01     -1.08105e+00    
6.77237e+01     -1.08881e+00    
6.77244e+01     -1.09649e+00    
6.77250e+01     -1.10413e+00    
6.77256e+01     -1.11178e+00    
6.77262e+01     -1.11929e+00    
6.77269e+01     -1.12674e+00    
6.77275e+01     -1.13415e+00    
6.77281e+01     -1.14153e+00    
6.77288e+01     -1.14880e+00    
6.77294e+01     -1.15599e+00    
6.77300e+01     -1.16315e+00    
6.77306e+01     -1.17025e+00    
6.77312e+01     -1.17727e+00    
6.77319e+01     -1.18425e+00    
6.77325e+01     -1.19115e+00    
6.77331e+01     -1.19791e+00    
6.77337e+01     -1.20474e+00    
6.77344e+01     -1.21142e+00    
6.77350e+01     -1.21804e+00    
6.77356e+01     -1.22465e+00    
6.77363e+01     -1.23112e+00    
6.77369e+01     -1.23756e+00    
6.77375e+01     -1.24388e+00    
6.77381e+01     -1.25016e+00    
6.77387e+01     -1.25646e+00    
6.77394e+01     -1.26261e+00    
6.77400e+01     -1.26872e+00    
6.77406e+01     -1.27475e+00    
6.77412e+01     -1.28060e+00    
6.77419e+01     -1.28653e+00    
6.77425e+01     -1.29237e+00    
6.77431e+01     -1.29815e+00    
6.77438e+01     -1.30389e+00    
6.77444e+01     -1.30954e+00    
6.77450e+01     -1.31512e+00    
6.77456e+01     -1.32063e+00    
6.77462e+01     -1.32608e+00    
6.77469e+01     -1.33141e+00    
6.77475e+01     -1.33667e+00    
6.77481e+01     -1.34187e+00    
6.77487e+01     -1.34707e+00    
6.77494e+01     -1.35217e+00    
6.77500e+01     -1.35719e+00    
6.77506e+01     -1.36213e+00    
6.77513e+01     -1.36704e+00    
6.77519e+01     -1.37187e+00    
6.77525e+01     -2.08675e+00    
6.77531e+01     -2.01196e+00    
6.77538e+01     -1.97278e+00    
6.77544e+01     -1.98218e+00    
6.77550e+01     -1.99192e+00    
6.77556e+01     -2.00171e+00    
6.77562e+01     -2.01146e+00    
6.77569e+01     -2.02116e+00    
6.77575e+01     -2.03075e+00    
6.77581e+01     -2.04022e+00    
6.77588e+01     -2.04954e+00    
6.77594e+01     -2.05874e+00    
6.77600e+01     -2.06785e+00    
6.77606e+01     -2.07689e+00    
6.77613e+01     -2.08576e+00    
6.77619e+01     -2.09454e+00    
6.77625e+01     -2.10319e+00    
6.77631e+01     -2.11171e+00    
6.77637e+01     -2.12011e+00    
6.77644e+01     -2.12835e+00    
6.77650e+01     -2.13655e+00    
6.77656e+01     -2.14460e+00    
6.77663e+01     -2.15259e+00    
6.77669e+01     -2.16037e+00    
6.77675e+01     -2.16804e+00    
6.77681e+01     -2.17562e+00    
6.77688e+01     -2.18307e+00    
6.77694e+01     -2.19039e+00    
6.77700e+01     -2.19764e+00    
6.77706e+01     -2.20475e+00    
6.77712e+01     -2.21175e+00    
6.77719e+01     -2.21862e+00    
6.77725e+01     -2.22534e+00    
6.77731e+01     -2.23190e+00    
6.77738e+01     -2.23836e+00    
6.77744e+01     -2.24474e+00    
6.77750e+01     -2.25094e+00    
6.77756e+01     -2.25699e+00    
6.77763e+01     -2.26287e+00    
6.77769e+01     -2.26865e+00    
6.77775e+01     -2.27431e+00    
6.77781e+01     -2.27980e+00    
6.77787e+01     -2.28521e+00    
6.77794e+01     -2.29045e+00    
6.77800e+01     -2.29556e+00    
6.77806e+01     -2.30055e+00    
6.77813e+01     -2.30541e+00    
6.77819e+01     -2.31011e+00    
6.77825e+01     -2.31472e+00    
6.77831e+01     -2.31929e+00    
6.77838e+01     -2.32353e+00    
6.77844e+01     -2.32766e+00    
6.77850e+01     -2.33169e+00    
6.77856e+01     -2.33557e+00    
6.77862e+01     -2.33929e+00    
6.77869e+01     -2.34297e+00    
6.77875e+01     -2.34650e+00    
6.77881e+01     -2.34985e+00    
6.77887e+01     -2.35306e+00    
6.77894e+01     -2.35612e+00    
6.77900e+01     -2.35907e+00    
6.77906e+01     -2.36195e+00    
6.77913e+01     -2.36456e+00    
6.77919e+01     -2.36713e+00    
6.77925e+01     -2.36953e+00    
6.77931e+01     -2.37180e+00    
6.77937e+01     -2.37393e+00    
6.77944e+01     -2.37598e+00    
6.77950e+01     -2.37782e+00    
6.77956e+01     -2.37947e+00    
6.77962e+01     -2.38106e+00    
6.77969e+01     -2.38259e+00    
6.77975e+01     -2.38392e+00    
6.77981e+01     -2.38514e+00    
6.77988e+01     -2.38620e+00    
6.77994e+01     -2.38718e+00    
6.78000e+01     -2.38799e+00    
6.78006e+01     -2.38867e+00    
6.78012e+01     -2.38925e+00    
6.78019e+01     -2.38960e+00    
6.78025e+01     -2.38960e+00    
6.78031e+01     -2.38960e+00    
6.78037e+01     -2.38966e+00    
6.78044e+01     -2.38956e+00    
6.78050e+01     -2.38936e+00    
6.78056e+01     -2.38904e+00    
6.78063e+01     -2.38863e+00    
6.78069e+01     -2.38807e+00    
6.78075e+01     -2.38731e+00    
6.78081e+01     -2.38653e+00    
6.78087e+01     -2.38564e+00    
6.78094e+01     -2.38456e+00    
6.78100e+01     -2.38332e+00    
6.78106e+01     -2.38207e+00    
6.78112e+01     -2.38065e+00    
6.78119e+01     -2.37915e+00    
6.78125e+01     -2.37746e+00    
6.78131e+01     -2.37574e+00    
6.78138e+01     -2.37007e+00    
6.78144e+01     -2.36323e+00    
6.78150e+01     -2.36316e+00    
6.78156e+01     -2.36093e+00    
6.78163e+01     -2.35854e+00    
6.78169e+01     -2.35616e+00    
6.78175e+01     -2.35360e+00    
6.78181e+01     -2.35092e+00    
6.78187e+01     -2.34816e+00    
6.78194e+01     -2.34537e+00    
6.78200e+01     -2.34236e+00    
6.78206e+01     -2.33924e+00    
6.78213e+01     -2.33605e+00    
6.78219e+01     -2.33275e+00    
6.78225e+01     -2.32932e+00    
6.78231e+01     -2.32583e+00    
6.78238e+01     -2.32221e+00    
6.78244e+01     -2.31851e+00    
6.78250e+01     -2.31476e+00    
6.78256e+01     -2.31088e+00    
6.78262e+01     -2.30691e+00    
6.78269e+01     -2.30280e+00    
6.78275e+01     -2.29862e+00    
6.78281e+01     -2.29438e+00    
6.78288e+01     -2.29000e+00    
6.78294e+01     -2.28552e+00    
6.78300e+01     -2.28095e+00    
6.78306e+01     -2.27628e+00    
6.78313e+01     -2.27147e+00    
6.78319e+01     -2.26672e+00    
6.78325e+01     -2.26183e+00    
6.78331e+01     -2.25684e+00    
6.78337e+01     -2.25179e+00    
6.78344e+01     -2.24666e+00    
6.78350e+01     -2.24134e+00    
6.78356e+01     -2.23602e+00    
6.78363e+01     -2.23066e+00    
6.78369e+01     -2.22515e+00    
6.78375e+01     -2.21959e+00    
6.78381e+01     -2.21395e+00    
6.78388e+01     -2.20827e+00    
6.78394e+01     -2.20244e+00    
6.78400e+01     -2.19655e+00    
6.78406e+01     -2.18217e+00    
6.78412e+01     -2.17459e+00    
6.78419e+01     -2.17005e+00    
6.78425e+01     -2.16396e+00    
6.78431e+01     -2.15779e+00    
6.78438e+01     -2.15155e+00    
6.78444e+01     -2.14526e+00    
6.78450e+01     -2.13886e+00    
6.78456e+01     -2.13242e+00    
6.78463e+01     -2.12592e+00    
6.78469e+01     -2.11937e+00    
6.78475e+01     -2.11272e+00    
6.78481e+01     -2.10608e+00    
6.78487e+01     -2.09931e+00    
6.78494e+01     -2.09251e+00    
6.78500e+01     -2.08568e+00    
6.78506e+01     -2.07873e+00    
6.78512e+01     -2.07172e+00    
6.78519e+01     -2.06470e+00    
6.78525e+01     -2.05760e+00    
6.78531e+01     -2.05045e+00    
6.78538e+01     -2.04332e+00    
6.78544e+01     -2.03607e+00    
6.78550e+01     -2.02876e+00    
6.78556e+01     -2.02144e+00    
6.78562e+01     -2.01405e+00    
6.78569e+01     -2.00664e+00    
6.78575e+01     -1.99922e+00    
6.78581e+01     -1.99170e+00    
6.78587e+01     -1.98411e+00    
6.78594e+01     -1.97647e+00    
6.78600e+01     -1.96880e+00    
6.78606e+01     -1.96107e+00    
6.78613e+01     -1.94908e+00    
6.78619e+01     -1.93252e+00    
6.78625e+01     -1.92827e+00    
6.78631e+01     -1.92050e+00    
6.78637e+01     -1.91273e+00    
6.78644e+01     -1.90488e+00    
6.78650e+01     -1.89698e+00    
6.78656e+01     -1.88907e+00    
6.78662e+01     -1.88110e+00    
6.78669e+01     -1.87314e+00    
6.78675e+01     -1.86512e+00    
6.78681e+01     -1.85708e+00    
6.78688e+01     -1.84901e+00    
6.78694e+01     -1.84088e+00    
6.78700e+01     -1.83273e+00    
6.78706e+01     -1.82458e+00    
6.78712e+01     -1.81639e+00    
6.78719e+01     -1.80815e+00    
6.78725e+01     -1.79993e+00    
6.78731e+01     -1.79163e+00    
6.78737e+01     -1.78332e+00    
6.78744e+01     -1.77496e+00    
6.78750e+01     -1.76661e+00    
6.78756e+01     -1.75826e+00    
6.78763e+01     -1.74983e+00    
6.78769e+01     -1.74141e+00    
6.78775e+01     -1.73293e+00    
6.78781e+01     -1.72443e+00    
6.78788e+01     -1.71590e+00    
6.78794e+01     -1.69832e+00    
6.78800e+01     -1.68662e+00    
6.78806e+01     -1.68027e+00    
6.78812e+01     -1.67180e+00    
6.78819e+01     -1.66330e+00    
6.78825e+01     -1.65476e+00    
6.78831e+01     -1.64622e+00    
6.78838e+01     -1.63770e+00    
6.78844e+01     -1.62916e+00    
6.78850e+01     -1.62058e+00    
6.78856e+01     -1.61192e+00    
6.78863e+01     -1.60336e+00    
6.78869e+01     -1.59476e+00    
6.78875e+01     -1.58611e+00    
6.78881e+01     -1.57745e+00    
6.78887e+01     -1.56874e+00    
6.78894e+01     -1.55997e+00    
6.78900e+01     -1.55123e+00    
6.78906e+01     -1.54243e+00    
6.78913e+01     -1.53364e+00    
6.78919e+01     -1.52476e+00    
6.78925e+01     -1.51591e+00    
6.78931e+01     -1.50699e+00    
6.78938e+01     -1.49811e+00    
6.78944e+01     -1.48920e+00    
6.78950e+01     -1.48021e+00    
6.78956e+01     -1.45960e+00    
6.78962e+01     -1.45060e+00    
6.78969e+01     -1.44320e+00    
6.78975e+01     -1.43435e+00    
6.78981e+01     -1.42544e+00    
6.78988e+01     -1.41653e+00    
6.78994e+01     -1.40758e+00    
6.79000e+01     -1.39865e+00    
6.79006e+01     -1.38971e+00    
6.79013e+01     -1.38073e+00    
6.79019e+01     -1.37173e+00    
6.79025e+01     -1.36270e+00    
6.79031e+01     -1.35362e+00    
6.79037e+01     -1.34456e+00    
6.79044e+01     -1.33543e+00    
6.79050e+01     -1.32634e+00    
6.79056e+01     -1.31716e+00    
6.79063e+01     -1.30794e+00    
6.79069e+01     -1.29871e+00    
6.79075e+01     -1.28944e+00    
6.79081e+01     -1.28012e+00    
6.79088e+01     -1.27080e+00    
6.79094e+01     -1.26139e+00    
6.79100e+01     -1.25200e+00    
6.79106e+01     -1.22967e+00    
6.79112e+01     -1.22211e+00    
6.79119e+01     -1.21376e+00    
6.79125e+01     -1.20445e+00    
6.79131e+01     -1.19513e+00    
6.79137e+01     -1.18576e+00    
6.79144e+01     -1.17634e+00    
6.79150e+01     -1.16699e+00    
6.79156e+01     -1.15731e+00    
6.79163e+01     -1.14784e+00    
6.79169e+01     -1.13837e+00    
6.79175e+01     -1.12880e+00    
6.79181e+01     -1.11923e+00    
6.79187e+01     -1.10964e+00    
6.79194e+01     -1.09996e+00    
6.79200e+01     -1.09027e+00    
6.79206e+01     -1.08052e+00    
6.79212e+01     -1.07078e+00    
6.79219e+01     -1.06092e+00    
6.79225e+01     -1.05106e+00    
6.79231e+01     -1.04118e+00    
6.79238e+01     -1.03121e+00    
6.79244e+01     -1.01675e+00    
6.79250e+01     -9.97831e-01    
6.79256e+01     -9.91657e-01    
6.79262e+01     -9.81851e-01    
6.79269e+01     -9.71959e-01    
6.79275e+01     -9.62069e-01    
6.79281e+01     -9.52156e-01    
6.79287e+01     -9.42198e-01    
6.79294e+01     -9.32253e-01    
6.79300e+01     -9.22182e-01    
6.79306e+01     -9.12064e-01    
6.79313e+01     -9.01969e-01    
6.79319e+01     -8.91788e-01    
6.79325e+01     -8.81580e-01    
6.79331e+01     -8.71320e-01    
6.79337e+01     -8.61073e-01    
6.79344e+01     -8.50766e-01    
6.79350e+01     -8.40397e-01    
6.79356e+01     -8.29945e-01    
6.79362e+01     -8.19514e-01    
6.79369e+01     -8.08999e-01    
6.79375e+01     -7.98432e-01    
6.79381e+01     -7.76880e-01    
6.79388e+01     -7.67038e-01    
6.79394e+01     -7.57892e-01    
6.79400e+01     -7.47449e-01    
6.79406e+01     -7.37062e-01    
6.79413e+01     -7.26630e-01    
6.79419e+01     -7.16161e-01    
6.79425e+01     -7.05641e-01    
6.79431e+01     -6.95084e-01    
6.79437e+01     -6.84472e-01    
6.79444e+01     -6.73833e-01    
6.79450e+01     -6.63077e-01    
6.79456e+01     -6.52342e-01    
6.79463e+01     -6.41545e-01    
6.79469e+01     -6.30756e-01    
6.79475e+01     -6.19947e-01    
6.79481e+01     -6.09067e-01    
6.79488e+01     -5.98147e-01    
6.79494e+01     -5.87180e-01    
6.79500e+01     -5.76209e-01    
6.79506e+01     -5.60372e-01    
6.79512e+01     -5.47282e-01    
6.79519e+01     -5.33220e-01    
6.79525e+01     -5.24049e-01    
6.79531e+01     -5.13265e-01    
6.79538e+01     -5.02420e-01    
6.79544e+01     -4.91544e-01    
6.79550e+01     -4.80629e-01    
6.79556e+01     -4.69680e-01    
6.79563e+01     -4.58728e-01    
6.79569e+01     -4.47742e-01    
6.79575e+01     -4.36689e-01    
6.79581e+01     -4.25628e-01    
6.79587e+01     -4.14512e-01    
6.79594e+01     -4.03334e-01    
6.79600e+01     -3.92156e-01    
6.79606e+01     -3.80852e-01    
6.79613e+01     -3.69607e-01    
6.79619e+01     -3.58365e-01    
6.79625e+01     -3.47068e-01    
6.79631e+01     -3.35732e-01    
6.79638e+01     -3.15003e-01    
6.79644e+01     -3.04687e-01    
6.79650e+01     -2.94573e-01    
6.79656e+01     -2.83568e-01    
6.79662e+01     -2.72531e-01    
6.79669e+01     -2.61459e-01    
6.79675e+01     -2.50431e-01    
6.79681e+01     -2.39333e-01    
6.79688e+01     -2.28204e-01    
6.79694e+01     -2.17049e-01    
6.79700e+01     -2.05893e-01    
6.79706e+01     -1.94718e-01    
6.79713e+01     -1.83490e-01    
6.79719e+01     -1.72260e-01    
6.79725e+01     -1.61008e-01    
6.79731e+01     -1.49710e-01    
6.79737e+01     -1.38424e-01    
6.79744e+01     -1.27109e-01    
6.79750e+01     -1.15803e-01    
6.79756e+01     -1.25465e-01    
6.79762e+01     -5.54339e-02    
6.79769e+01     -8.22199e-02    
6.79775e+01     -6.46105e-02    
6.79781e+01     -5.36521e-02    
6.79788e+01     -4.27409e-02    
6.79794e+01     -3.18174e-02    
6.79800e+01     -2.09338e-02    
6.79806e+01     -9.99705e-03    
6.79812e+01     8.88757e-04     
6.79819e+01     1.18485e-02     
6.79825e+01     2.27998e-02     
6.79831e+01     3.37437e-02     
6.79837e+01     4.46896e-02     
6.79844e+01     5.56526e-02     
6.79850e+01     6.65808e-02     
6.79856e+01     7.75301e-02     
6.79863e+01     8.84990e-02     
6.79869e+01     9.94405e-02     
6.79875e+01     1.10384e-01     
6.79881e+01     1.24707e-01     
6.79887e+01     1.39651e-01     
6.79894e+01     1.48210e-01     
6.79900e+01     1.58675e-01     
6.79906e+01     1.69121e-01     
6.79912e+01     1.79570e-01     
6.79919e+01     1.90006e-01     
6.79925e+01     2.00431e-01     
6.79931e+01     2.10849e-01     
6.79938e+01     2.21267e-01     
6.79944e+01     2.31690e-01     
6.79950e+01     2.42097e-01     
6.79956e+01     2.52504e-01     
6.79962e+01     2.62932e-01     
6.79969e+01     2.73342e-01     
6.79975e+01     2.83740e-01     
6.79981e+01     2.94152e-01     
6.79987e+01     3.04542e-01     
6.79994e+01     3.14930e-01     
6.80000e+01     2.89450e-01     
