# Supplementary material for: Effects of non-sinusoidal pitching motion on the propulsion performance of an oscillating foil
Source: PLoS One. 2019 Jul 1;14(7):e0218832. doi: 10.1371/journal.pone.0218832 (PMC6602205; doi:10.1371/journal.pone.0218832)
Supplement: S5 File — (ZIP) [file pone.0218832.s005.zip › Time Variations of CX/60-0.5-0.5/cd-1-history]

9.60000e+01     -1.73177e-01    
9.60025e+01     -1.60795e-01    
9.60050e+01     -1.34884e-01    
9.60075e+01     -1.14773e-01    
9.60100e+01     -9.65233e-02    
9.60125e+01     -8.00901e-02    
9.60150e+01     -6.53400e-02    
9.60175e+01     -5.84935e-02    
9.60200e+01     -4.99672e-02    
9.60225e+01     -3.71635e-02    
9.60250e+01     -2.74815e-02    
9.60275e+01     -1.89420e-02    
9.60300e+01     -1.15465e-02    
9.60325e+01     -1.75477e-02    
9.60350e+01     6.34082e-03     
9.60375e+01     -5.27236e-03    
9.60400e+01     3.80506e-03     
9.60425e+01     7.94625e-03     
9.60450e+01     1.14226e-02     
9.60475e+01     1.42448e-02     
9.60500e+01     1.21540e-02     
9.60525e+01     1.25985e-02     
9.60550e+01     1.69661e-02     
9.60575e+01     1.94454e-02     
9.60600e+01     2.16090e-02     
9.60625e+01     2.33520e-02     
9.60650e+01     2.47299e-02     
9.60675e+01     2.13211e-02     
9.60700e+01     2.59097e-02     
9.60725e+01     2.87329e-02     
9.60750e+01     3.12712e-02     
9.60775e+01     3.35439e-02     
9.60800e+01     3.55996e-02     
9.60825e+01     3.69523e-02     
9.60850e+01     3.96680e-02     
9.60875e+01     4.39733e-02     
9.60900e+01     4.75228e-02     
9.60925e+01     5.09119e-02     
9.60950e+01     5.40030e-02     
9.60975e+01     5.67176e-02     
9.61000e+01     6.13441e-02     
9.61025e+01     6.72927e-02     
9.61050e+01     7.14277e-02     
9.61075e+01     7.57936e-02     
9.61100e+01     7.96646e-02     
9.61125e+01     8.30466e-02     
9.61150e+01     8.59579e-02     
9.61175e+01     9.52140e-02     
9.61200e+01     1.01164e-01     
9.61225e+01     1.04730e-01     
9.61250e+01     1.08504e-01     
9.61275e+01     1.11758e-01     
9.61300e+01     1.14315e-01     
9.61325e+01     1.16049e-01     
9.61350e+01     1.27928e-01     
9.61375e+01     1.32716e-01     
9.61400e+01     1.34011e-01     
9.61425e+01     1.35939e-01     
9.61450e+01     1.37006e-01     
9.61475e+01     1.37121e-01     
9.61500e+01     1.36132e-01     
9.61525e+01     1.45577e-01     
9.61550e+01     1.52066e-01     
9.61575e+01     1.48667e-01     
9.61600e+01     1.47250e-01     
9.61625e+01     1.44808e-01     
9.61650e+01     1.41349e-01     
9.61675e+01     1.36756e-01     
9.61700e+01     1.35081e-01     
9.61725e+01     1.50694e-01     
9.61750e+01     1.39558e-01     
9.61775e+01     1.34210e-01     
9.61800e+01     1.27582e-01     
9.61825e+01     1.19753e-01     
9.61850e+01     1.11090e-01     
9.61875e+01     1.00911e-01     
9.61900e+01     1.06188e-01     
9.61925e+01     1.06487e-01     
9.61950e+01     9.18319e-02     
9.61975e+01     8.08251e-02     
9.62000e+01     6.84272e-02     
9.62025e+01     5.49813e-02     
9.62050e+01     4.03104e-02     
9.62075e+01     2.43049e-02     
9.62100e+01     2.70123e-02     
9.62125e+01     2.04350e-02     
9.62150e+01     -8.18100e-04    
9.62175e+01     -1.85583e-02    
9.62200e+01     -3.78394e-02    
9.62225e+01     -5.83309e-02    
9.62250e+01     -8.04442e-02    
9.62275e+01     -1.04260e-01    
9.62300e+01     -1.21552e-01    
9.62325e+01     -1.19518e-01    
9.62350e+01     -1.54391e-01    
9.62375e+01     -1.81622e-01    
9.62400e+01     -2.10625e-01    
9.62425e+01     -2.41386e-01    
9.62450e+01     -2.73848e-01    
9.62475e+01     -3.08456e-01    
9.62500e+01     -3.45059e-01    
9.62525e+01     -3.69804e-01    
9.62550e+01     -3.87235e-01    
9.62575e+01     -4.34260e-01    
9.62600e+01     -4.75038e-01    
9.62625e+01     -5.17616e-01    
9.62650e+01     -5.61703e-01    
9.62675e+01     -6.07649e-01    
9.62700e+01     -6.54660e-01    
9.62725e+01     -7.02884e-01    
9.62750e+01     -7.51963e-01    
9.62775e+01     -7.69091e-01    
9.62800e+01     -8.19706e-01    
9.62825e+01     -8.69290e-01    
9.62850e+01     -9.16075e-01    
9.62875e+01     -9.62167e-01    
9.62900e+01     -1.00739e+00    
9.62925e+01     -1.05109e+00    
9.62950e+01     -1.09334e+00    
9.62975e+01     -1.13374e+00    
9.63000e+01     -1.17244e+00    
9.63025e+01     -1.19527e+00    
9.63050e+01     -1.20989e+00    
9.63075e+01     -1.24818e+00    
9.63100e+01     -1.27768e+00    
9.63125e+01     -1.30677e+00    
9.63150e+01     -1.33542e+00    
9.63175e+01     -1.36450e+00    
9.63200e+01     -1.39481e+00    
9.63225e+01     -1.42662e+00    
9.63250e+01     -1.46064e+00    
9.63275e+01     -1.49675e+00    
9.63300e+01     -1.53534e+00    
9.63325e+01     -1.55760e+00    
9.63350e+01     -1.59125e+00    
9.63375e+01     -1.63877e+00    
9.63400e+01     -1.68345e+00    
9.63425e+01     -1.72918e+00    
9.63450e+01     -1.77575e+00    
9.63475e+01     -1.82255e+00    
9.63500e+01     -1.87005e+00    
9.63525e+01     -1.91808e+00    
9.63550e+01     -1.96645e+00    
9.63575e+01     -2.01568e+00    
9.63600e+01     -2.06527e+00    
9.63625e+01     -2.11610e+00    
9.63650e+01     -2.16779e+00    
9.63675e+01     -2.20681e+00    
9.63700e+01     -2.25234e+00    
9.63725e+01     -2.31087e+00    
9.63750e+01     -2.36706e+00    
9.63775e+01     -2.42438e+00    
9.63800e+01     -2.48370e+00    
9.63825e+01     -2.54471e+00    
9.63850e+01     -2.60735e+00    
9.63875e+01     -2.67171e+00    
9.63900e+01     -2.73819e+00    
9.63925e+01     -2.80621e+00    
9.63950e+01     -2.87659e+00    
9.63975e+01     -2.94851e+00    
9.64000e+01     -3.02176e+00    
9.64025e+01     -3.09696e+00    
9.64050e+01     -3.17378e+00    
9.64075e+01     -3.25252e+00    
9.64100e+01     -3.33315e+00    
9.64125e+01     -3.41492e+00    
9.64150e+01     -3.48771e+00    
9.64175e+01     -3.57010e+00    
9.64200e+01     -3.65888e+00    
9.64225e+01     -3.74692e+00    
9.64250e+01     -3.83651e+00    
9.64275e+01     -3.92763e+00    
9.64300e+01     -4.02023e+00    
9.64325e+01     -4.11501e+00    
9.64350e+01     -4.21128e+00    
9.64375e+01     -4.30923e+00    
9.64400e+01     -4.40887e+00    
9.64425e+01     -4.50991e+00    
9.64450e+01     -4.61314e+00    
9.64475e+01     -4.71737e+00    
9.64500e+01     -4.82338e+00    
9.64525e+01     -4.93126e+00    
9.64550e+01     -5.04062e+00    
9.64575e+01     -5.15165e+00    
9.64600e+01     -5.26370e+00    
9.64625e+01     -5.37787e+00    
9.64650e+01     -5.49377e+00    
9.64675e+01     -5.61117e+00    
9.64700e+01     -5.72993e+00    
9.64725e+01     -5.85004e+00    
9.64750e+01     -5.97188e+00    
9.64775e+01     -6.09479e+00    
9.64800e+01     -6.21950e+00    
9.64825e+01     -6.34550e+00    
9.64850e+01     -6.47244e+00    
9.64875e+01     -6.60094e+00    
9.64900e+01     -6.73052e+00    
9.64925e+01     -6.86132e+00    
9.64950e+01     -6.99311e+00    
9.64975e+01     -7.12641e+00    
9.65000e+01     -7.26060e+00    
9.65025e+01     -7.39588e+00    
9.65050e+01     -7.53206e+00    
9.65075e+01     -7.66922e+00    
9.65100e+01     -7.80727e+00    
9.65125e+01     -7.94602e+00    
9.65150e+01     -8.08560e+00    
9.65175e+01     -8.22555e+00    
9.65200e+01     -8.36647e+00    
9.65225e+01     -8.50775e+00    
9.65250e+01     -8.64977e+00    
9.65275e+01     -8.79209e+00    
9.65300e+01     -8.93476e+00    
9.65325e+01     -9.07783e+00    
9.65350e+01     -9.22138e+00    
9.65375e+01     -9.36503e+00    
9.65400e+01     -9.50915e+00    
9.65425e+01     -9.65278e+00    
9.65450e+01     -9.79682e+00    
9.65475e+01     -9.94087e+00    
9.65500e+01     -1.00845e+01    
9.65525e+01     -1.02280e+01    
9.65550e+01     -1.03711e+01    
9.65575e+01     -1.05143e+01    
9.65600e+01     -1.06566e+01    
9.65625e+01     -1.07984e+01    
9.65650e+01     -1.09399e+01    
9.65675e+01     -1.10810e+01    
9.65700e+01     -1.12212e+01    
9.65725e+01     -1.13604e+01    
9.65750e+01     -1.14992e+01    
9.65775e+01     -1.16368e+01    
9.65800e+01     -1.17734e+01    
9.65825e+01     -1.19093e+01    
9.65850e+01     -1.20438e+01    
9.65875e+01     -1.21773e+01    
9.65900e+01     -1.23026e+01    
9.65925e+01     -1.24245e+01    
9.65950e+01     -1.25558e+01    
9.65975e+01     -1.26821e+01    
9.66000e+01     -1.28070e+01    
9.66025e+01     -1.29298e+01    
9.66050e+01     -1.30508e+01    
9.66075e+01     -1.31702e+01    
9.66100e+01     -1.32876e+01    
9.66125e+01     -1.34027e+01    
9.66150e+01     -1.35158e+01    
9.66175e+01     -1.36268e+01    
9.66200e+01     -1.37351e+01    
9.66225e+01     -1.38413e+01    
9.66250e+01     -1.39445e+01    
9.66275e+01     -1.40456e+01    
9.66300e+01     -1.41436e+01    
9.66325e+01     -1.42389e+01    
9.66350e+01     -1.43316e+01    
9.66375e+01     -1.44078e+01    
9.66400e+01     -1.44836e+01    
9.66425e+01     -1.45707e+01    
9.66450e+01     -1.46499e+01    
9.66475e+01     -1.47260e+01    
9.66500e+01     -1.47985e+01    
9.66525e+01     -1.48678e+01    
9.66550e+01     -1.49334e+01    
9.66575e+01     -1.49957e+01    
9.66600e+01     -1.50543e+01    
9.66625e+01     -1.51094e+01    
9.66650e+01     -1.51603e+01    
9.66675e+01     -1.52074e+01    
9.66700e+01     -1.52510e+01    
9.66725e+01     -1.52748e+01    
9.66750e+01     -1.52955e+01    
9.66775e+01     -1.53322e+01    
9.66800e+01     -1.53582e+01    
9.66825e+01     -1.53798e+01    
9.66850e+01     -1.53979e+01    
9.66875e+01     -1.54113e+01    
9.66900e+01     -1.54205e+01    
9.66925e+01     -1.54252e+01    
9.66950e+01     -1.54259e+01    
9.66975e+01     -1.54218e+01    
9.67000e+01     -1.54139e+01    
9.67025e+01     -1.53739e+01    
9.67050e+01     -1.53498e+01    
9.67075e+01     -1.53319e+01    
9.67100e+01     -1.53049e+01    
9.67125e+01     -1.52734e+01    
9.67150e+01     -1.52376e+01    
9.67175e+01     -1.51968e+01    
9.67200e+01     -1.51514e+01    
9.67225e+01     -1.51017e+01    
9.67250e+01     -1.50472e+01    
9.67275e+01     -1.49802e+01    
9.67300e+01     -1.48840e+01    
9.67325e+01     -1.48274e+01    
9.67350e+01     -1.47545e+01    
9.67375e+01     -1.46771e+01    
9.67400e+01     -1.45953e+01    
9.67425e+01     -1.45089e+01    
9.67450e+01     -1.44187e+01    
9.67475e+01     -1.43240e+01    
9.67500e+01     -1.42249e+01    
9.67525e+01     -1.40922e+01    
9.67550e+01     -1.39793e+01    
9.67575e+01     -1.38728e+01    
9.67600e+01     -1.37572e+01    
9.67625e+01     -1.36376e+01    
9.67650e+01     -1.35139e+01    
9.67675e+01     -1.33867e+01    
9.67700e+01     -1.32558e+01    
9.67725e+01     -1.31208e+01    
9.67750e+01     -1.29469e+01    
9.67775e+01     -1.28082e+01    
9.67800e+01     -1.26660e+01    
9.67825e+01     -1.25178e+01    
9.67850e+01     -1.23659e+01    
9.67875e+01     -1.22112e+01    
9.67900e+01     -1.20535e+01    
9.67925e+01     -1.18929e+01    
9.67950e+01     -1.17103e+01    
9.67975e+01     -1.15268e+01    
9.68000e+01     -1.13667e+01    
9.68025e+01     -1.11947e+01    
9.68050e+01     -1.10216e+01    
9.68075e+01     -1.08462e+01    
9.68100e+01     -1.06683e+01    
9.68125e+01     -1.04888e+01    
9.68150e+01     -1.02880e+01    
9.68175e+01     -1.00917e+01    
9.68200e+01     -9.91447e+00    
9.68225e+01     -9.72894e+00    
9.68250e+01     -9.54251e+00    
9.68275e+01     -9.35447e+00    
9.68300e+01     -9.16548e+00    
9.68325e+01     -8.97546e+00    
9.68350e+01     -8.75524e+00    
9.68375e+01     -8.56980e+00    
9.68400e+01     -8.38090e+00    
9.68425e+01     -8.18954e+00    
9.68450e+01     -7.99838e+00    
9.68475e+01     -7.80705e+00    
9.68500e+01     -7.61532e+00    
9.68525e+01     -7.40985e+00    
9.68550e+01     -7.20899e+00    
9.68575e+01     -7.02504e+00    
9.68600e+01     -6.83622e+00    
9.68625e+01     -6.64819e+00    
9.68650e+01     -6.46079e+00    
9.68675e+01     -6.27444e+00    
9.68700e+01     -6.08188e+00    
9.68725e+01     -5.88474e+00    
9.68750e+01     -5.70904e+00    
9.68775e+01     -5.52901e+00    
9.68800e+01     -5.35060e+00    
9.68825e+01     -5.17359e+00    
9.68850e+01     -4.99830e+00    
9.68875e+01     -4.81945e+00    
9.68900e+01     -4.63901e+00    
9.68925e+01     -4.47534e+00    
9.68950e+01     -4.30950e+00    
9.68975e+01     -4.14581e+00    
9.69000e+01     -3.98444e+00    
9.69025e+01     -3.82542e+00    
9.69050e+01     -3.66354e+00    
9.69075e+01     -3.50675e+00    
9.69100e+01     -3.35897e+00    
9.69125e+01     -3.21186e+00    
9.69150e+01     -3.06730e+00    
9.69175e+01     -2.92517e+00    
9.69200e+01     -2.78615e+00    
9.69225e+01     -2.64640e+00    
9.69250e+01     -2.51496e+00    
9.69275e+01     -2.38696e+00    
9.69300e+01     -2.26144e+00    
9.69325e+01     -2.13897e+00    
9.69350e+01     -2.01954e+00    
9.69375e+01     -1.90319e+00    
9.69400e+01     -1.79079e+00    
9.69425e+01     -1.68285e+00    
9.69450e+01     -1.57780e+00    
9.69475e+01     -1.47614e+00    
9.69500e+01     -1.37781e+00    
9.69525e+01     -1.28288e+00    
9.69550e+01     -1.19369e+00    
9.69575e+01     -1.10873e+00    
9.69600e+01     -1.02514e+00    
9.69625e+01     -9.45864e-01    
9.69650e+01     -8.70247e-01    
9.69675e+01     -7.98319e-01    
9.69700e+01     -7.43636e-01    
9.69725e+01     -6.56349e-01    
9.69750e+01     -6.15390e-01    
9.69775e+01     -5.54498e-01    
9.69800e+01     -5.01269e-01    
9.69825e+01     -4.51307e-01    
9.69850e+01     -4.04527e-01    
9.69875e+01     -3.65975e-01    
9.69900e+01     -3.29635e-01    
9.69925e+01     -2.90480e-01    
9.69950e+01     -2.55869e-01    
9.69975e+01     -2.23837e-01    
9.70000e+01     -1.94292e-01    
9.70025e+01     -1.67324e-01    
9.70050e+01     -1.54414e-01    
9.70075e+01     -1.27895e-01    
9.70100e+01     -1.07220e-01    
9.70125e+01     -8.84140e-02    
9.70150e+01     -7.13689e-02    
9.70175e+01     -5.60359e-02    
9.70200e+01     -4.86110e-02    
9.70225e+01     -3.94746e-02    
9.70250e+01     -2.60932e-02    
9.70275e+01     -1.58536e-02    
9.70300e+01     -6.80946e-03    
9.70325e+01     1.15776e-03     
9.70350e+01     -2.75231e-03    
9.70375e+01     1.79623e-02     
9.70400e+01     9.46918e-03     
9.70425e+01     1.85431e-02     
9.70450e+01     2.31390e-02     
9.70475e+01     2.70741e-02     
9.70500e+01     3.03271e-02     
9.70525e+01     2.86568e-02     
9.70550e+01     2.92232e-02     
9.70575e+01     3.39006e-02     
9.70600e+01     3.66094e-02     
9.70625e+01     3.89085e-02     
9.70650e+01     4.08082e-02     
9.70675e+01     4.22629e-02     
9.70700e+01     3.89610e-02     
9.70725e+01     4.33451e-02     
9.70750e+01     4.60596e-02     
9.70775e+01     4.83291e-02     
9.70800e+01     5.02722e-02     
9.70825e+01     5.18771e-02     
9.70850e+01     5.27181e-02     
9.70875e+01     5.46239e-02     
9.70900e+01     5.82869e-02     
9.70925e+01     6.10574e-02     
9.70950e+01     6.35455e-02     
9.70975e+01     6.57014e-02     
9.71000e+01     6.73865e-02     
9.71025e+01     7.07107e-02     
9.71050e+01     7.56477e-02     
9.71075e+01     7.85467e-02     
9.71100e+01     8.15495e-02     
9.71125e+01     8.40811e-02     
9.71150e+01     8.59469e-02     
9.71175e+01     8.71439e-02     
9.71200e+01     9.38468e-02     
9.71225e+01     9.87768e-02     
9.71250e+01     1.00154e-01     
9.71275e+01     1.02078e-01     
9.71300e+01     1.03217e-01     
9.71325e+01     1.03502e-01     
9.71350e+01     1.03015e-01     
9.71375e+01     1.10993e-01     
9.71400e+01     1.15092e-01     
9.71425e+01     1.13536e-01     
9.71450e+01     1.12818e-01     
9.71475e+01     1.11237e-01     
9.71500e+01     1.08584e-01     
9.71525e+01     1.04811e-01     
9.71550e+01     1.08687e-01     
9.71575e+01     1.15155e-01     
9.71600e+01     1.08011e-01     
9.71625e+01     1.03383e-01     
9.71650e+01     9.77369e-02     
9.71675e+01     9.08331e-02     
9.71700e+01     8.27203e-02     
9.71725e+01     6.87225e-02     
9.71750e+01     9.62964e-02     
9.71775e+01     7.26908e-02     
9.71800e+01     6.50391e-02     
9.71825e+01     5.45793e-02     
9.71850e+01     4.27829e-02     
9.71875e+01     2.98855e-02     
9.71900e+01     1.57639e-02     
9.71925e+01     1.01181e-02     
9.71950e+01     1.40032e-02     
9.71975e+01     -6.84440e-03    
9.72000e+01     -2.24467e-02    
9.72025e+01     -3.91577e-02    
9.72050e+01     -5.70819e-02    
9.72075e+01     -7.63135e-02    
9.72100e+01     -9.68440e-02    
9.72125e+01     -1.08001e-01    
9.72150e+01     -1.07876e-01    
9.72175e+01     -1.36300e-01    
9.72200e+01     -1.58457e-01    
9.72225e+01     -1.82009e-01    
9.72250e+01     -2.06911e-01    
9.72275e+01     -2.33268e-01    
9.72300e+01     -2.60991e-01    
9.72325e+01     -2.90260e-01    
9.72350e+01     -2.87063e-01    
9.72375e+01     -3.21901e-01    
9.72400e+01     -3.53851e-01    
9.72425e+01     -3.85717e-01    
9.72450e+01     -4.19418e-01    
9.72475e+01     -4.54864e-01    
9.72500e+01     -4.91565e-01    
9.72525e+01     -5.30110e-01    
9.72550e+01     -5.70165e-01    
9.72575e+01     -5.75196e-01    
9.72600e+01     -6.23939e-01    
9.72625e+01     -6.66397e-01    
9.72650e+01     -7.09535e-01    
9.72675e+01     -7.53732e-01    
9.72700e+01     -7.98999e-01    
9.72725e+01     -8.45266e-01    
9.72750e+01     -8.92346e-01    
9.72775e+01     -9.39998e-01    
9.72800e+01     -9.77616e-01    
9.72825e+01     -9.99279e-01    
9.72850e+01     -1.05316e+00    
9.72875e+01     -1.09750e+00    
9.72900e+01     -1.14112e+00    
9.72925e+01     -1.18375e+00    
9.72950e+01     -1.22495e+00    
9.72975e+01     -1.26476e+00    
9.73000e+01     -1.30334e+00    
9.73025e+01     -1.34066e+00    
9.73050e+01     -1.37644e+00    
9.73075e+01     -1.38744e+00    
9.73100e+01     -1.41491e+00    
9.73125e+01     -1.45046e+00    
9.73150e+01     -1.48276e+00    
9.73175e+01     -1.51562e+00    
9.73200e+01     -1.54975e+00    
9.73225e+01     -1.58590e+00    
9.73250e+01     -1.62375e+00    
9.73275e+01     -1.66395e+00    
9.73300e+01     -1.70609e+00    
9.73325e+01     -1.75045e+00    
9.73350e+01     -1.79636e+00    
9.73375e+01     -1.82505e+00    
9.73400e+01     -1.86435e+00    
9.73425e+01     -1.91636e+00    
9.73450e+01     -1.96446e+00    
9.73475e+01     -2.01292e+00    
9.73500e+01     -2.06161e+00    
9.73525e+01     -2.11120e+00    
9.73550e+01     -2.16138e+00    
9.73575e+01     -2.21236e+00    
9.73600e+01     -2.26471e+00    
9.73625e+01     -2.31784e+00    
9.73650e+01     -2.37238e+00    
9.73675e+01     -2.42824e+00    
9.73700e+01     -2.48557e+00    
9.73725e+01     -2.62665e+00    
9.73750e+01     -2.46966e+00    
9.73775e+01     -2.67556e+00    
9.73800e+01     -2.71070e+00    
9.73825e+01     -2.77459e+00    
9.73850e+01     -2.84035e+00    
9.73875e+01     -2.90825e+00    
9.73900e+01     -2.97734e+00    
9.73925e+01     -3.04858e+00    
9.73950e+01     -3.12112e+00    
9.73975e+01     -3.19548e+00    
9.74000e+01     -3.27127e+00    
9.74025e+01     -3.34929e+00    
9.74050e+01     -3.42842e+00    
9.74075e+01     -3.50905e+00    
9.74100e+01     -3.59124e+00    
9.74125e+01     -3.67514e+00    
9.74150e+01     -3.76069e+00    
9.74175e+01     -3.84728e+00    
9.74200e+01     -3.93566e+00    
9.74225e+01     -4.02568e+00    
9.74250e+01     -4.10604e+00    
9.74275e+01     -4.19889e+00    
9.74300e+01     -4.29435e+00    
9.74325e+01     -4.39028e+00    
9.74350e+01     -4.48760e+00    
9.74375e+01     -4.58639e+00    
9.74400e+01     -4.68661e+00    
9.74425e+01     -4.78886e+00    
9.74450e+01     -4.89273e+00    
9.74475e+01     -4.99799e+00    
9.74500e+01     -5.10452e+00    
9.74525e+01     -5.21287e+00    
9.74550e+01     -5.32256e+00    
9.74575e+01     -5.43420e+00    
9.74600e+01     -5.54719e+00    
9.74625e+01     -5.66145e+00    
9.74650e+01     -5.77748e+00    
9.74675e+01     -5.89477e+00    
9.74700e+01     -6.01367e+00    
9.74725e+01     -6.13396e+00    
9.74750e+01     -6.25554e+00    
9.74775e+01     -6.37842e+00    
9.74800e+01     -6.50275e+00    
9.74825e+01     -6.62797e+00    
9.74850e+01     -6.75448e+00    
9.74875e+01     -6.88216e+00    
9.74900e+01     -7.01092e+00    
9.74925e+01     -7.14095e+00    
9.74950e+01     -7.27203e+00    
9.74975e+01     -7.40424e+00    
9.75000e+01     -7.53744e+00    
9.75025e+01     -7.67104e+00    
9.75050e+01     -7.80575e+00    
9.75075e+01     -7.94128e+00    
9.75100e+01     -8.07758e+00    
9.75125e+01     -8.21468e+00    
9.75150e+01     -8.35217e+00    
9.75175e+01     -8.49030e+00    
9.75200e+01     -8.62922e+00    
9.75225e+01     -8.76837e+00    
9.75250e+01     -8.90796e+00    
9.75275e+01     -9.04826e+00    
9.75300e+01     -9.18872e+00    
9.75325e+01     -9.32920e+00    
9.75350e+01     -9.47031e+00    
9.75375e+01     -9.61136e+00    
9.75400e+01     -9.75268e+00    
9.75425e+01     -9.89391e+00    
9.75450e+01     -1.00353e+01    
9.75475e+01     -1.01765e+01    
9.75500e+01     -1.03176e+01    
9.75525e+01     -1.04587e+01    
9.75550e+01     -1.05996e+01    
9.75575e+01     -1.07394e+01    
9.75600e+01     -1.08795e+01    
9.75625e+01     -1.10192e+01    
9.75650e+01     -1.11582e+01    
9.75675e+01     -1.12970e+01    
9.75700e+01     -1.14347e+01    
9.75725e+01     -1.15719e+01    
9.75750e+01     -1.17085e+01    
9.75775e+01     -1.18437e+01    
9.75800e+01     -1.19743e+01    
9.75825e+01     -1.20967e+01    
9.75850e+01     -1.22318e+01    
9.75875e+01     -1.23621e+01    
9.75900e+01     -1.24908e+01    
9.75925e+01     -1.26183e+01    
9.75950e+01     -1.27443e+01    
9.75975e+01     -1.28689e+01    
9.76000e+01     -1.29915e+01    
9.76025e+01     -1.31125e+01    
9.76050e+01     -1.32318e+01    
9.76075e+01     -1.33487e+01    
9.76100e+01     -1.34637e+01    
9.76125e+01     -1.35768e+01    
9.76150e+01     -1.36876e+01    
9.76175e+01     -1.37964e+01    
9.76200e+01     -1.39022e+01    
9.76225e+01     -1.40062e+01    
9.76250e+01     -1.41074e+01    
9.76275e+01     -1.42055e+01    
9.76300e+01     -1.43875e+01    
9.76325e+01     -1.42551e+01    
9.76350e+01     -1.44937e+01    
9.76375e+01     -1.45514e+01    
9.76400e+01     -1.46345e+01    
9.76425e+01     -1.47147e+01    
9.76450e+01     -1.47917e+01    
9.76475e+01     -1.48649e+01    
9.76500e+01     -1.49347e+01    
9.76525e+01     -1.50016e+01    
9.76550e+01     -1.50650e+01    
9.76575e+01     -1.51248e+01    
9.76600e+01     -1.51804e+01    
9.76625e+01     -1.52325e+01    
9.76650e+01     -1.52811e+01    
9.76675e+01     -1.53114e+01    
9.76700e+01     -1.53372e+01    
9.76725e+01     -1.53789e+01    
9.76750e+01     -1.54108e+01    
9.76775e+01     -1.54387e+01    
9.76800e+01     -1.54624e+01    
9.76825e+01     -1.54821e+01    
9.76850e+01     -1.54975e+01    
9.76875e+01     -1.55090e+01    
9.76900e+01     -1.55164e+01    
9.76925e+01     -1.55189e+01    
9.76950e+01     -1.55169e+01    
9.76975e+01     -1.54965e+01    
9.77000e+01     -1.54651e+01    
9.77025e+01     -1.54563e+01    
9.77050e+01     -1.54355e+01    
9.77075e+01     -1.54109e+01    
9.77100e+01     -1.53820e+01    
9.77125e+01     -1.53482e+01    
9.77150e+01     -1.53102e+01    
9.77175e+01     -1.52674e+01    
9.77200e+01     -1.52197e+01    
9.77225e+01     -1.51680e+01    
9.77250e+01     -1.50796e+01    
9.77275e+01     -1.50174e+01    
9.77300e+01     -1.49550e+01    
9.77325e+01     -1.48844e+01    
9.77350e+01     -1.48096e+01    
9.77375e+01     -1.47305e+01    
9.77400e+01     -1.46471e+01    
9.77425e+01     -1.45592e+01    
9.77450e+01     -1.44666e+01    
9.77475e+01     -1.43663e+01    
9.77500e+01     -1.42252e+01    
9.77525e+01     -1.41338e+01    
9.77550e+01     -1.40242e+01    
9.77575e+01     -1.39104e+01    
9.77600e+01     -1.37925e+01    
9.77625e+01     -1.36708e+01    
9.77650e+01     -1.35454e+01    
9.77675e+01     -1.34164e+01    
9.77700e+01     -1.32775e+01    
9.77725e+01     -1.31029e+01    
9.77750e+01     -1.29756e+01    
9.77775e+01     -1.28321e+01    
9.77800e+01     -1.26853e+01    
9.77825e+01     -1.25349e+01    
9.77850e+01     -1.23810e+01    
9.77875e+01     -1.22239e+01    
9.77900e+01     -1.20639e+01    
9.77925e+01     -1.18710e+01    
9.77950e+01     -1.17029e+01    
9.77975e+01     -1.15394e+01    
9.78000e+01     -1.13687e+01    
9.78025e+01     -1.11947e+01    
9.78050e+01     -1.10196e+01    
9.78075e+01     -1.08423e+01    
9.78100e+01     -1.06626e+01    
9.78125e+01     -1.04540e+01    
9.78150e+01     -1.02685e+01    
9.78175e+01     -1.00888e+01    
9.78200e+01     -9.90317e+00    
9.78225e+01     -9.71610e+00    
9.78250e+01     -9.52779e+00    
9.78275e+01     -9.33845e+00    
9.78300e+01     -9.15278e+00    
9.78325e+01     -8.91508e+00    
9.78350e+01     -8.74411e+00    
9.78375e+01     -8.55101e+00    
9.78400e+01     -8.35879e+00    
9.78425e+01     -8.16629e+00    
9.78450e+01     -7.97382e+00    
9.78475e+01     -7.78100e+00    
9.78500e+01     -7.57060e+00    
9.78525e+01     -7.37331e+00    
9.78550e+01     -7.18660e+00    
9.78575e+01     -6.99626e+00    
9.78600e+01     -6.80676e+00    
9.78625e+01     -6.61760e+00    
9.78650e+01     -6.42926e+00    
9.78675e+01     -6.23243e+00    
9.78700e+01     -6.03613e+00    
9.78725e+01     -5.85736e+00    
9.78750e+01     -5.67507e+00    
9.78775e+01     -5.49420e+00    
9.78800e+01     -5.31481e+00    
9.78825e+01     -5.13687e+00    
9.78850e+01     -4.95387e+00    
9.78875e+01     -4.77216e+00    
9.78900e+01     -4.60482e+00    
9.78925e+01     -4.43587e+00    
9.78950e+01     -4.26885e+00    
9.78975e+01     -4.10381e+00    
9.79000e+01     -3.94099e+00    
9.79025e+01     -3.77464e+00    
9.79050e+01     -3.61452e+00    
9.79075e+01     -3.46231e+00    
9.79100e+01     -3.31069e+00    
9.79125e+01     -3.16160e+00    
9.79150e+01     -3.01510e+00    
9.79175e+01     -2.87083e+00    
9.79200e+01     -2.72573e+00    
9.79225e+01     -2.58944e+00    
9.79250e+01     -2.45635e+00    
9.79275e+01     -2.32583e+00    
9.79300e+01     -2.19839e+00    
9.79325e+01     -2.07422e+00    
9.79350e+01     -1.95340e+00    
9.79375e+01     -1.83645e+00    
9.79400e+01     -1.72439e+00    
9.79425e+01     -1.61559e+00    
9.79450e+01     -1.51052e+00    
9.79475e+01     -1.40910e+00    
9.79500e+01     -1.31143e+00    
9.79525e+01     -1.21979e+00    
9.79550e+01     -1.13257e+00    
9.79575e+01     -1.04727e+00    
9.79600e+01     -9.66538e-01    
9.79625e+01     -8.89645e-01    
9.79650e+01     -8.16665e-01    
9.79675e+01     -7.59178e-01    
9.79700e+01     -6.75248e-01    
9.79725e+01     -6.30787e-01    
9.79750e+01     -5.69900e-01    
9.79775e+01     -5.16197e-01    
9.79800e+01     -4.65818e-01    
9.79825e+01     -4.18701e-01    
9.79850e+01     -3.79798e-01    
9.79875e+01     -3.43164e-01    
9.79900e+01     -3.03786e-01    
9.79925e+01     -2.68945e-01    
9.79950e+01     -2.36745e-01    
9.79975e+01     -2.07043e-01    
9.80000e+01     -1.79815e-01    
