# Supplementary material for: Effects of non-sinusoidal pitching motion on the propulsion performance of an oscillating foil
Source: PLoS One. 2019 Jul 1;14(7):e0218832. doi: 10.1371/journal.pone.0218832 (PMC6602205; doi:10.1371/journal.pone.0218832)
Supplement: S5 File — (ZIP) [file pone.0218832.s005.zip › Time Variations of CX/60-0.5-0.5/cl-1-history]

9.60000e+01     6.04838e-01     
9.60025e+01     7.19607e-01     
9.60050e+01     7.97577e-01     
9.60075e+01     8.81624e-01     
9.60100e+01     9.61993e-01     
9.60125e+01     1.03962e+00     
9.60150e+01     1.11471e+00     
9.60175e+01     1.18815e+00     
9.60200e+01     1.25005e+00     
9.60225e+01     1.30614e+00     
9.60250e+01     1.36092e+00     
9.60275e+01     1.41301e+00     
9.60300e+01     1.46319e+00     
9.60325e+01     1.58014e+00     
9.60350e+01     1.45164e+00     
9.60375e+01     1.60072e+00     
9.60400e+01     1.61055e+00     
9.60425e+01     1.64018e+00     
9.60450e+01     1.66814e+00     
9.60475e+01     1.69447e+00     
9.60500e+01     1.70711e+00     
9.60525e+01     1.71432e+00     
9.60550e+01     1.72940e+00     
9.60575e+01     1.74031e+00     
9.60600e+01     1.74990e+00     
9.60625e+01     1.75883e+00     
9.60650e+01     1.76674e+00     
9.60675e+01     1.73971e+00     
9.60700e+01     1.74292e+00     
9.60725e+01     1.73970e+00     
9.60750e+01     1.73510e+00     
9.60775e+01     1.73018e+00     
9.60800e+01     1.72493e+00     
9.60825e+01     1.70680e+00     
9.60850e+01     1.66753e+00     
9.60875e+01     1.66266e+00     
9.60900e+01     1.64876e+00     
9.60925e+01     1.63480e+00     
9.60950e+01     1.62129e+00     
9.60975e+01     1.60840e+00     
9.61000e+01     1.56554e+00     
9.61025e+01     1.53125e+00     
9.61050e+01     1.51930e+00     
9.61075e+01     1.50037e+00     
9.61100e+01     1.48260e+00     
9.61125e+01     1.46595e+00     
9.61150e+01     1.45024e+00     
9.61175e+01     1.39096e+00     
9.61200e+01     1.36497e+00     
9.61225e+01     1.35100e+00     
9.61250e+01     1.33260e+00     
9.61275e+01     1.31537e+00     
9.61300e+01     1.29954e+00     
9.61325e+01     1.28531e+00     
9.61350e+01     1.22325e+00     
9.61375e+01     1.20035e+00     
9.61400e+01     1.19014e+00     
9.61425e+01     1.17500e+00     
9.61450e+01     1.16145e+00     
9.61475e+01     1.14952e+00     
9.61500e+01     1.13949e+00     
9.61525e+01     1.09080e+00     
9.61550e+01     1.05716e+00     
9.61575e+01     1.05621e+00     
9.61600e+01     1.04631e+00     
9.61625e+01     1.03795e+00     
9.61650e+01     1.03107e+00     
9.61675e+01     1.02581e+00     
9.61700e+01     1.00990e+00     
9.61725e+01     9.45257e-01     
9.61750e+01     9.59068e-01     
9.61775e+01     9.54163e-01     
9.61800e+01     9.50992e-01     
9.61825e+01     9.49324e-01     
9.61850e+01     9.48603e-01     
9.61875e+01     9.49772e-01     
9.61900e+01     9.11069e-01     
9.61925e+01     8.87218e-01     
9.61950e+01     8.99116e-01     
9.61975e+01     9.00468e-01     
9.62000e+01     9.03416e-01     
9.62025e+01     9.07485e-01     
9.62050e+01     9.12797e-01     
9.62075e+01     9.19531e-01     
9.62100e+01     8.83902e-01     
9.62125e+01     8.70715e-01     
9.62150e+01     8.87761e-01     
9.62175e+01     8.95610e-01     
9.62200e+01     9.04986e-01     
9.62225e+01     9.15422e-01     
9.62250e+01     9.27424e-01     
9.62275e+01     9.40964e-01     
9.62300e+01     9.40016e-01     
9.62325e+01     9.01829e-01     
9.62350e+01     9.34801e-01     
9.62375e+01     9.50761e-01     
9.62400e+01     9.68188e-01     
9.62425e+01     9.87032e-01     
9.62450e+01     1.00715e+00     
9.62475e+01     1.02897e+00     
9.62500e+01     1.05227e+00     
9.62525e+01     1.05258e+00     
9.62550e+01     1.03989e+00     
9.62575e+01     1.07838e+00     
9.62600e+01     1.10371e+00     
9.62625e+01     1.13012e+00     
9.62650e+01     1.15729e+00     
9.62675e+01     1.18558e+00     
9.62700e+01     1.21415e+00     
9.62725e+01     1.24309e+00     
9.62750e+01     1.27208e+00     
9.62775e+01     1.24877e+00     
9.62800e+01     1.28050e+00     
9.62825e+01     1.30987e+00     
9.62850e+01     1.33437e+00     
9.62875e+01     1.35770e+00     
9.62900e+01     1.37970e+00     
9.62925e+01     1.39989e+00     
9.62950e+01     1.41836e+00     
9.62975e+01     1.43488e+00     
9.63000e+01     1.44966e+00     
9.63025e+01     1.44183e+00     
9.63050e+01     1.42384e+00     
9.63075e+01     1.44330e+00     
9.63100e+01     1.45033e+00     
9.63125e+01     1.45706e+00     
9.63150e+01     1.46347e+00     
9.63175e+01     1.47033e+00     
9.63200e+01     1.47818e+00     
9.63225e+01     1.48724e+00     
9.63250e+01     1.49803e+00     
9.63275e+01     1.51038e+00     
9.63300e+01     1.52453e+00     
9.63325e+01     1.51389e+00     
9.63350e+01     1.51895e+00     
9.63375e+01     1.54268e+00     
9.63400e+01     1.56081e+00     
9.63425e+01     1.57948e+00     
9.63450e+01     1.59845e+00     
9.63475e+01     1.61729e+00     
9.63500e+01     1.63634e+00     
9.63525e+01     1.65550e+00     
9.63550e+01     1.67457e+00     
9.63575e+01     1.69401e+00     
9.63600e+01     1.71343e+00     
9.63625e+01     1.73345e+00     
9.63650e+01     1.75376e+00     
9.63675e+01     1.75586e+00     
9.63700e+01     1.76637e+00     
9.63725e+01     1.79369e+00     
9.63750e+01     1.81626e+00     
9.63775e+01     1.83923e+00     
9.63800e+01     1.86327e+00     
9.63825e+01     1.88807e+00     
9.63850e+01     1.91361e+00     
9.63875e+01     1.93992e+00     
9.63900e+01     1.96724e+00     
9.63925e+01     1.99515e+00     
9.63950e+01     2.02417e+00     
9.63975e+01     2.05386e+00     
9.64000e+01     2.08400e+00     
9.64025e+01     2.11494e+00     
9.64050e+01     2.14655e+00     
9.64075e+01     2.17896e+00     
9.64100e+01     2.21214e+00     
9.64125e+01     2.24565e+00     
9.64150e+01     2.26577e+00     
9.64175e+01     2.29734e+00     
9.64200e+01     2.33584e+00     
9.64225e+01     2.37200e+00     
9.64250e+01     2.40877e+00     
9.64275e+01     2.44611e+00     
9.64300e+01     2.48399e+00     
9.64325e+01     2.52288e+00     
9.64350e+01     2.56236e+00     
9.64375e+01     2.60254e+00     
9.64400e+01     2.64342e+00     
9.64425e+01     2.68482e+00     
9.64450e+01     2.72727e+00     
9.64475e+01     2.77005e+00     
9.64500e+01     2.81362e+00     
9.64525e+01     2.85810e+00     
9.64550e+01     2.90317e+00     
9.64575e+01     2.94905e+00     
9.64600e+01     2.99537e+00     
9.64625e+01     3.04273e+00     
9.64650e+01     3.09088e+00     
9.64675e+01     3.13986e+00     
9.64700e+01     3.18950e+00     
9.64725e+01     3.23987e+00     
9.64750e+01     3.29116e+00     
9.64775e+01     3.34302e+00     
9.64800e+01     3.39590e+00     
9.64825e+01     3.44952e+00     
9.64850e+01     3.50372e+00     
9.64875e+01     3.55887e+00     
9.64900e+01     3.61471e+00     
9.64925e+01     3.67142e+00     
9.64950e+01     3.72880e+00     
9.64975e+01     3.78720e+00     
9.65000e+01     3.84634e+00     
9.65025e+01     3.90631e+00     
9.65050e+01     3.96704e+00     
9.65075e+01     4.02865e+00     
9.65100e+01     4.09110e+00     
9.65125e+01     4.15426e+00     
9.65150e+01     4.21828e+00     
9.65175e+01     4.28292e+00     
9.65200e+01     4.34856e+00     
9.65225e+01     4.41486e+00     
9.65250e+01     4.48210e+00     
9.65275e+01     4.55008e+00     
9.65300e+01     4.61885e+00     
9.65325e+01     4.68846e+00     
9.65350e+01     4.75896e+00     
9.65375e+01     4.83016e+00     
9.65400e+01     4.90235e+00     
9.65425e+01     4.97498e+00     
9.65450e+01     5.04861e+00     
9.65475e+01     5.12304e+00     
9.65500e+01     5.19811e+00     
9.65525e+01     5.27403e+00     
9.65550e+01     5.35055e+00     
9.65575e+01     5.42799e+00     
9.65600e+01     5.50591e+00     
9.65625e+01     5.58456e+00     
9.65650e+01     5.66403e+00     
9.65675e+01     5.74432e+00     
9.65700e+01     5.82511e+00     
9.65725e+01     5.90656e+00     
9.65750e+01     5.98880e+00     
9.65775e+01     6.07155e+00     
9.65800e+01     6.15488e+00     
9.65825e+01     6.23908e+00     
9.65850e+01     6.32375e+00     
9.65875e+01     6.40904e+00     
9.65900e+01     6.48613e+00     
9.65925e+01     6.56051e+00     
9.65950e+01     6.65101e+00     
9.65975e+01     6.73725e+00     
9.66000e+01     6.82409e+00     
9.66025e+01     6.91112e+00     
9.66050e+01     6.99852e+00     
9.66075e+01     7.08637e+00     
9.66100e+01     7.17465e+00     
9.66125e+01     7.26305e+00     
9.66150e+01     7.35168e+00     
9.66175e+01     7.44059e+00     
9.66200e+01     7.52939e+00     
9.66225e+01     7.61863e+00     
9.66250e+01     7.70752e+00     
9.66275e+01     7.79671e+00     
9.66300e+01     7.88578e+00     
9.66325e+01     7.97470e+00     
9.66350e+01     8.06360e+00     
9.66375e+01     8.13439e+00     
9.66400e+01     8.20860e+00     
9.66425e+01     8.30242e+00     
9.66450e+01     8.38949e+00     
9.66475e+01     8.47619e+00     
9.66500e+01     8.56243e+00     
9.66525e+01     8.64818e+00     
9.66550e+01     8.73328e+00     
9.66575e+01     8.81796e+00     
9.66600e+01     8.90188e+00     
9.66625e+01     8.98516e+00     
9.66650e+01     9.06741e+00     
9.66675e+01     9.14874e+00     
9.66700e+01     9.22941e+00     
9.66725e+01     9.28724e+00     
9.66750e+01     9.34494e+00     
9.66775e+01     9.43068e+00     
9.66800e+01     9.50600e+00     
9.66825e+01     9.57984e+00     
9.66850e+01     9.65289e+00     
9.66875e+01     9.72415e+00     
9.66900e+01     9.79402e+00     
9.66925e+01     9.86221e+00     
9.66950e+01     9.92910e+00     
9.66975e+01     9.99388e+00     
9.67000e+01     1.00576e+01     
9.67025e+01     1.00794e+01     
9.67050e+01     1.01293e+01     
9.67075e+01     1.01936e+01     
9.67100e+01     1.02488e+01     
9.67125e+01     1.03019e+01     
9.67150e+01     1.03530e+01     
9.67175e+01     1.04015e+01     
9.67200e+01     1.04477e+01     
9.67225e+01     1.04915e+01     
9.67250e+01     1.05328e+01     
9.67275e+01     1.05589e+01     
9.67300e+01     1.05429e+01     
9.67325e+01     1.05952e+01     
9.67350e+01     1.06258e+01     
9.67375e+01     1.06537e+01     
9.67400e+01     1.06786e+01     
9.67425e+01     1.07005e+01     
9.67450e+01     1.07198e+01     
9.67475e+01     1.07359e+01     
9.67500e+01     1.07488e+01     
9.67525e+01     1.07084e+01     
9.67550e+01     1.07055e+01     
9.67575e+01     1.07182e+01     
9.67600e+01     1.07188e+01     
9.67625e+01     1.07160e+01     
9.67650e+01     1.07095e+01     
9.67675e+01     1.07001e+01     
9.67700e+01     1.06870e+01     
9.67725e+01     1.06701e+01     
9.67750e+01     1.05836e+01     
9.67775e+01     1.05656e+01     
9.67800e+01     1.05449e+01     
9.67825e+01     1.05151e+01     
9.67850e+01     1.04811e+01     
9.67875e+01     1.04437e+01     
9.67900e+01     1.04028e+01     
9.67925e+01     1.03582e+01     
9.67950e+01     1.02707e+01     
9.67975e+01     1.01819e+01     
9.68000e+01     1.01448e+01     
9.68025e+01     1.00840e+01     
9.68050e+01     1.00222e+01     
9.68075e+01     9.95646e+00     
9.68100e+01     9.88661e+00     
9.68125e+01     9.81341e+00     
9.68150e+01     9.69206e+00     
9.68175e+01     9.57949e+00     
9.68200e+01     9.51334e+00     
9.68225e+01     9.42718e+00     
9.68250e+01     9.33816e+00     
9.68275e+01     9.24494e+00     
9.68300e+01     9.14829e+00     
9.68325e+01     9.04796e+00     
9.68350e+01     8.86553e+00     
9.68375e+01     8.77341e+00     
9.68400e+01     8.67108e+00     
9.68425e+01     8.55997e+00     
9.68450e+01     8.44636e+00     
9.68475e+01     8.32954e+00     
9.68500e+01     8.20889e+00     
9.68525e+01     8.04192e+00     
9.68550e+01     7.88281e+00     
9.68575e+01     7.77456e+00     
9.68600e+01     7.64620e+00     
9.68625e+01     7.51544e+00     
9.68650e+01     7.38188e+00     
9.68675e+01     7.24601e+00     
9.68700e+01     7.08062e+00     
9.68725e+01     6.88782e+00     
9.68750e+01     6.77140e+00     
9.68775e+01     6.63067e+00     
9.68800e+01     6.48833e+00     
9.68825e+01     6.34370e+00     
9.68850e+01     6.19728e+00     
9.68875e+01     6.02297e+00     
9.68900e+01     5.82546e+00     
9.68925e+01     5.70063e+00     
9.68950e+01     5.55343e+00     
9.68975e+01     5.40501e+00     
9.69000e+01     5.25556e+00     
9.69025e+01     5.10507e+00     
9.69050e+01     4.91697e+00     
9.69075e+01     4.73792e+00     
9.69100e+01     4.60608e+00     
9.69125e+01     4.45850e+00     
9.69150e+01     4.31006e+00     
9.69175e+01     4.15967e+00     
9.69200e+01     4.00992e+00     
9.69225e+01     3.80877e+00     
9.69250e+01     3.66251e+00     
9.69275e+01     3.52564e+00     
9.69300e+01     3.38082e+00     
9.69325e+01     3.23555e+00     
9.69350e+01     3.08959e+00     
9.69375e+01     2.93790e+00     
9.69400e+01     2.73546e+00     
9.69425e+01     2.61574e+00     
9.69450e+01     2.47331e+00     
9.69475e+01     2.32935e+00     
9.69500e+01     2.18389e+00     
9.69525e+01     2.03692e+00     
9.69550e+01     1.86227e+00     
9.69575e+01     1.70162e+00     
9.69600e+01     1.56861e+00     
9.69625e+01     1.42460e+00     
9.69650e+01     1.28058e+00     
9.69675e+01     1.13651e+00     
9.69700e+01     1.05477e+00     
9.69725e+01     7.27566e-01     
9.69750e+01     7.11267e-01     
9.69775e+01     5.58619e-01     
9.69800e+01     4.27957e-01     
9.69825e+01     2.98647e-01     
9.69850e+01     1.71308e-01     
9.69875e+01     3.26082e-02     
9.69900e+01     -9.25825e-02    
9.69925e+01     -1.97313e-01    
9.69950e+01     -3.05099e-01    
9.69975e+01     -4.10293e-01    
9.70000e+01     -5.12815e-01    
9.70025e+01     -6.13613e-01    
9.70050e+01     -7.20622e-01    
9.70075e+01     -7.98456e-01    
9.70100e+01     -8.79179e-01    
9.70125e+01     -9.57246e-01    
9.70150e+01     -1.03243e+00    
9.70175e+01     -1.10526e+00    
9.70200e+01     -1.17676e+00    
9.70225e+01     -1.23665e+00    
9.70250e+01     -1.29086e+00    
9.70275e+01     -1.34369e+00    
9.70300e+01     -1.39482e+00    
9.70325e+01     -1.44303e+00    
9.70350e+01     -1.54916e+00    
9.70375e+01     -1.44115e+00    
9.70400e+01     -1.57408e+00    
9.70425e+01     -1.58524e+00    
9.70450e+01     -1.61386e+00    
9.70475e+01     -1.64057e+00    
9.70500e+01     -1.66608e+00    
9.70525e+01     -1.67868e+00    
9.70550e+01     -1.68549e+00    
9.70575e+01     -1.70041e+00    
9.70600e+01     -1.71134e+00    
9.70625e+01     -1.72123e+00    
9.70650e+01     -1.72997e+00    
9.70675e+01     -1.73794e+00    
9.70700e+01     -1.71194e+00    
9.70725e+01     -1.71457e+00    
9.70750e+01     -1.71219e+00    
9.70775e+01     -1.70848e+00    
9.70800e+01     -1.70456e+00    
9.70825e+01     -1.70055e+00    
9.70850e+01     -1.68530e+00    
9.70875e+01     -1.64599e+00    
9.70900e+01     -1.64287e+00    
9.70925e+01     -1.63057e+00    
9.70950e+01     -1.61840e+00    
9.70975e+01     -1.60666e+00    
9.71000e+01     -1.59561e+00    
9.71025e+01     -1.55737e+00    
9.71050e+01     -1.52180e+00    
9.71075e+01     -1.51251e+00    
9.71100e+01     -1.49571e+00    
9.71125e+01     -1.47992e+00    
9.71150e+01     -1.46558e+00    
9.71175e+01     -1.45245e+00    
9.71200e+01     -1.40040e+00    
9.71225e+01     -1.37147e+00    
9.71250e+01     -1.36163e+00    
9.71275e+01     -1.34562e+00    
9.71300e+01     -1.33109e+00    
9.71325e+01     -1.31819e+00    
9.71350e+01     -1.30669e+00    
9.71375e+01     -1.25417e+00    
9.71400e+01     -1.22595e+00    
9.71425e+01     -1.22045e+00    
9.71450e+01     -1.20836e+00    
9.71475e+01     -1.19767e+00    
9.71500e+01     -1.18875e+00    
9.71525e+01     -1.18165e+00    
9.71550e+01     -1.14526e+00    
9.71575e+01     -1.10347e+00    
9.71600e+01     -1.10823e+00    
9.71625e+01     -1.10148e+00    
9.71650e+01     -1.09614e+00    
9.71675e+01     -1.09263e+00    
9.71700e+01     -1.09071e+00    
9.71725e+01     -1.09611e+00    
9.71750e+01     -1.00639e+00    
9.71775e+01     -1.03648e+00    
9.71800e+01     -1.03310e+00    
9.71825e+01     -1.03318e+00    
9.71850e+01     -1.03491e+00    
9.71875e+01     -1.03789e+00    
9.71900e+01     -1.04220e+00    
9.71925e+01     -1.02331e+00    
9.71950e+01     -9.82723e-01    
9.71975e+01     -1.00272e+00    
9.72000e+01     -1.00773e+00    
9.72025e+01     -1.01384e+00    
9.72050e+01     -1.02114e+00    
9.72075e+01     -1.02973e+00    
9.72100e+01     -1.03956e+00    
9.72125e+01     -1.02715e+00    
9.72150e+01     -9.91634e-01    
9.72175e+01     -1.01757e+00    
9.72200e+01     -1.02804e+00    
9.72225e+01     -1.03979e+00    
9.72250e+01     -1.05270e+00    
9.72275e+01     -1.06689e+00    
9.72300e+01     -1.08219e+00    
9.72325e+01     -1.09877e+00    
9.72350e+01     -1.05118e+00    
9.72375e+01     -1.07871e+00    
9.72400e+01     -1.09833e+00    
9.72425e+01     -1.11615e+00    
9.72450e+01     -1.13544e+00    
9.72475e+01     -1.15607e+00    
9.72500e+01     -1.17750e+00    
9.72525e+01     -1.20024e+00    
9.72550e+01     -1.22393e+00    
9.72575e+01     -1.18460e+00    
9.72600e+01     -1.22297e+00    
9.72625e+01     -1.24832e+00    
9.72650e+01     -1.27298e+00    
9.72675e+01     -1.29801e+00    
9.72700e+01     -1.32348e+00    
9.72725e+01     -1.34925e+00    
9.72750e+01     -1.37515e+00    
9.72775e+01     -1.40096e+00    
9.72800e+01     -1.40950e+00    
9.72825e+01     -1.39336e+00    
9.72850e+01     -1.42987e+00    
9.72875e+01     -1.45070e+00    
9.72900e+01     -1.47042e+00    
9.72925e+01     -1.48886e+00    
9.72950e+01     -1.50563e+00    
9.72975e+01     -1.52088e+00    
9.73000e+01     -1.53480e+00    
9.73025e+01     -1.54744e+00    
9.73050e+01     -1.55860e+00    
9.73075e+01     -1.53323e+00    
9.73100e+01     -1.53444e+00    
9.73125e+01     -1.54846e+00    
9.73150e+01     -1.55697e+00    
9.73175e+01     -1.56593e+00    
9.73200e+01     -1.57589e+00    
9.73225e+01     -1.58749e+00    
9.73250e+01     -1.60033e+00    
9.73275e+01     -1.61487e+00    
9.73300e+01     -1.63082e+00    
9.73325e+01     -1.64819e+00    
9.73350e+01     -1.66650e+00    
9.73375e+01     -1.65929e+00    
9.73400e+01     -1.66755e+00    
9.73425e+01     -1.69288e+00    
9.73450e+01     -1.71206e+00    
9.73475e+01     -1.73118e+00    
9.73500e+01     -1.75022e+00    
9.73525e+01     -1.76963e+00    
9.73550e+01     -1.78917e+00    
9.73575e+01     -1.80901e+00    
9.73600e+01     -1.82963e+00    
9.73625e+01     -1.85045e+00    
9.73650e+01     -1.87202e+00    
9.73675e+01     -1.89420e+00    
9.73700e+01     -1.91711e+00    
9.73725e+01     -1.98560e+00    
9.73750e+01     -1.87014e+00    
9.73775e+01     -1.98168e+00    
9.73800e+01     -1.99208e+00    
9.73825e+01     -2.01813e+00    
9.73850e+01     -2.04502e+00    
9.73875e+01     -2.07299e+00    
9.73900e+01     -2.10145e+00    
9.73925e+01     -2.13085e+00    
9.73950e+01     -2.16078e+00    
9.73975e+01     -2.19155e+00    
9.74000e+01     -2.22284e+00    
9.74025e+01     -2.25517e+00    
9.74050e+01     -2.28777e+00    
9.74075e+01     -2.32104e+00    
9.74100e+01     -2.35492e+00    
9.74125e+01     -2.38943e+00    
9.74150e+01     -2.42466e+00    
9.74175e+01     -2.46020e+00    
9.74200e+01     -2.49646e+00    
9.74225e+01     -2.53340e+00    
9.74250e+01     -2.55601e+00    
9.74275e+01     -2.59446e+00    
9.74300e+01     -2.63488e+00    
9.74325e+01     -2.67443e+00    
9.74350e+01     -2.71455e+00    
9.74375e+01     -2.75532e+00    
9.74400e+01     -2.79661e+00    
9.74425e+01     -2.83886e+00    
9.74450e+01     -2.88184e+00    
9.74475e+01     -2.92542e+00    
9.74500e+01     -2.96956e+00    
9.74525e+01     -3.01451e+00    
9.74550e+01     -3.06009e+00    
9.74575e+01     -3.10663e+00    
9.74600e+01     -3.15384e+00    
9.74625e+01     -3.20165e+00    
9.74650e+01     -3.25035e+00    
9.74675e+01     -3.29974e+00    
9.74700e+01     -3.34998e+00    
9.74725e+01     -3.40098e+00    
9.74750e+01     -3.45270e+00    
9.74775e+01     -3.50517e+00    
9.74800e+01     -3.55850e+00    
9.74825e+01     -3.61238e+00    
9.74850e+01     -3.66710e+00    
9.74875e+01     -3.72256e+00    
9.74900e+01     -3.77879e+00    
9.74925e+01     -3.83588e+00    
9.74950e+01     -3.89376e+00    
9.74975e+01     -3.95252e+00    
9.75000e+01     -4.01203e+00    
 
9.75025e+01     -4.07206e+00    
9.75050e+01     -4.13310e+00    
9.75075e+01     -4.19489e+00    
9.75100e+01     -4.25746e+00    
9.75125e+01     -4.32093e+00    
9.75150e+01     -4.38499e+00    
9.75175e+01     -4.44987e+00    
9.75200e+01     -4.51565e+00    
9.75225e+01     -4.58208e+00    
9.75250e+01     -4.64929e+00    
9.75275e+01     -4.71750e+00    
9.75300e+01     -4.78642e+00    
9.75325e+01     -4.85595e+00    
9.75350e+01     -4.92650e+00    
9.75375e+01     -4.99766e+00    
9.75400e+01     -5.06975e+00    
9.75425e+01     -5.14251e+00    
9.75450e+01     -5.21613e+00    
9.75475e+01     -5.29043e+00    
9.75500e+01     -5.36552e+00    
9.75525e+01     -5.44147e+00    
9.75550e+01     -5.51828e+00    
9.75575e+01     -5.59539e+00    
9.75600e+01     -5.67354e+00    
9.75625e+01     -5.75252e+00    
9.75650e+01     -5.83208e+00    
9.75675e+01     -5.91263e+00    
9.75700e+01     -5.99356e+00    
9.75725e+01     -6.07531e+00    
9.75750e+01     -6.15781e+00    
9.75775e+01     -6.24069e+00    
9.75800e+01     -6.31918e+00    
9.75825e+01     -6.38908e+00    
9.75850e+01     -6.47823e+00    
9.75875e+01     -6.56299e+00    
9.75900e+01     -6.64808e+00    
9.75925e+01     -6.73376e+00    
9.75950e+01     -6.81994e+00    
9.75975e+01     -6.90664e+00    
9.76000e+01     -6.99363e+00    
9.76025e+01     -7.08101e+00    
9.76050e+01     -7.16880e+00    
9.76075e+01     -7.25662e+00    
9.76100e+01     -7.34485e+00    
9.76125e+01     -7.43339e+00    
9.76150e+01     -7.52210e+00    
9.76175e+01     -7.61112e+00    
9.76200e+01     -7.69974e+00    
9.76225e+01     -7.78882e+00    
9.76250e+01     -7.87778e+00    
9.76275e+01     -7.96639e+00    
9.76300e+01     -8.10276e+00    
9.76325e+01     -8.04565e+00    
9.76350e+01     -8.22336e+00    
9.76375e+01     -8.29513e+00    
9.76400e+01     -8.38254e+00    
9.76425e+01     -8.46977e+00    
9.76450e+01     -8.55665e+00    
9.76475e+01     -8.64266e+00    
9.76500e+01     -8.72817e+00    
9.76525e+01     -8.81352e+00    
9.76550e+01     -8.89829e+00    
9.76575e+01     -8.98233e+00    
9.76600e+01     -9.06528e+00    
9.76625e+01     -9.14751e+00    
9.76650e+01     -9.22910e+00    
9.76675e+01     -9.28952e+00    
9.76700e+01     -9.34800e+00    
9.76725e+01     -9.43467e+00    
9.76750e+01     -9.51162e+00    
9.76775e+01     -9.58738e+00    
9.76800e+01     -9.66194e+00    
9.76825e+01     -9.73526e+00    
9.76850e+01     -9.80711e+00    
9.76875e+01     -9.87784e+00    
9.76900e+01     -9.94716e+00    
9.76925e+01     -1.00144e+01    
9.76950e+01     -1.00799e+01    
9.76975e+01     -1.01230e+01    
9.77000e+01     -1.01540e+01    
9.77025e+01     -1.02248e+01    
9.77050e+01     -1.02822e+01    
9.77075e+01     -1.03383e+01    
9.77100e+01     -1.03924e+01    
9.77125e+01     -1.04441e+01    
9.77150e+01     -1.04938e+01    
9.77175e+01     -1.05410e+01    
9.77200e+01     -1.05855e+01    
9.77225e+01     -1.06281e+01    
9.77250e+01     -1.06177e+01    
9.77275e+01     -1.06532e+01    
9.77300e+01     -1.06937e+01    
9.77325e+01     -1.07254e+01    
9.77350e+01     -1.07546e+01    
9.77375e+01     -1.07812e+01    
9.77400e+01     -1.08050e+01    
9.77425e+01     -1.08257e+01    
9.77450e+01     -1.08430e+01    
9.77475e+01     -1.08515e+01    
9.77500e+01     -1.07939e+01    
9.77525e+01     -1.08265e+01    
9.77550e+01     -1.08316e+01    
9.77575e+01     -1.08335e+01    
9.77600e+01     -1.08319e+01    
9.77625e+01     -1.08271e+01    
9.77650e+01     -1.08191e+01    
9.77675e+01     -1.08079e+01    
9.77700e+01     -1.07824e+01    
9.77725e+01     -1.06930e+01    
9.77750e+01     -1.06964e+01    
9.77775e+01     -1.06718e+01    
9.77800e+01     -1.06435e+01    
9.77825e+01     -1.06113e+01    
9.77850e+01     -1.05751e+01    
9.77875e+01     -1.05351e+01    
9.77900e+01     -1.04914e+01    
9.77925e+01     -1.03821e+01    
9.77950e+01     -1.03257e+01    
9.77975e+01     -1.02815e+01    
9.78000e+01     -1.02238e+01    
9.78025e+01     -1.01605e+01    
9.78050e+01     -1.00961e+01    
9.78075e+01     -1.00277e+01    
9.78100e+01     -9.95529e+00    
9.78125e+01     -9.81646e+00    
9.78150e+01     -9.73076e+00    
9.78175e+01     -9.65993e+00    
9.78200e+01     -9.57534e+00    
9.78225e+01     -9.48707e+00    
9.78250e+01     -9.39537e+00    
9.78275e+01     -9.30031e+00    
9.78300e+01     -9.20724e+00    
9.78325e+01     -8.99762e+00    
9.78350e+01     -8.93681e+00    
9.78375e+01     -8.82897e+00    
9.78400e+01     -8.71953e+00    
9.78425e+01     -8.60697e+00    
9.78450e+01     -8.49190e+00    
9.78475e+01     -8.37333e+00    
9.78500e+01     -8.19703e+00    
9.78525e+01     -8.05587e+00    
9.78550e+01     -7.94585e+00    
9.78575e+01     -7.81995e+00    
9.78600e+01     -7.69210e+00    
9.78625e+01     -7.56110e+00    
9.78650e+01     -7.42776e+00    
9.78675e+01     -7.25683e+00    
9.78700e+01     -7.07850e+00    
9.78725e+01     -6.96247e+00    
9.78750e+01     -6.82577e+00    
9.78775e+01     -6.68732e+00    
9.78800e+01     -6.54740e+00    
9.78825e+01     -6.40574e+00    
9.78850e+01     -6.23039e+00    
9.78875e+01     -6.04637e+00    
9.78900e+01     -5.92466e+00    
9.78925e+01     -5.78376e+00    
9.78950e+01     -5.64159e+00    
9.78975e+01     -5.49832e+00    
9.79000e+01     -5.35416e+00    
9.79025e+01     -5.16836e+00    
9.79050e+01     -5.00087e+00    
9.79075e+01     -4.87347e+00    
9.79100e+01     -4.73132e+00    
9.79125e+01     -4.58794e+00    
9.79150e+01     -4.44307e+00    
9.79175e+01     -4.29452e+00    
9.79200e+01     -4.09182e+00    
9.79225e+01     -3.94851e+00    
9.79250e+01     -3.80962e+00    
9.79275e+01     -3.66228e+00    
9.79300e+01     -3.51258e+00    
9.79325e+01     -3.36058e+00    
9.79350e+01     -3.20065e+00    
9.79375e+01     -2.99047e+00    
9.79400e+01     -2.86039e+00    
9.79425e+01     -2.70741e+00    
9.79450e+01     -2.55254e+00    
9.79475e+01     -2.39512e+00    
9.79500e+01     -2.23613e+00    
9.79525e+01     -2.04871e+00    
9.79550e+01     -1.87690e+00    
9.79575e+01     -1.73284e+00    
9.79600e+01     -1.57910e+00    
9.79625e+01     -1.42472e+00    
9.79650e+01     -1.27133e+00    
9.79675e+01     -1.17168e+00    
9.79700e+01     -8.56748e-01    
9.79725e+01     -8.18186e-01    
9.79750e+01     -6.61272e-01    
9.79775e+01     -5.23992e-01    
9.79800e+01     -3.88748e-01    
9.79825e+01     -2.55734e-01    
9.79850e+01     -1.11151e-01    
9.79875e+01     1.97523e-02     
9.79900e+01     1.28916e-01     
9.79925e+01     2.41167e-01     
9.79950e+01     3.50304e-01     
9.79975e+01     4.56759e-01     
9.80000e+01     5.59149e-01     
