# Supplementary material for: Effects of non-sinusoidal pitching motion on the propulsion performance of an oscillating foil
Source: PLoS One. 2019 Jul 1;14(7):e0218832. doi: 10.1371/journal.pone.0218832 (PMC6602205; doi:10.1371/journal.pone.0218832)
Supplement: S5 File — (ZIP) [file pone.0218832.s005.zip › Time Variations of CX/60-0.5-0.5/cm-1-history]

9.60000e+01     4.09407e-01     
9.60025e+01     4.12335e-01     
9.60050e+01     4.09643e-01     
9.60075e+01     4.08202e-01     
9.60100e+01     4.06418e-01     
9.60125e+01     4.04479e-01     
9.60150e+01     4.02354e-01     
9.60175e+01     4.00286e-01     
9.60200e+01     3.96564e-01     
9.60225e+01     3.92072e-01     
9.60250e+01     3.87625e-01     
9.60275e+01     3.82932e-01     
9.60300e+01     3.78139e-01     
9.60325e+01     3.84336e-01     
9.60350e+01     3.51042e-01     
9.60375e+01     3.62918e-01     
9.60400e+01     3.52175e-01     
9.60425e+01     3.44788e-01     
9.60450e+01     3.37197e-01     
9.60475e+01     3.29423e-01     
9.60500e+01     3.19768e-01     
9.60525e+01     3.09211e-01     
9.60550e+01     2.99707e-01     
9.60575e+01     2.89634e-01     
9.60600e+01     2.79306e-01     
9.60625e+01     2.68857e-01     
9.60650e+01     2.58185e-01     
9.60675e+01     2.42447e-01     
9.60700e+01     2.30839e-01     
9.60725e+01     2.18254e-01     
9.60750e+01     2.05354e-01     
9.60775e+01     1.92312e-01     
9.60800e+01     1.79079e-01     
9.60825e+01     1.63876e-01     
9.60850e+01     1.45411e-01     
9.60875e+01     1.31819e-01     
9.60900e+01     1.16801e-01     
9.60925e+01     1.01635e-01     
9.60950e+01     8.63901e-02     
9.60975e+01     7.10918e-02     
9.61000e+01     5.12437e-02     
9.61025e+01     3.25110e-02     
9.61050e+01     1.69766e-02     
9.61075e+01     2.72699e-04     
9.61100e+01     -1.63895e-02    
9.61125e+01     -3.30119e-02    
9.61150e+01     -4.96482e-02    
9.61175e+01     -7.28991e-02    
9.61200e+01     -9.12650e-02    
9.61225e+01     -1.07894e-01    
9.61250e+01     -1.25309e-01    
9.61275e+01     -1.42676e-01    
9.61300e+01     -1.59960e-01    
9.61325e+01     -1.77086e-01    
9.61350e+01     -2.01536e-01    
9.61375e+01     -2.20082e-01    
9.61400e+01     -2.36711e-01    
9.61425e+01     -2.54193e-01    
9.61450e+01     -2.71536e-01    
9.61475e+01     -2.88701e-01    
9.61500e+01     -3.05640e-01    
9.61525e+01     -3.28607e-01    
9.61550e+01     -3.49233e-01    
9.61575e+01     -3.64757e-01    
9.61600e+01     -3.81744e-01    
9.61625e+01     -3.98572e-01    
9.61650e+01     -4.15242e-01    
9.61675e+01     -4.31719e-01    
9.61700e+01     -4.49891e-01    
9.61725e+01     -4.75701e-01    
9.61750e+01     -4.89004e-01    
9.61775e+01     -5.05364e-01    
9.61800e+01     -5.21464e-01    
9.61825e+01     -5.37363e-01    
9.61850e+01     -5.53208e-01    
9.61875e+01     -5.68733e-01    
9.61900e+01     -5.90608e-01    
9.61925e+01     -6.09950e-01    
9.61950e+01     -6.23426e-01    
9.61975e+01     -6.38633e-01    
9.62000e+01     -6.53525e-01    
9.62025e+01     -6.68234e-01    
9.62050e+01     -6.82698e-01    
9.62075e+01     -6.96849e-01    
9.62100e+01     -7.17700e-01    
9.62125e+01     -7.34613e-01    
9.62150e+01     -7.46259e-01    
9.62175e+01     -7.59288e-01    
9.62200e+01     -7.71861e-01    
9.62225e+01     -7.84054e-01    
9.62250e+01     -7.95722e-01    
9.62275e+01     -8.06833e-01    
9.62300e+01     -8.19979e-01    
9.62325e+01     -8.38788e-01    
9.62350e+01     -8.45075e-01    
9.62375e+01     -8.53817e-01    
9.62400e+01     -8.61875e-01    
9.62425e+01     -8.69224e-01    
9.62450e+01     -8.75845e-01    
9.62475e+01     -8.81653e-01    
9.62500e+01     -8.86643e-01    
9.62525e+01     -8.94898e-01    
9.62550e+01     -9.04556e-01    
9.62575e+01     -9.04788e-01    
9.62600e+01     -9.06761e-01    
9.62625e+01     -9.08026e-01    
9.62650e+01     -9.08648e-01    
9.62675e+01     -9.08583e-01    
9.62700e+01     -9.08103e-01    
9.62725e+01     -9.07228e-01    
9.62750e+01     -9.06097e-01    
9.62775e+01     -9.13706e-01    
9.62800e+01     -9.11409e-01    
9.62825e+01     -9.09621e-01    
9.62850e+01     -9.08910e-01    
9.62875e+01     -9.08762e-01    
9.62900e+01     -9.09275e-01    
9.62925e+01     -9.10737e-01    
9.62950e+01     -9.13160e-01    
9.62975e+01     -9.16729e-01    
9.63000e+01     -9.21418e-01    
9.63025e+01     -9.30861e-01    
9.63050e+01     -9.42626e-01    
9.63075e+01     -9.48366e-01    
9.63100e+01     -9.56942e-01    
9.63125e+01     -9.65952e-01    
9.63150e+01     -9.75239e-01    
9.63175e+01     -9.84430e-01    
9.63200e+01     -9.93147e-01    
9.63225e+01     -1.00123e+00    
9.63250e+01     -1.00836e+00    
9.63275e+01     -1.01455e+00    
9.63300e+01     -1.01967e+00    
9.63325e+01     -1.02840e+00    
9.63350e+01     -1.03346e+00    
9.63375e+01     -1.03466e+00    
9.63400e+01     -1.03649e+00    
9.63425e+01     -1.03809e+00    
9.63450e+01     -1.03949e+00    
9.63475e+01     -1.04101e+00    
9.63500e+01     -1.04250e+00    
9.63525e+01     -1.04406e+00    
9.63550e+01     -1.04569e+00    
9.63575e+01     -1.04721e+00    
9.63600e+01     -1.04874e+00    
9.63625e+01     -1.04998e+00    
9.63650e+01     -1.05106e+00    
9.63675e+01     -1.05508e+00    
9.63700e+01     -1.05712e+00    
9.63725e+01     -1.05587e+00    
9.63750e+01     -1.05520e+00    
9.63775e+01     -1.05421e+00    
9.63800e+01     -1.05266e+00    
9.63825e+01     -1.05066e+00    
9.63850e+01     -1.04820e+00    
9.63875e+01     -1.04531e+00    
9.63900e+01     -1.04187e+00    
9.63925e+01     -1.03806e+00    
9.63950e+01     -1.03370e+00    
9.63975e+01     -1.02901e+00    
9.64000e+01     -1.02408e+00    
9.64025e+01     -1.01876e+00    
9.64050e+01     -1.01316e+00    
9.64075e+01     -1.00721e+00    
9.64100e+01     -1.00098e+00    
9.64125e+01     -9.94620e-01    
9.64150e+01     -9.90454e-01    
9.64175e+01     -9.83987e-01    
9.64200e+01     -9.76152e-01    
9.64225e+01     -9.68744e-01    
9.64250e+01     -9.61211e-01    
9.64275e+01     -9.53533e-01    
9.64300e+01     -9.45756e-01    
9.64325e+01     -9.37708e-01    
9.64350e+01     -9.29565e-01    
9.64375e+01     -9.21288e-01    
9.64400e+01     -9.12895e-01    
9.64425e+01     -9.04458e-01    
9.64450e+01     -8.95788e-01    
9.64475e+01     -8.87163e-01    
9.64500e+01     -8.78405e-01    
9.64525e+01     -8.69504e-01    
9.64550e+01     -8.60557e-01    
9.64575e+01     -8.51516e-01    
9.64600e+01     -8.42529e-01    
9.64625e+01     -8.33336e-01    
9.64650e+01     -8.24051e-01    
9.64675e+01     -8.14717e-01    
9.64700e+01     -8.05358e-01    
9.64725e+01     -7.95969e-01    
9.64750e+01     -7.86465e-01    
9.64775e+01     -7.77020e-01    
9.64800e+01     -7.67433e-01    
9.64825e+01     -7.57832e-01    
9.64850e+01     -7.48291e-01    
9.64875e+01     -7.38651e-01    
9.64900e+01     -7.29026e-01    
9.64925e+01     -7.19368e-01    
9.64950e+01     -7.09739e-01    
9.64975e+01     -7.00005e-01    
9.65000e+01     -6.90301e-01    
9.65025e+01     -6.80580e-01    
9.65050e+01     -6.70872e-01    
9.65075e+01     -6.61148e-01    
9.65100e+01     -6.51423e-01    
9.65125e+01     -6.41737e-01    
9.65150e+01     -6.32038e-01    
9.65175e+01     -6.22434e-01    
9.65200e+01     -6.12780e-01    
9.65225e+01     -6.03196e-01    
9.65250e+01     -5.93589e-01    
9.65275e+01     -5.84047e-01    
9.65300e+01     -5.74544e-01    
9.65325e+01     -5.65075e-01    
9.65350e+01     -5.55587e-01    
9.65375e+01     -5.46171e-01    
9.65400e+01     -5.36728e-01    
9.65425e+01     -5.27474e-01    
9.65450e+01     -5.18168e-01    
9.65475e+01     -5.08916e-01    
9.65500e+01     -4.99784e-01    
9.65525e+01     -4.90665e-01    
9.65550e+01     -4.81682e-01    
9.65575e+01     -4.72675e-01    
9.65600e+01     -4.63824e-01    
9.65625e+01     -4.55048e-01    
9.65650e+01     -4.46275e-01    
9.65675e+01     -4.37527e-01    
9.65700e+01     -4.28917e-01    
9.65725e+01     -4.20411e-01    
9.65750e+01     -4.11883e-01    
9.65775e+01     -4.03497e-01    
9.65800e+01     -3.95168e-01    
9.65825e+01     -3.86822e-01    
9.65850e+01     -3.78591e-01    
9.65875e+01     -3.70413e-01    
9.65900e+01     -3.63845e-01    
9.65925e+01     -3.57673e-01    
9.65950e+01     -3.48821e-01    
9.65975e+01     -3.40901e-01    
9.66000e+01     -3.33009e-01    
9.66025e+01     -3.25258e-01    
9.66050e+01     -3.17569e-01    
9.66075e+01     -3.09895e-01    
9.66100e+01     -3.02269e-01    
9.66125e+01     -2.94761e-01    
9.66150e+01     -2.87304e-01    
9.66175e+01     -2.79884e-01    
9.66200e+01     -2.72616e-01    
9.66225e+01     -2.65296e-01    
9.66250e+01     -2.58183e-01    
9.66275e+01     -2.51032e-01    
9.66300e+01     -2.43983e-01    
9.66325e+01     -2.37005e-01    
9.66350e+01     -2.30053e-01    
9.66375e+01     -2.26299e-01    
9.66400e+01     -2.21667e-01    
9.66425e+01     -2.13432e-01    
9.66450e+01     -2.06442e-01    
9.66475e+01     -1.99491e-01    
9.66500e+01     -1.92626e-01    
9.66525e+01     -1.85789e-01    
9.66550e+01     -1.79026e-01    
9.66575e+01     -1.72268e-01    
9.66600e+01     -1.65604e-01    
9.66625e+01     -1.58932e-01    
9.66650e+01     -1.52391e-01    
9.66675e+01     -1.45886e-01    
9.66700e+01     -1.39309e-01    
9.66725e+01     -1.36596e-01    
9.66750e+01     -1.33330e-01    
9.66775e+01     -1.24845e-01    
9.66800e+01     -1.18128e-01    
9.66825e+01     -1.11514e-01    
9.66850e+01     -1.04788e-01    
9.66875e+01     -9.82311e-02    
9.66900e+01     -9.16846e-02    
9.66925e+01     -8.52349e-02    
9.66950e+01     -7.87204e-02    
9.66975e+01     -7.23878e-02    
9.67000e+01     -6.59125e-02    
9.67025e+01     -6.64310e-02    
9.67050e+01     -6.12155e-02    
9.67075e+01     -5.31320e-02    
9.67100e+01     -4.64057e-02    
9.67125e+01     -3.97677e-02    
9.67150e+01     -3.31731e-02    
9.67175e+01     -2.67483e-02    
9.67200e+01     -2.04146e-02    
9.67225e+01     -1.41440e-02    
9.67250e+01     -8.01095e-03    
9.67275e+01     -4.07825e-03    
9.67300e+01     -6.69354e-03    
9.67325e+01     3.24458e-03     
9.67350e+01     9.65468e-03     
9.67375e+01     1.59190e-02     
9.67400e+01     2.20366e-02     
9.67425e+01     2.79897e-02     
9.67450e+01     3.38974e-02     
9.67475e+01     3.96518e-02     
9.67500e+01     4.52240e-02     
9.67525e+01     4.23144e-02     
9.67550e+01     4.67163e-02     
9.67575e+01     5.41516e-02     
9.67600e+01     5.98339e-02     
9.67625e+01     6.52899e-02     
9.67650e+01     7.04371e-02     
9.67675e+01     7.54907e-02     
9.67700e+01     8.03109e-02     
9.67725e+01     8.48028e-02     
9.67750e+01     7.82574e-02     
9.67775e+01     8.41784e-02     
9.67800e+01     8.98726e-02     
9.67825e+01     9.43505e-02     
9.67850e+01     9.84201e-02     
9.67875e+01     1.02248e-01     
9.67900e+01     1.05818e-01     
9.67925e+01     1.09067e-01     
9.67950e+01     1.05674e-01     
9.67975e+01     1.02861e-01     
9.68000e+01     1.09046e-01     
9.68025e+01     1.11485e-01     
9.68050e+01     1.14055e-01     
9.68075e+01     1.16207e-01     
9.68100e+01     1.17938e-01     
9.68125e+01     1.19406e-01     
9.68150e+01     1.13417e-01     
9.68175e+01     1.09552e-01     
9.68200e+01     1.13530e-01     
9.68225e+01     1.14354e-01     
9.68250e+01     1.14903e-01     
9.68275e+01     1.14872e-01     
9.68300e+01     1.14432e-01     
9.68325e+01     1.13518e-01     
9.68350e+01     9.98511e-02     
9.68375e+01     1.01218e-01     
9.68400e+01     1.00941e-01     
9.68425e+01     9.92692e-02     
9.68450e+01     9.72898e-02     
9.68475e+01     9.48220e-02     
9.68500e+01     9.17023e-02     
9.68525e+01     8.14120e-02     
9.68550e+01     7.27760e-02     
9.68575e+01     7.22230e-02     
9.68600e+01     6.83519e-02     
9.68625e+01     6.40252e-02     
9.68650e+01     5.91741e-02     
9.68675e+01     5.38708e-02     
9.68700e+01     4.39173e-02     
9.68725e+01     2.99434e-02     
9.68750e+01     2.78728e-02     
9.68775e+01     2.17791e-02     
9.68800e+01     1.52373e-02     
9.68825e+01     8.12942e-03     
9.68850e+01     5.32964e-04     
9.68875e+01     -1.15198e-02    
9.68900e+01     -2.70648e-02    
9.68925e+01     -3.15472e-02    
9.68950e+01     -3.98232e-02    
9.68975e+01     -4.85219e-02    
9.69000e+01     -5.76698e-02    
9.69025e+01     -6.72564e-02    
9.69050e+01     -8.28096e-02    
9.69075e+01     -9.69781e-02    
9.69100e+01     -1.04185e-01    
9.69125e+01     -1.14133e-01    
9.69150e+01     -1.24517e-01    
9.69175e+01     -1.35525e-01    
9.69200e+01     -1.46712e-01    
9.69225e+01     -1.65805e-01    
9.69250e+01     -1.76585e-01    
9.69275e+01     -1.86190e-01    
9.69300e+01     -1.97183e-01    
9.69325e+01     -2.08422e-01    
9.69350e+01     -2.19834e-01    
9.69375e+01     -2.32114e-01    
9.69400e+01     -2.51875e-01    
9.69425e+01     -2.58823e-01    
9.69450e+01     -2.69013e-01    
9.69475e+01     -2.79213e-01    
9.69500e+01     -2.89273e-01    
9.69525e+01     -2.99127e-01    
9.69550e+01     -3.12670e-01    
9.69575e+01     -3.23474e-01    
9.69600e+01     -3.29658e-01    
9.69625e+01     -3.37159e-01    
9.69650e+01     -3.44316e-01    
9.69675e+01     -3.51181e-01    
9.69700e+01     -3.47678e-01    
9.69725e+01     -3.83429e-01    
9.69750e+01     -3.68953e-01    
9.69775e+01     -3.76553e-01    
9.69800e+01     -3.80583e-01    
9.69825e+01     -3.84443e-01    
9.69850e+01     -3.88060e-01    
9.69875e+01     -3.93499e-01    
9.69900e+01     -3.96921e-01    
9.69925e+01     -3.97301e-01    
9.69950e+01     -3.98344e-01    
9.69975e+01     -3.99189e-01    
9.70000e+01     -3.99814e-01    
9.70025e+01     -4.00368e-01    
9.70050e+01     -4.02118e-01    
9.70075e+01     -3.99399e-01    
9.70100e+01     -3.97415e-01    
9.70125e+01     -3.95228e-01    
9.70150e+01     -3.92816e-01    
9.70175e+01     -3.90254e-01    
9.70200e+01     -3.87768e-01    
9.70225e+01     -3.83619e-01    
9.70250e+01     -3.78684e-01    
9.70275e+01     -3.73763e-01    
9.70300e+01     -3.68773e-01    
9.70325e+01     -3.63490e-01    
9.70350e+01     -3.67751e-01    
9.70375e+01     -3.37677e-01    
9.70400e+01     -3.46706e-01    
9.70425e+01     -3.35983e-01    
9.70450e+01     -3.28226e-01    
9.70475e+01     -3.20233e-01    
9.70500e+01     -3.12109e-01    
9.70525e+01     -3.02206e-01    
9.70550e+01     -2.91373e-01    
9.70575e+01     -2.81586e-01    
9.70600e+01     -2.71256e-01    
9.70625e+01     -2.60697e-01    
9.70650e+01     -2.49934e-01    
9.70675e+01     -2.38985e-01    
9.70700e+01     -2.23115e-01    
9.70725e+01     -2.11110e-01    
9.70750e+01     -1.98342e-01    
9.70775e+01     -1.85270e-01    
9.70800e+01     -1.72060e-01    
9.70825e+01     -1.58703e-01    
9.70850e+01     -1.43612e-01    
9.70875e+01     -1.24848e-01    
9.70900e+01     -1.11179e-01    
9.70925e+01     -9.60619e-02    
9.70950e+01     -8.08505e-02    
9.70975e+01     -6.55429e-02    
9.71000e+01     -5.02081e-02    
9.71025e+01     -3.07263e-02    
9.71050e+01     -1.14849e-02    
9.71075e+01     3.96506e-03     
9.71100e+01     2.06709e-02     
9.71125e+01     3.73590e-02     
9.71150e+01     5.39557e-02     
9.71175e+01     7.05098e-02     
9.71200e+01     9.29779e-02     
9.71225e+01     1.12105e-01     
9.71250e+01     1.28395e-01     
9.71275e+01     1.45759e-01     
9.71300e+01     1.63011e-01     
9.71325e+01     1.80104e-01     
9.71350e+01     1.97110e-01     
9.71375e+01     2.20370e-01     
9.71400e+01     2.39980e-01     
9.71425e+01     2.56145e-01     
9.71450e+01     2.73396e-01     
9.71475e+01     2.90494e-01     
9.71500e+01     3.07388e-01     
9.71525e+01     3.24080e-01     
9.71550e+01     3.45314e-01     
9.71575e+01     3.67362e-01     
9.71600e+01     3.82121e-01     
9.71625e+01     3.98704e-01     
9.71650e+01     4.15136e-01     
9.71675e+01     4.31319e-01     
9.71700e+01     4.47265e-01     
9.71725e+01     4.61889e-01     
9.71750e+01     4.92164e-01     
9.71775e+01     5.02406e-01     
9.71800e+01     5.18483e-01     
9.71825e+01     5.33924e-01     
9.71850e+01     5.49095e-01     
9.71875e+01     5.64085e-01     
9.71900e+01     5.78878e-01     
9.71925e+01     5.97297e-01     
9.71950e+01     6.19053e-01     
9.71975e+01     6.30855e-01     
9.72000e+01     6.45046e-01     
9.72025e+01     6.59031e-01     
9.72050e+01     6.72764e-01     
9.72075e+01     6.86220e-01     
9.72100e+01     6.99401e-01     
9.72125e+01     7.16025e-01     
9.72150e+01     7.36165e-01     
9.72175e+01     7.45872e-01     
9.72200e+01     7.58009e-01     
9.72225e+01     7.69761e-01     
9.72250e+01     7.81108e-01     
9.72275e+01     7.92013e-01     
9.72300e+01     8.02504e-01     
9.72325e+01     8.12489e-01     
9.72350e+01     8.32699e-01     
9.72375e+01     8.39760e-01     
9.72400e+01     8.47780e-01     
9.72425e+01     8.55773e-01     
9.72450e+01     8.63074e-01     
9.72475e+01     8.69720e-01     
9.72500e+01     8.75857e-01     
9.72525e+01     8.81279e-01     
9.72550e+01     8.86128e-01     
9.72575e+01     9.00999e-01     
9.72600e+01     9.01901e-01     
9.72625e+01     9.04682e-01     
9.72650e+01     9.07120e-01     
9.72675e+01     9.09147e-01     
9.72700e+01     9.10803e-01     
9.72725e+01     9.12125e-01     
9.72750e+01     9.13210e-01     
9.72775e+01     9.14211e-01     
9.72800e+01     9.18059e-01     
9.72825e+01     9.26086e-01     
9.72850e+01     9.24909e-01     
9.72875e+01     9.26840e-01     
9.72900e+01     9.29345e-01     
9.72925e+01     9.32545e-01     
9.72950e+01     9.36626e-01     
9.72975e+01     9.41629e-01     
9.73000e+01     9.47471e-01     
9.73025e+01     9.54186e-01     
9.73050e+01     9.61800e-01     
9.73075e+01     9.76171e-01     
9.73100e+01     9.85919e-01     
9.73125e+01     9.93608e-01     
9.73150e+01     1.00226e+00     
9.73175e+01     1.01068e+00     
9.73200e+01     1.01858e+00     
9.73225e+01     1.02564e+00     
9.73250e+01     1.03193e+00     
9.73275e+01     1.03726e+00     
9.73300e+01     1.04177e+00     
9.73325e+01     1.04545e+00     
9.73350e+01     1.04851e+00     
9.73375e+01     1.05568e+00     
9.73400e+01     1.05969e+00     
9.73425e+01     1.06040e+00     
9.73450e+01     1.06229e+00     
9.73475e+01     1.06424e+00     
9.73500e+01     1.06628e+00     
9.73525e+01     1.06820e+00     
9.73550e+01     1.07011e+00     
9.73575e+01     1.07185e+00     
9.73600e+01     1.07327e+00     
9.73625e+01     1.07450e+00     
9.73650e+01     1.07537e+00     
9.73675e+01     1.07589e+00     
9.73700e+01     1.07599e+00     
9.73725e+01     1.06173e+00     
9.73750e+01     1.10040e+00     
9.73775e+01     1.07242e+00     
9.73800e+01     1.07537e+00     
9.73825e+01     1.07307e+00     
9.73850e+01     1.07029e+00     
9.73875e+01     1.06693e+00     
9.73900e+01     1.06331e+00     
9.73925e+01     1.05914e+00     
9.73950e+01     1.05471e+00     
9.73975e+01     1.04991e+00     
9.74000e+01     1.04484e+00     
9.74025e+01     1.03931e+00     
9.74050e+01     1.03363e+00     
9.74075e+01     1.02774e+00     
9.74100e+01     1.02159e+00     
9.74125e+01     1.01519e+00     
9.74150e+01     1.00859e+00     
9.74175e+01     1.00191e+00     
9.74200e+01     9.95011e-01     
9.74225e+01     9.87917e-01     
9.74250e+01     9.83211e-01     
9.74275e+01     9.75579e-01     
9.74300e+01     9.67568e-01     
9.74325e+01     9.59700e-01     
9.74350e+01     9.51761e-01     
9.74375e+01     9.43734e-01     
9.74400e+01     9.35646e-01     
9.74425e+01     9.27339e-01     
9.74450e+01     9.18918e-01     
9.74475e+01     9.10450e-01     
9.74500e+01     9.01967e-01     
9.74525e+01     8.93355e-01     
9.74550e+01     8.84703e-01     
9.74575e+01     8.75868e-01     
9.74600e+01     8.67006e-01     
9.74625e+01     8.58119e-01     
9.74650e+01     8.49111e-01     
9.74675e+01     8.40078e-01     
9.74700e+01     8.30948e-01     
9.74725e+01     8.21764e-01     
9.74750e+01     8.12546e-01     
9.74775e+01     8.03285e-01     
9.74800e+01     7.93943e-01     
9.74825e+01     7.84644e-01     
9.74850e+01     7.75280e-01     
9.74875e+01     7.65881e-01     
9.74900e+01     7.56459e-01     
9.74925e+01     7.46965e-01     
9.74950e+01     7.37427e-01     
9.74975e+01     7.27845e-01     
9.75000e+01     7.18233e-01     
     
9.75025e+01     7.08714e-01     
9.75050e+01     6.99106e-01     
9.75075e+01     6.89492e-01     
9.75100e+01     6.79861e-01     
9.75125e+01     6.70195e-01     
9.75150e+01     6.60590e-01     
9.75175e+01     6.50980e-01     
9.75200e+01     6.41320e-01     
9.75225e+01     6.31732e-01     
9.75250e+01     6.22156e-01     
9.75275e+01     6.12525e-01     
9.75300e+01     6.02948e-01     
9.75325e+01     5.93465e-01     
9.75350e+01     5.83920e-01     
9.75375e+01     5.74458e-01     
9.75400e+01     5.64990e-01     
9.75425e+01     5.55608e-01     
9.75450e+01     5.46224e-01     
9.75475e+01     5.36926e-01     
9.75500e+01     5.27662e-01     
9.75525e+01     5.18439e-01     
9.75550e+01     5.09229e-01     
9.75575e+01     5.00253e-01     
9.75600e+01     4.91208e-01     
9.75625e+01     4.82183e-01     
9.75650e+01     4.73279e-01     
9.75675e+01     4.64370e-01     
9.75700e+01     4.55618e-01     
9.75725e+01     4.46880e-01     
9.75750e+01     4.38175e-01     
9.75775e+01     4.29657e-01     
9.75800e+01     4.22045e-01     
9.75825e+01     4.16003e-01     
9.75850e+01     4.06591e-01     
9.75875e+01     3.98140e-01     
9.75900e+01     3.89835e-01     
9.75925e+01     3.81571e-01     
9.75950e+01     3.73373e-01     
9.75975e+01     3.65207e-01     
9.76000e+01     3.57162e-01     
9.76025e+01     3.49177e-01     
9.76050e+01     3.41248e-01     
9.76075e+01     3.33472e-01     
9.76100e+01     3.25717e-01     
9.76125e+01     3.18006e-01     
9.76150e+01     3.10378e-01     
9.76175e+01     3.02750e-01     
9.76200e+01     2.95381e-01     
9.76225e+01     2.87875e-01     
9.76250e+01     2.80481e-01     
9.76275e+01     2.73250e-01     
9.76300e+01     2.51082e-01     
9.76325e+01     2.85058e-01     
9.76350e+01     2.50143e-01     
9.76375e+01     2.47892e-01     
9.76400e+01     2.40571e-01     
9.76425e+01     2.33273e-01     
9.76450e+01     2.25975e-01     
9.76475e+01     2.18868e-01     
9.76500e+01     2.11820e-01     
9.76525e+01     2.04690e-01     
9.76550e+01     1.97610e-01     
9.76575e+01     1.90593e-01     
9.76600e+01     1.83732e-01     
9.76625e+01     1.76876e-01     
9.76650e+01     1.70002e-01     
9.76675e+01     1.66654e-01     
9.76700e+01     1.63143e-01     
9.76725e+01     1.54428e-01     
9.76750e+01     1.47297e-01     
9.76775e+01     1.40212e-01     
9.76800e+01     1.33188e-01     
9.76825e+01     1.26192e-01     
9.76850e+01     1.19268e-01     
9.76875e+01     1.12287e-01     
9.76900e+01     1.05299e-01     
9.76925e+01     9.85228e-02     
9.76950e+01     9.18133e-02     
9.76975e+01     8.86632e-02     
9.77000e+01     8.68993e-02     
9.77025e+01     7.77289e-02     
9.77050e+01     7.07260e-02     
9.77075e+01     6.36198e-02     
9.77100e+01     5.65531e-02     
9.77125e+01     4.96602e-02     
9.77150e+01     4.27877e-02     
9.77175e+01     3.60597e-02     
9.77200e+01     2.95030e-02     
9.77225e+01     2.28650e-02     
9.77250e+01     2.49249e-02     
9.77275e+01     1.80593e-02     
9.77300e+01     1.00720e-02     
9.77325e+01     3.29021e-03     
9.77350e+01     -3.45459e-03    
9.77375e+01     -1.00993e-02    
9.77400e+01     -1.66717e-02    
9.77425e+01     -2.30659e-02    
9.77450e+01     -2.92131e-02    
9.77475e+01     -3.42503e-02    
9.77500e+01     -2.88053e-02    
9.77525e+01     -3.96283e-02    
9.77550e+01     -4.59143e-02    
9.77575e+01     -5.19875e-02    
9.77600e+01     -5.78329e-02    
9.77625e+01     -6.35469e-02    
9.77650e+01     -6.90827e-02    
9.77675e+01     -7.44743e-02    
9.77700e+01     -7.78055e-02    
9.77725e+01     -7.11885e-02    
9.77750e+01     -8.10034e-02    
9.77775e+01     -8.63030e-02    
9.77800e+01     -9.13279e-02    
9.77825e+01     -9.60114e-02    
9.77850e+01     -1.00381e-01    
9.77875e+01     -1.04401e-01    
9.77900e+01     -1.08155e-01    
9.77925e+01     -1.01607e-01    
9.77950e+01     -1.04617e-01    
9.77975e+01     -1.09925e-01    
9.78000e+01     -1.13220e-01    
9.78025e+01     -1.15861e-01    
9.78050e+01     -1.18601e-01    
9.78075e+01     -1.20911e-01    
9.78100e+01     -1.22805e-01    
9.78125e+01     -1.14364e-01    
9.78150e+01     -1.15269e-01    
9.78175e+01     -1.18758e-01    
9.78200e+01     -1.20135e-01    
9.78225e+01     -1.21030e-01    
9.78250e+01     -1.21517e-01    
9.78275e+01     -1.21609e-01    
9.78300e+01     -1.22382e-01    
9.78325e+01     -1.04064e-01    
9.78350e+01     -1.11143e-01    
9.78375e+01     -1.10062e-01    
9.78400e+01     -1.08825e-01    
9.78425e+01     -1.07096e-01    
9.78450e+01     -1.04978e-01    
9.78475e+01     -1.02274e-01    
9.78500e+01     -9.06031e-02    
9.78525e+01     -8.48474e-02    
9.78550e+01     -8.39413e-02    
9.78575e+01     -8.03567e-02    
9.78600e+01     -7.63550e-02    
9.78625e+01     -7.16698e-02    
9.78650e+01     -6.65034e-02    
9.78675e+01     -5.53502e-02    
9.78700e+01     -4.31624e-02    
9.78725e+01     -4.05532e-02    
9.78750e+01     -3.43979e-02    
9.78775e+01     -2.76797e-02    
9.78800e+01     -2.04022e-02    
9.78825e+01     -1.25184e-02    
9.78850e+01     8.41353e-04     
9.78875e+01     1.55601e-02     
9.78900e+01     2.09694e-02     
9.78925e+01     2.97580e-02     
9.78950e+01     3.91722e-02     
9.78975e+01     4.91188e-02     
9.79000e+01     5.95696e-02     
9.79025e+01     7.66494e-02     
9.79050e+01     9.09758e-02     
9.79075e+01     9.94550e-02     
9.79100e+01     1.10420e-01     
9.79125e+01     1.21803e-01     
9.79150e+01     1.33534e-01     
9.79175e+01     1.45943e-01     
9.79200e+01     1.66387e-01     
9.79225e+01     1.77552e-01     
9.79250e+01     1.87966e-01     
9.79275e+01     1.99518e-01     
9.79300e+01     2.11220e-01     
9.79325e+01     2.23036e-01     
9.79350e+01     2.35684e-01     
9.79375e+01     2.55361e-01     
9.79400e+01     2.62366e-01     
9.79425e+01     2.72511e-01     
9.79450e+01     2.82467e-01     
9.79475e+01     2.92372e-01     
9.79500e+01     3.02045e-01     
9.79525e+01     3.15548e-01     
9.79550e+01     3.26162e-01     
9.79575e+01     3.32185e-01     
9.79600e+01     3.39442e-01     
9.79625e+01     3.46598e-01     
9.79650e+01     3.53452e-01     
9.79675e+01     3.51487e-01     
9.79700e+01     3.84046e-01     
9.79725e+01     3.72140e-01     
9.79750e+01     3.79531e-01     
9.79775e+01     3.83866e-01     
9.79800e+01     3.88021e-01     
9.79825e+01     3.92001e-01     
9.79850e+01     3.97924e-01     
9.79875e+01     4.01859e-01     
9.79900e+01     4.02627e-01     
9.79925e+01     4.04133e-01     
9.79950e+01     4.05390e-01     
9.79975e+01     4.06473e-01     
9.80000e+01     4.07152e-01     
