# Supplementary material for: Effects of non-sinusoidal pitching motion on the propulsion performance of an oscillating foil
Source: PLoS One. 2019 Jul 1;14(7):e0218832. doi: 10.1371/journal.pone.0218832 (PMC6602205; doi:10.1371/journal.pone.0218832)
Supplement: S5 File — (ZIP) [file pone.0218832.s005.zip › Time Variations of CX/60-0.5-0.75/cd-1-history]

8.40000e+01     -2.21918e-01    
8.40025e+01     -1.81841e-01    
8.40050e+01     -1.21223e-01    
8.40075e+01     -6.84102e-02    
8.40100e+01     -1.78387e-02    
8.40125e+01     1.86411e-02     
8.40150e+01     6.43113e-02     
8.40175e+01     1.11680e-01     
8.40200e+01     1.55464e-01     
8.40225e+01     1.91371e-01     
8.40250e+01     2.24187e-01     
8.40275e+01     2.68777e-01     
8.40300e+01     3.08353e-01     
8.40325e+01     3.41749e-01     
8.40350e+01     3.75581e-01     
8.40375e+01     4.11426e-01     
8.40400e+01     4.50675e-01     
8.40425e+01     4.87569e-01     
8.40450e+01     5.15631e-01     
8.40475e+01     5.52012e-01     
8.40500e+01     5.91874e-01     
8.40525e+01     6.29627e-01     
8.40550e+01     6.64596e-01     
8.40575e+01     6.96527e-01     
8.40600e+01     7.39766e-01     
8.40625e+01     7.79982e-01     
8.40650e+01     8.19867e-01     
8.40675e+01     8.55786e-01     
8.40700e+01     8.99781e-01     
8.40725e+01     9.44429e-01     
8.40750e+01     9.88381e-01     
8.40775e+01     1.03171e+00     
8.40800e+01     1.07669e+00     
8.40825e+01     1.12642e+00     
8.40850e+01     1.17499e+00     
8.40875e+01     1.22345e+00     
8.40900e+01     1.27304e+00     
8.40925e+01     1.32686e+00     
8.40950e+01     1.37990e+00     
8.40975e+01     1.43300e+00     
8.41000e+01     1.48584e+00     
8.41025e+01     1.54440e+00     
8.41050e+01     1.60320e+00     
8.41075e+01     1.66001e+00     
8.41100e+01     1.71714e+00     
8.41125e+01     1.77360e+00     
8.41150e+01     1.83980e+00     
8.41175e+01     1.90082e+00     
8.41200e+01     1.96038e+00     
8.41225e+01     2.02019e+00     
8.41250e+01     2.07880e+00     
8.41275e+01     2.14855e+00     
8.41300e+01     2.21225e+00     
8.41325e+01     2.27225e+00     
8.41350e+01     2.33264e+00     
8.41375e+01     2.39172e+00     
8.41400e+01     2.45751e+00     
8.41425e+01     2.52698e+00     
8.41450e+01     2.58412e+00     
8.41475e+01     2.64310e+00     
8.41500e+01     2.70025e+00     
8.41525e+01     2.75575e+00     
8.41550e+01     2.82934e+00     
8.41575e+01     2.88399e+00     
8.41600e+01     2.93804e+00     
8.41625e+01     2.99090e+00     
8.41650e+01     3.04147e+00     
8.41675e+01     3.09000e+00     
8.41700e+01     3.16038e+00     
8.41725e+01     3.20312e+00     
8.41750e+01     3.24858e+00     
8.41775e+01     3.29225e+00     
8.41800e+01     3.33275e+00     
8.41825e+01     3.37081e+00     
8.41850e+01     3.42128e+00     
8.41875e+01     3.46114e+00     
8.41900e+01     3.49128e+00     
8.41925e+01     3.52092e+00     
8.41950e+01     3.54730e+00     
8.41975e+01     3.57025e+00     
8.42000e+01     3.58965e+00     
8.42025e+01     3.62176e+00     
8.42050e+01     3.63957e+00     
8.42075e+01     3.64886e+00     
8.42100e+01     3.65661e+00     
8.42125e+01     3.66024e+00     
8.42150e+01     3.65945e+00     
8.42175e+01     3.65482e+00     
8.42200e+01     3.64582e+00     
8.42225e+01     3.65142e+00     
8.42250e+01     3.63321e+00     
8.42275e+01     3.61176e+00     
8.42300e+01     3.58680e+00     
8.42325e+01     3.55689e+00     
8.42350e+01     3.52175e+00     
8.42375e+01     3.48161e+00     
8.42400e+01     3.43634e+00     
8.42425e+01     3.38562e+00     
8.42450e+01     3.34041e+00     
8.42475e+01     3.28424e+00     
8.42500e+01     3.21655e+00     
8.42525e+01     3.14568e+00     
8.42550e+01     3.06921e+00     
8.42575e+01     2.98673e+00     
8.42600e+01     2.89820e+00     
8.42625e+01     2.80359e+00     
8.42650e+01     2.70413e+00     
8.42675e+01     2.59820e+00     
8.42700e+01     2.48597e+00     
8.42725e+01     2.36775e+00     
8.42750e+01     2.24511e+00     
8.42775e+01     2.12376e+00     
8.42800e+01     1.98375e+00     
8.42825e+01     1.84021e+00     
8.42850e+01     1.69031e+00     
8.42875e+01     1.53292e+00     
8.42900e+01     1.36876e+00     
8.42925e+01     1.19768e+00     
8.42950e+01     1.01971e+00     
8.42975e+01     8.34438e-01     
8.43000e+01     6.41314e-01     
8.43025e+01     4.40752e-01     
8.43050e+01     2.33836e-01     
8.43075e+01     1.91246e-02     
8.43100e+01     -2.02693e-01    
8.43125e+01     -4.32584e-01    
8.43150e+01     -6.69910e-01    
8.43175e+01     -9.13949e-01    
8.43200e+01     -1.16582e+00    
8.43225e+01     -1.42539e+00    
8.43250e+01     -1.69132e+00    
8.43275e+01     -1.96519e+00    
8.43300e+01     -2.24647e+00    
8.43325e+01     -2.53532e+00    
8.43350e+01     -2.83118e+00    
8.43375e+01     -1.80272e+00    
8.43400e+01     -1.71618e+00    
8.43425e+01     -2.03559e+00    
8.43450e+01     -2.15284e+00    
8.43475e+01     -2.26600e+00    
8.43500e+01     -2.37708e+00    
8.43525e+01     -2.48677e+00    
8.43550e+01     -2.59596e+00    
8.43575e+01     -2.70403e+00    
8.43600e+01     -2.81112e+00    
8.43625e+01     -2.91716e+00    
8.43650e+01     -3.02339e+00    
8.43675e+01     -3.12858e+00    
8.43700e+01     -3.23353e+00    
8.43725e+01     -3.33749e+00    
8.43750e+01     -3.44116e+00    
8.43775e+01     -3.54432e+00    
8.43800e+01     -3.64668e+00    
8.43825e+01     -3.74896e+00    
8.43850e+01     -3.85043e+00    
8.43875e+01     -3.95124e+00    
8.43900e+01     -4.05145e+00    
8.43925e+01     -4.15096e+00    
8.43950e+01     -4.24989e+00    
8.43975e+01     -4.34814e+00    
8.44000e+01     -4.44573e+00    
8.44025e+01     -4.54248e+00    
8.44050e+01     -4.63876e+00    
8.44075e+01     -4.73400e+00    
8.44100e+01     -4.82830e+00    
8.44125e+01     -4.92194e+00    
8.44150e+01     -5.01504e+00    
8.44175e+01     -5.10722e+00    
8.44200e+01     -5.19805e+00    
8.44225e+01     -5.28798e+00    
8.44250e+01     -5.37696e+00    
8.44275e+01     -5.46463e+00    
8.44300e+01     -5.55139e+00    
8.44325e+01     -5.63704e+00    
8.44350e+01     -5.72156e+00    
8.44375e+01     -5.80525e+00    
8.44400e+01     -5.88730e+00    
8.44425e+01     -5.96819e+00    
8.44450e+01     -6.04751e+00    
8.44475e+01     -6.12536e+00    
8.44500e+01     -6.20260e+00    
8.44525e+01     -6.27810e+00    
8.44550e+01     -6.35227e+00    
8.44575e+01     -6.42484e+00    
8.44600e+01     -6.49598e+00    
8.44625e+01     -6.56535e+00    
8.44650e+01     -6.63356e+00    
8.44675e+01     -6.70002e+00    
8.44700e+01     -6.76490e+00    
8.44725e+01     -6.82832e+00    
8.44750e+01     -6.88977e+00    
8.44775e+01     -6.94940e+00    
8.44800e+01     -7.00762e+00    
8.44825e+01     -7.06403e+00    
8.44850e+01     -7.11856e+00    
8.44875e+01     -7.17146e+00    
8.44900e+01     -7.22220e+00    
8.44925e+01     -7.27102e+00    
8.44950e+01     -7.31808e+00    
8.44975e+01     -7.36320e+00    
8.45000e+01     -7.40650e+00    
8.45025e+01     -7.44783e+00    
8.45050e+01     -7.48697e+00    
8.45075e+01     -7.52392e+00    
8.45100e+01     -7.55912e+00    
8.45125e+01     -7.59208e+00    
8.45150e+01     -7.62306e+00    
8.45175e+01     -7.65177e+00    
8.45200e+01     -7.67793e+00    
8.45225e+01     -7.70241e+00    
8.45250e+01     -7.72459e+00    
8.45275e+01     -7.74440e+00    
8.45300e+01     -7.76188e+00    
8.45325e+01     -7.77746e+00    
8.45350e+01     -7.79072e+00    
8.45375e+01     -7.80188e+00    
8.45400e+01     -7.81059e+00    
8.45425e+01     -7.81705e+00    
8.45450e+01     -7.82143e+00    
8.45475e+01     -7.82352e+00    
8.45500e+01     -7.82327e+00    
8.45525e+01     -7.82054e+00    
8.45550e+01     -7.81588e+00    
8.45575e+01     -7.80900e+00    
8.45600e+01     -7.79968e+00    
8.45625e+01     -7.78826e+00    
8.45650e+01     -7.77458e+00    
8.45675e+01     -7.75858e+00    
8.45700e+01     -7.74039e+00    
8.45725e+01     -7.72042e+00    
8.45750e+01     -7.69823e+00    
8.45775e+01     -7.67382e+00    
8.45800e+01     -7.64717e+00    
8.45825e+01     -7.61837e+00    
8.45850e+01     -7.58760e+00    
8.45875e+01     -7.55468e+00    
8.45900e+01     -7.51978e+00    
8.45925e+01     -7.48271e+00    
8.45950e+01     -7.44364e+00    
8.45975e+01     -7.40252e+00    
8.46000e+01     -7.35948e+00    
8.46025e+01     -7.31443e+00    
8.46050e+01     -7.26753e+00    
8.46075e+01     -7.21860e+00    
8.46100e+01     -7.16753e+00    
8.46125e+01     -7.11481e+00    
8.46150e+01     -7.06011e+00    
8.46175e+01     -7.00366e+00    
8.46200e+01     -6.94536e+00    
8.46225e+01     -6.88530e+00    
8.46250e+01     -6.82347e+00    
8.46275e+01     -6.75979e+00    
8.46300e+01     -6.69432e+00    
8.46325e+01     -6.62728e+00    
8.46350e+01     -6.55859e+00    
8.46375e+01     -6.48818e+00    
8.46400e+01     -6.41626e+00    
8.46425e+01     -6.34265e+00    
8.46450e+01     -6.26740e+00    
8.46475e+01     -6.19068e+00    
8.46500e+01     -6.11238e+00    
8.46525e+01     -6.03252e+00    
8.46550e+01     -5.95116e+00    
8.46575e+01     -5.86836e+00    
8.46600e+01     -5.78413e+00    
8.46625e+01     -5.69860e+00    
8.46650e+01     -5.61183e+00    
8.46675e+01     -5.52370e+00    
8.46700e+01     -6.09671e+00    
8.46725e+01     -7.18874e+00    
8.46750e+01     -6.87022e+00    
8.46775e+01     -6.95189e+00    
8.46800e+01     -7.04134e+00    
8.46825e+01     -7.13484e+00    
8.46850e+01     -7.23131e+00    
8.46875e+01     -7.33016e+00    
8.46900e+01     -7.43076e+00    
8.46925e+01     -7.53265e+00    
8.46950e+01     -7.63539e+00    
8.46975e+01     -7.73888e+00    
8.47000e+01     -7.84262e+00    
8.47025e+01     -7.94550e+00    
8.47050e+01     -8.04882e+00    
8.47075e+01     -8.15189e+00    
8.47100e+01     -8.25443e+00    
8.47125e+01     -8.35622e+00    
8.47150e+01     -8.45648e+00    
8.47175e+01     -8.55567e+00    
8.47200e+01     -8.65315e+00    
8.47225e+01     -8.74978e+00    
8.47250e+01     -8.84432e+00    
8.47275e+01     -8.93684e+00    
8.47300e+01     -9.01565e+00    
8.47325e+01     -9.10451e+00    
8.47350e+01     -9.19084e+00    
8.47375e+01     -9.27395e+00    
8.47400e+01     -9.35363e+00    
8.47425e+01     -9.43014e+00    
8.47450e+01     -9.50389e+00    
8.47475e+01     -9.57392e+00    
8.47500e+01     -9.64129e+00    
8.47525e+01     -9.70455e+00    
8.47550e+01     -9.76374e+00    
8.47575e+01     -9.81880e+00    
8.47600e+01     -9.86153e+00    
8.47625e+01     -9.90051e+00    
8.47650e+01     -9.94779e+00    
8.47675e+01     -9.98578e+00    
8.47700e+01     -1.00199e+01    
8.47725e+01     -1.00496e+01    
8.47750e+01     -1.00746e+01    
8.47775e+01     -1.00940e+01    
8.47800e+01     -1.01086e+01    
8.47825e+01     -1.01138e+01    
8.47850e+01     -1.00990e+01    
8.47875e+01     -1.01064e+01    
8.47900e+01     -1.01012e+01    
8.47925e+01     -1.00899e+01    
8.47950e+01     -1.00738e+01    
8.47975e+01     -1.00523e+01    
8.48000e+01     -1.00247e+01    
8.48025e+01     -9.98174e+00    
8.48050e+01     -9.92867e+00    
8.48075e+01     -9.89248e+00    
8.48100e+01     -9.84412e+00    
8.48125e+01     -9.79006e+00    
8.48150e+01     -9.73002e+00    
8.48175e+01     -9.66436e+00    
8.48200e+01     -9.58186e+00    
8.48225e+01     -9.49202e+00    
8.48250e+01     -9.41827e+00    
8.48275e+01     -9.33313e+00    
8.48300e+01     -9.24175e+00    
8.48325e+01     -9.14440e+00    
8.48350e+01     -9.04106e+00    
8.48375e+01     -8.90781e+00    
8.48400e+01     -8.80746e+00    
8.48425e+01     -8.69330e+00    
8.48450e+01     -8.57365e+00    
8.48475e+01     -8.44918e+00    
8.48500e+01     -8.31606e+00    
8.48525e+01     -8.16155e+00    
8.48550e+01     -8.03512e+00    
8.48575e+01     -7.89623e+00    
8.48600e+01     -7.75357e+00    
8.48625e+01     -7.60666e+00    
8.48650e+01     -7.44062e+00    
8.48675e+01     -7.28438e+00    
8.48700e+01     -7.13459e+00    
8.48725e+01     -6.97760e+00    
8.48750e+01     -6.81766e+00    
8.48775e+01     -6.64797e+00    
8.48800e+01     -6.47128e+00    
8.48825e+01     -6.31357e+00    
8.48850e+01     -6.14821e+00    
8.48875e+01     -5.98015e+00    
8.48900e+01     -5.80599e+00    
8.48925e+01     -5.62335e+00    
8.48950e+01     -5.46118e+00    
8.48975e+01     -5.29202e+00    
8.49000e+01     -5.12178e+00    
8.49025e+01     -4.94626e+00    
8.49050e+01     -4.76915e+00    
8.49075e+01     -4.60620e+00    
8.49100e+01     -4.43940e+00    
8.49125e+01     -4.27292e+00    
8.49150e+01     -4.10068e+00    
8.49175e+01     -3.93588e+00    
8.49200e+01     -3.77686e+00    
8.49225e+01     -3.61749e+00    
8.49250e+01     -3.45902e+00    
8.49275e+01     -3.29728e+00    
8.49300e+01     -3.14790e+00    
8.49325e+01     -2.99852e+00    
8.49350e+01     -2.85062e+00    
8.49375e+01     -2.70438e+00    
8.49400e+01     -2.56292e+00    
8.49425e+01     -2.42597e+00    
8.49450e+01     -2.29076e+00    
8.49475e+01     -2.15815e+00    
8.49500e+01     -2.03127e+00    
8.49525e+01     -1.90791e+00    
8.49550e+01     -1.78652e+00    
8.49575e+01     -1.66832e+00    
8.49600e+01     -1.55563e+00    
8.49625e+01     -1.44944e+00    
8.49650e+01     -1.34160e+00    
8.49675e+01     -1.23812e+00    
8.49700e+01     -1.14282e+00    
8.49725e+01     -1.04577e+00    
8.49750e+01     -9.58649e-01    
8.49775e+01     -8.68210e-01    
8.49800e+01     -7.82279e-01    
8.49825e+01     -7.08600e-01    
8.49850e+01     -6.32476e-01    
8.49875e+01     -5.55429e-01    
8.49900e+01     -4.82853e-01    
8.49925e+01     -4.18228e-01    
8.49950e+01     -3.61260e-01    
8.49975e+01     -2.94218e-01    
8.50000e+01     -2.33276e-01    
8.50025e+01     -1.75085e-01    
8.50050e+01     -1.36574e-01    
8.50075e+01     -7.74209e-02    
8.50100e+01     -2.61137e-02    
8.50125e+01     2.30625e-02     
8.50150e+01     5.81528e-02     
8.50175e+01     1.02571e-01     
8.50200e+01     1.48640e-01     
8.50225e+01     1.91128e-01     
8.50250e+01     2.25946e-01     
8.50275e+01     2.57458e-01     
8.50300e+01     3.00800e-01     
8.50325e+01     3.39270e-01     
8.50350e+01     3.78128e-01     
8.50375e+01     3.95102e-01     
8.50400e+01     4.41337e-01     
8.50425e+01     4.77204e-01     
8.50450e+01     5.12839e-01     
8.50475e+01     5.40313e-01     
8.50500e+01     5.75280e-01     
8.50525e+01     6.14070e-01     
8.50550e+01     6.50529e-01     
8.50575e+01     6.84600e-01     
8.50600e+01     7.15048e-01     
8.50625e+01     7.57225e-01     
8.50650e+01     7.96112e-01     
8.50675e+01     8.34490e-01     
8.50700e+01     8.69609e-01     
8.50725e+01     9.11731e-01     
8.50750e+01     9.55144e-01     
8.50775e+01     9.97520e-01     
8.50800e+01     1.03941e+00     
8.50825e+01     1.08279e+00     
8.50850e+01     1.13071e+00     
8.50875e+01     1.17750e+00     
8.50900e+01     1.22396e+00     
8.50925e+01     1.27140e+00     
8.50950e+01     1.32347e+00     
8.50975e+01     1.37452e+00     
8.51000e+01     1.42561e+00     
8.51025e+01     1.47611e+00     
8.51050e+01     1.53138e+00     
8.51075e+01     1.58870e+00     
8.51100e+01     1.64291e+00     
8.51125e+01     1.69743e+00     
8.51150e+01     1.75131e+00     
8.51175e+01     1.81303e+00     
8.51200e+01     1.87352e+00     
8.51225e+01     1.92978e+00     
8.51250e+01     1.98644e+00     
8.51275e+01     2.04199e+00     
8.51300e+01     2.10533e+00     
8.51325e+01     2.16975e+00     
8.51350e+01     2.22554e+00     
8.51375e+01     2.28278e+00     
8.51400e+01     2.33850e+00     
8.51425e+01     2.39561e+00     
8.51450e+01     2.46706e+00     
8.51475e+01     2.51905e+00     
8.51500e+01     2.57436e+00     
8.51525e+01     2.62782e+00     
8.51550e+01     2.67944e+00     
8.51575e+01     2.74110e+00     
8.51600e+01     2.80012e+00     
8.51625e+01     2.84763e+00     
8.51650e+01     2.89615e+00     
8.51675e+01     2.94223e+00     
8.51700e+01     2.98591e+00     
8.51725e+01     3.04029e+00     
8.51750e+01     3.09035e+00     
8.51775e+01     3.12722e+00     
8.51800e+01     3.16524e+00     
8.51825e+01     3.20026e+00     
8.51850e+01     3.23221e+00     
8.51875e+01     3.26320e+00     
8.51900e+01     3.31245e+00     
8.51925e+01     3.33222e+00     
8.51950e+01     3.35543e+00     
8.51975e+01     3.37499e+00     
8.52000e+01     3.39100e+00     
8.52025e+01     3.40314e+00     
8.52050e+01     3.48924e+00     
8.52075e+01     3.33754e+00     
8.52100e+01     3.46385e+00     
8.52125e+01     3.43747e+00     
8.52150e+01     3.43296e+00     
8.52175e+01     3.42401e+00     
8.52200e+01     3.41088e+00     
8.52225e+01     3.39320e+00     
8.52250e+01     3.37065e+00     
8.52275e+01     3.36269e+00     
8.52300e+01     3.33005e+00     
8.52325e+01     3.29479e+00     
8.52350e+01     3.25510e+00     
8.52375e+01     3.21032e+00     
8.52400e+01     3.16040e+00     
8.52425e+01     3.10522e+00     
8.52450e+01     3.04451e+00     
8.52475e+01     2.97820e+00     
8.52500e+01     2.90869e+00     
8.52525e+01     2.84761e+00     
8.52550e+01     2.76147e+00     
8.52575e+01     2.67429e+00     
8.52600e+01     2.58137e+00     
8.52625e+01     2.48259e+00     
8.52650e+01     2.37777e+00     
8.52675e+01     2.26726e+00     
8.52700e+01     2.15040e+00     
8.52725e+01     2.02694e+00     
8.52750e+01     1.89766e+00     
8.52775e+01     1.76156e+00     
8.52800e+01     1.61913e+00     
8.52825e+01     1.46893e+00     
8.52850e+01     1.31628e+00     
8.52875e+01     1.16049e+00     
8.52900e+01     9.88545e-01     
8.52925e+01     8.12125e-01     
8.52950e+01     6.28429e-01     
8.52975e+01     4.37386e-01     
8.53000e+01     2.39188e-01     
8.53025e+01     3.39287e-02     
8.53050e+01     -1.78220e-01    
8.53075e+01     -3.98554e-01    
8.53100e+01     -6.25438e-01    
8.53125e+01     -8.59691e-01    
8.53150e+01     -1.10119e+00    
8.53175e+01     -1.34941e+00    
8.53200e+01     -1.60570e+00    
8.53225e+01     -1.86924e+00    
8.53250e+01     -2.14013e+00    
8.53275e+01     -2.41760e+00    
8.53300e+01     -2.70315e+00    
8.53325e+01     -2.99549e+00    
8.53350e+01     -3.29491e+00    
8.53375e+01     -2.27914e+00    
8.53400e+01     -2.19710e+00    
8.53425e+01     -2.51933e+00    
8.53450e+01     -2.64038e+00    
8.53475e+01     -2.75725e+00    
8.53500e+01     -2.87262e+00    
8.53525e+01     -2.98621e+00    
8.53550e+01     -3.09925e+00    
8.53575e+01     -3.21109e+00    
8.53600e+01     -3.32215e+00    
8.53625e+01     -3.43199e+00    
8.53650e+01     -3.54148e+00    
8.53675e+01     -3.65086e+00    
8.53700e+01     -3.75923e+00    
8.53725e+01     -3.86722e+00    
8.53750e+01     -3.97457e+00    
8.53775e+01     -4.08089e+00    
8.53800e+01     -4.18657e+00    
8.53825e+01     -4.29160e+00    
8.53850e+01     -4.39617e+00    
8.53875e+01     -4.50051e+00    
8.53900e+01     -4.60368e+00    
8.53925e+01     -4.70602e+00    
8.53950e+01     -4.80754e+00    
8.53975e+01     -4.90833e+00    
8.54000e+01     -5.00871e+00    
8.54025e+01     -5.10838e+00    
8.54050e+01     -5.20671e+00    
8.54075e+01     -5.30420e+00    
8.54100e+01     -5.40104e+00    
8.54125e+01     -5.49665e+00    
8.54150e+01     -5.59182e+00    
8.54175e+01     -5.68567e+00    
8.54200e+01     -5.77872e+00    
8.54225e+01     -5.87048e+00    
8.54250e+01     -5.96161e+00    
8.54275e+01     -6.05148e+00    
8.54300e+01     -6.14030e+00    
8.54325e+01     -6.22778e+00    
8.54350e+01     -6.31409e+00    
8.54375e+01     -6.39936e+00    
8.54400e+01     -6.48318e+00    
8.54425e+01     -6.56594e+00    
8.54450e+01     -6.64705e+00    
8.54475e+01     -6.72685e+00    
8.54500e+01     -6.80526e+00    
8.54525e+01     -6.88231e+00    
8.54550e+01     -6.95777e+00    
8.54575e+01     -7.03175e+00    
8.54600e+01     -7.10423e+00    
8.54625e+01     -7.17482e+00    
8.54650e+01     -7.24401e+00    
8.54675e+01     -7.31147e+00    
8.54700e+01     -7.37705e+00    
8.54725e+01     -7.44079e+00    
8.54750e+01     -7.50281e+00    
8.54775e+01     -7.56287e+00    
8.54800e+01     -7.62122e+00    
8.54825e+01     -7.67781e+00    
8.54850e+01     -7.73212e+00    
8.54875e+01     -7.78462e+00    
8.54900e+01     -7.83497e+00    
8.54925e+01     -7.88340e+00    
8.54950e+01     -7.92989e+00    
8.54975e+01     -7.97441e+00    
8.55000e+01     -8.01680e+00    
8.55025e+01     -8.05677e+00    
8.55050e+01     -8.09474e+00    
8.55075e+01     -8.13063e+00    
8.55100e+01     -8.16444e+00    
8.55125e+01     -8.19601e+00    
8.55150e+01     -8.22514e+00    
8.55175e+01     -8.25218e+00    
8.55200e+01     -8.27701e+00    
8.55225e+01     -8.29977e+00    
8.55250e+01     -8.31995e+00    
8.55275e+01     -8.33801e+00    
8.55300e+01     -8.35389e+00    
8.55325e+01     -8.36743e+00    
8.55350e+01     -8.37860e+00    
8.55375e+01     -8.38749e+00    
8.55400e+01     -8.39417e+00    
8.55425e+01     -8.39875e+00    
8.55450e+01     -8.40100e+00    
8.55475e+01     -8.40091e+00    
8.55500e+01     -8.39853e+00    
8.55525e+01     -8.39402e+00    
8.55550e+01     -8.38704e+00    
8.55575e+01     -8.37793e+00    
8.55600e+01     -8.36661e+00    
8.55625e+01     -8.35303e+00    
8.55650e+01     -8.33753e+00    
8.55675e+01     -8.31969e+00    
8.55700e+01     -8.29965e+00    
8.55725e+01     -8.27734e+00    
8.55750e+01     -8.25277e+00    
8.55775e+01     -8.22629e+00    
8.55800e+01     -8.19763e+00    
8.55825e+01     -8.16680e+00    
8.55850e+01     -8.13407e+00    
8.55875e+01     -8.09920e+00    
8.55900e+01     -8.06215e+00    
8.55925e+01     -8.02296e+00    
8.55950e+01     -7.98174e+00    
8.55975e+01     -7.93863e+00    
8.56000e+01     -7.89355e+00    
8.56025e+01     -7.84634e+00    
8.56050e+01     -7.79724e+00    
8.56075e+01     -7.74628e+00    
8.56100e+01     -7.69321e+00    
8.56125e+01     -7.63840e+00    
8.56150e+01     -7.58165e+00    
8.56175e+01     -7.52277e+00    
8.56200e+01     -7.46228e+00    
8.56225e+01     -7.40023e+00    
8.56250e+01     -7.33601e+00    
8.56275e+01     -7.27008e+00    
8.56300e+01     -7.20247e+00    
8.56325e+01     -7.13305e+00    
8.56350e+01     -7.06186e+00    
8.56375e+01     -6.98916e+00    
8.56400e+01     -6.91479e+00    
8.56425e+01     -6.83874e+00    
8.56450e+01     -6.76118e+00    
8.56475e+01     -6.68194e+00    
8.56500e+01     -6.60127e+00    
8.56525e+01     -6.51903e+00    
8.56550e+01     -6.43539e+00    
8.56575e+01     -6.35023e+00    
8.56600e+01     -6.26375e+00    
8.56625e+01     -6.17576e+00    
8.56650e+01     -6.08641e+00    
8.56675e+01     -5.99569e+00    
8.56700e+01     -6.56109e+00    
8.56725e+01     -7.64095e+00    
8.56750e+01     -7.32050e+00    
8.56775e+01     -7.39700e+00    
8.56800e+01     -7.48116e+00    
8.56825e+01     -7.56951e+00    
8.56850e+01     -7.66072e+00    
8.56875e+01     -7.75413e+00    
8.56900e+01     -7.84940e+00    
8.56925e+01     -7.94602e+00    
8.56950e+01     -8.04354e+00    
8.56975e+01     -8.14142e+00    
8.57000e+01     -8.23957e+00    
8.57025e+01     -8.33704e+00    
8.57050e+01     -8.43513e+00    
8.57075e+01     -8.53253e+00    
8.57100e+01     -8.62915e+00    
8.57125e+01     -8.72510e+00    
8.57150e+01     -8.81956e+00    
8.57175e+01     -8.91340e+00    
8.57200e+01     -8.99645e+00    
8.57225e+01     -9.08559e+00    
8.57250e+01     -9.17482e+00    
8.57275e+01     -9.26095e+00    
8.57300e+01     -9.34461e+00    
8.57325e+01     -9.42607e+00    
8.57350e+01     -9.50495e+00    
8.57375e+01     -9.58150e+00    
8.57400e+01     -9.65462e+00    
8.57425e+01     -9.72514e+00    
8.57450e+01     -9.79253e+00    
8.57475e+01     -9.85681e+00    
8.57500e+01     -9.91666e+00    
8.57525e+01     -9.97340e+00    
8.57550e+01     -1.00079e+01    
8.57575e+01     -1.00614e+01    
8.57600e+01     -1.01069e+01    
8.57625e+01     -1.01476e+01    
8.57650e+01     -1.01834e+01    
8.57675e+01     -1.02154e+01    
8.57700e+01     -1.02432e+01    
8.57725e+01     -1.02655e+01    
8.57750e+01     -1.02827e+01    
8.57775e+01     -1.02929e+01    
8.57800e+01     -1.02812e+01    
8.57825e+01     -1.02913e+01    
8.57850e+01     -1.02897e+01    
8.57875e+01     -1.02831e+01    
8.57900e+01     -1.02716e+01    
8.57925e+01     -1.02531e+01    
8.57950e+01     -1.02301e+01    
8.57975e+01     -1.01150e+01    
8.58000e+01     -1.02525e+01    
8.58025e+01     -1.00824e+01    
8.58050e+01     -1.00657e+01    
8.58075e+01     -1.00160e+01    
8.58100e+01     -9.96125e+00    
8.58125e+01     -9.90013e+00    
8.58150e+01     -9.83354e+00    
8.58175e+01     -9.73514e+00    
8.58200e+01     -9.66620e+00    
8.58225e+01     -9.58603e+00    
8.58250e+01     -9.49927e+00    
8.58275e+01     -9.40693e+00    
8.58300e+01     -9.30937e+00    
8.58325e+01     -9.19282e+00    
8.58350e+01     -9.07678e+00    
8.58375e+01     -8.97181e+00    
8.58400e+01     -8.85607e+00    
8.58425e+01     -8.73555e+00    
8.58450e+01     -8.61014e+00    
8.58475e+01     -8.46640e+00    
8.58500e+01     -8.32459e+00    
8.58525e+01     -8.19438e+00    
8.58550e+01     -8.05473e+00    
8.58575e+01     -7.91072e+00    
8.58600e+01     -7.76285e+00    
8.58625e+01     -7.58875e+00    
8.58650e+01     -7.44132e+00    
8.58675e+01     -7.28864e+00    
8.58700e+01     -7.13033e+00    
8.58725e+01     -6.96905e+00    
8.58750e+01     -6.79265e+00    
8.58775e+01     -6.62181e+00    
8.58800e+01     -6.46104e+00    
8.58825e+01     -6.29370e+00    
8.58850e+01     -6.12489e+00    
8.58875e+01     -5.94576e+00    
8.58900e+01     -5.76629e+00    
8.58925e+01     -5.60120e+00    
8.58950e+01     -5.43061e+00    
8.58975e+01     -5.25876e+00    
8.59000e+01     -5.07886e+00    
8.59025e+01     -4.90257e+00    
8.59050e+01     -4.73702e+00    
8.59075e+01     -4.56831e+00    
8.59100e+01     -4.39964e+00    
8.59125e+01     -4.22394e+00    
8.59150e+01     -4.05871e+00    
8.59175e+01     -3.89684e+00    
8.59200e+01     -3.73530e+00    
8.59225e+01     -3.57462e+00    
8.59250e+01     -3.41048e+00    
8.59275e+01     -3.25874e+00    
8.59300e+01     -3.10710e+00    
8.59325e+01     -2.95700e+00    
8.59350e+01     -2.80807e+00    
8.59375e+01     -2.66428e+00    
8.59400e+01     -2.52508e+00    
8.59425e+01     -2.38757e+00    
8.59450e+01     -2.25251e+00    
8.59475e+01     -2.12312e+00    
8.59500e+01     -1.99721e+00    
8.59525e+01     -1.87338e+00    
8.59550e+01     -1.75268e+00    
8.59575e+01     -1.63762e+00    
8.59600e+01     -1.52901e+00    
8.59625e+01     -1.41883e+00    
8.59650e+01     -1.31301e+00    
8.59675e+01     -1.20775e+00    
8.59700e+01     -1.12575e+00    
8.59725e+01     -1.02456e+00    
8.59750e+01     -9.34183e-01    
8.59775e+01     -8.46218e-01    
8.59800e+01     -7.70414e-01    
8.59825e+01     -6.92074e-01    
8.59850e+01     -6.13125e-01    
8.59875e+01     -5.38646e-01    
8.59900e+01     -4.72187e-01    
8.59925e+01     -4.13396e-01    
8.59950e+01     -3.44633e-01    
8.59975e+01     -2.82032e-01    
8.60000e+01     -2.22093e-01    
