# Supplementary material for: Effects of non-sinusoidal pitching motion on the propulsion performance of an oscillating foil
Source: PLoS One. 2019 Jul 1;14(7):e0218832. doi: 10.1371/journal.pone.0218832 (PMC6602205; doi:10.1371/journal.pone.0218832)
Supplement: S5 File — (ZIP) [file pone.0218832.s005.zip › Time Variations of CX/60-0.5-0.75/cl-1-history]

8.40000e+01     -2.04269e+00    
8.40025e+01     -1.93379e+00    
8.40050e+01     -1.86734e+00    
8.40075e+01     -1.79093e+00    
8.40100e+01     -1.71391e+00    
8.40125e+01     -1.63410e+00    
8.40150e+01     -1.57321e+00    
8.40175e+01     -1.51552e+00    
8.40200e+01     -1.45601e+00    
8.40225e+01     -1.39697e+00    
8.40250e+01     -1.35150e+00    
8.40275e+01     -1.31003e+00    
8.40300e+01     -1.26810e+00    
8.40325e+01     -1.20440e+00    
8.40350e+01     -1.23037e+00    
8.40375e+01     -1.16846e+00    
8.40400e+01     -1.14885e+00    
8.40425e+01     -1.12364e+00    
8.40450e+01     -1.11327e+00    
8.40475e+01     -1.10670e+00    
8.40500e+01     -1.09457e+00    
8.40525e+01     -1.08456e+00    
8.40550e+01     -1.07937e+00    
8.40575e+01     -1.10048e+00    
8.40600e+01     -1.09691e+00    
8.40625e+01     -1.09977e+00    
8.40650e+01     -1.10177e+00    
8.40675e+01     -1.13322e+00    
8.40700e+01     -1.15078e+00    
8.40725e+01     -1.16117e+00    
8.40750e+01     -1.17402e+00    
8.40775e+01     -1.19218e+00    
8.40800e+01     -1.24706e+00    
8.40825e+01     -1.25816e+00    
8.40850e+01     -1.27894e+00    
8.40875e+01     -1.29818e+00    
8.40900e+01     -1.34161e+00    
8.40925e+01     -1.38632e+00    
8.40950e+01     -1.40435e+00    
8.40975e+01     -1.42848e+00    
8.41000e+01     -1.45075e+00    
8.41025e+01     -1.51334e+00    
8.41050e+01     -1.54632e+00    
8.41075e+01     -1.56819e+00    
8.41100e+01     -1.59298e+00    
8.41125e+01     -1.61521e+00    
8.41150e+01     -1.68487e+00    
8.41175e+01     -1.70960e+00    
8.41200e+01     -1.73078e+00    
8.41225e+01     -1.75348e+00    
8.41250e+01     -1.77308e+00    
8.41275e+01     -1.83553e+00    
8.41300e+01     -1.86221e+00    
8.41325e+01     -1.87736e+00    
8.41350e+01     -1.89539e+00    
8.41375e+01     -1.91060e+00    
8.41400e+01     -1.94923e+00    
8.41425e+01     -1.99220e+00    
8.41450e+01     -1.99596e+00    
8.41475e+01     -2.00800e+00    
8.41500e+01     -2.01705e+00    
8.41525e+01     -2.02355e+00    
8.41550e+01     -2.08058e+00    
8.41575e+01     -2.08025e+00    
8.41600e+01     -2.08243e+00    
8.41625e+01     -2.08441e+00    
8.41650e+01     -2.08358e+00    
8.41675e+01     -2.08037e+00    
8.41700e+01     -2.13173e+00    
8.41725e+01     -2.11326e+00    
8.41750e+01     -2.10663e+00    
8.41775e+01     -2.09861e+00    
8.41800e+01     -2.08755e+00    
8.41825e+01     -2.07436e+00    
8.41850e+01     -2.09268e+00    
8.41875e+01     -2.08672e+00    
8.41900e+01     -2.06376e+00    
8.41925e+01     -2.04447e+00    
8.41950e+01     -2.02287e+00    
8.41975e+01     -1.99882e+00    
8.42000e+01     -1.97238e+00    
8.42025e+01     -1.97718e+00    
8.42050e+01     -1.95322e+00    
8.42075e+01     -1.91803e+00    
8.42100e+01     -1.88539e+00    
8.42125e+01     -1.85039e+00    
8.42150e+01     -1.81296e+00    
8.42175e+01     -1.77359e+00    
8.42200e+01     -1.73198e+00    
8.42225e+01     -1.72476e+00    
8.42250e+01     -1.67476e+00    
8.42275e+01     -1.62659e+00    
8.42300e+01     -1.57819e+00    
8.42325e+01     -1.52764e+00    
8.42350e+01     -1.47475e+00    
8.42375e+01     -1.41982e+00    
8.42400e+01     -1.36278e+00    
8.42425e+01     -1.30348e+00    
8.42450e+01     -1.26202e+00    
8.42475e+01     -1.20675e+00    
8.42500e+01     -1.13776e+00    
8.42525e+01     -1.07123e+00    
8.42550e+01     -1.00266e+00    
8.42575e+01     -9.31795e-01    
8.42600e+01     -8.58678e-01    
8.42625e+01     -7.83372e-01    
8.42650e+01     -7.06600e-01    
8.42675e+01     -6.27444e-01    
8.42700e+01     -5.46062e-01    
8.42725e+01     -4.62512e-01    
8.42750e+01     -3.80857e-01    
8.42775e+01     -3.09605e-01    
8.42800e+01     -2.13363e-01    
8.42825e+01     -1.20507e-01    
8.42850e+01     -2.54124e-02    
8.42875e+01     7.26222e-02     
8.42900e+01     1.73146e-01     
8.42925e+01     2.76362e-01     
8.42950e+01     3.82301e-01     
8.42975e+01     4.91197e-01     
8.43000e+01     6.03325e-01     
8.43025e+01     7.18548e-01     
8.43050e+01     8.36273e-01     
8.43075e+01     9.57359e-01     
8.43100e+01     1.08164e+00     
8.43125e+01     1.20949e+00     
8.43150e+01     1.34070e+00     
8.43175e+01     1.47497e+00     
8.43200e+01     1.61299e+00     
8.43225e+01     1.75488e+00     
8.43250e+01     1.89982e+00     
8.43275e+01     2.04880e+00     
8.43300e+01     2.20175e+00     
8.43325e+01     2.35889e+00     
8.43350e+01     2.51990e+00     
8.43375e+01     1.92543e+00     
8.43400e+01     1.86499e+00     
8.43425e+01     2.03508e+00     
8.43450e+01     2.08983e+00     
8.43475e+01     2.14168e+00     
8.43500e+01     2.19210e+00     
8.43525e+01     2.24132e+00     
8.43550e+01     2.28978e+00     
8.43575e+01     2.33721e+00     
8.43600e+01     2.38371e+00     
8.43625e+01     2.42923e+00     
8.43650e+01     2.47445e+00     
8.43675e+01     2.51864e+00     
8.43700e+01     2.56238e+00     
8.43725e+01     2.60521e+00     
8.43750e+01     2.64745e+00     
8.43775e+01     2.68907e+00     
8.43800e+01     2.72994e+00     
8.43825e+01     2.77039e+00     
8.43850e+01     2.81013e+00     
8.43875e+01     2.84913e+00     
8.43900e+01     2.88752e+00     
8.43925e+01     2.92519e+00     
8.43950e+01     2.96230e+00     
8.43975e+01     2.99870e+00     
8.44000e+01     3.03451e+00     
8.44025e+01     3.06963e+00     
8.44050e+01     3.10422e+00     
8.44075e+01     3.13797e+00     
8.44100e+01     3.17100e+00     
8.44125e+01     3.20349e+00     
8.44150e+01     3.23550e+00     
8.44175e+01     3.26672e+00     
8.44200e+01     3.29709e+00     
8.44225e+01     3.32677e+00     
8.44250e+01     3.35578e+00     
8.44275e+01     3.38389e+00     
8.44300e+01     3.41138e+00     
8.44325e+01     3.43811e+00     
8.44350e+01     3.46414e+00     
8.44375e+01     3.48956e+00     
8.44400e+01     3.51406e+00     
8.44425e+01     3.53781e+00     
8.44450e+01     3.56062e+00     
8.44475e+01     3.58255e+00     
8.44500e+01     3.60414e+00     
8.44525e+01     3.62476e+00     
8.44550e+01     3.64453e+00     
8.44575e+01     3.66342e+00     
8.44600e+01     3.68153e+00     
8.44625e+01     3.69868e+00     
8.44650e+01     3.71519e+00     
8.44675e+01     3.73076e+00     
8.44700e+01     3.74549e+00     
8.44725e+01     3.75945e+00     
8.44750e+01     3.77243e+00     
8.44775e+01     3.78448e+00     
8.44800e+01     3.79577e+00     
8.44825e+01     3.80612e+00     
8.44850e+01     3.81566e+00     
8.44875e+01     3.82431e+00     
8.44900e+01     3.83192e+00     
8.44925e+01     3.83864e+00     
8.44950e+01     3.84449e+00     
8.44975e+01     3.84944e+00     
8.45000e+01     3.85353e+00     
8.45025e+01     3.85675e+00     
8.45050e+01     3.85892e+00     
8.45075e+01     3.86006e+00     
8.45100e+01     3.86045e+00     
8.45125e+01     3.85981e+00     
8.45150e+01     3.85832e+00     
8.45175e+01     3.85575e+00     
8.45200e+01     3.85206e+00     
8.45225e+01     3.84771e+00     
8.45250e+01     3.84230e+00     
8.45275e+01     3.83590e+00     
8.45300e+01     3.82851e+00     
8.45325e+01     3.82036e+00     
8.45350e+01     3.81117e+00     
8.45375e+01     3.80111e+00     
8.45400e+01     3.79001e+00     
8.45425e+01     3.77798e+00     
8.45450e+01     3.76512e+00     
8.45475e+01     3.75134e+00     
8.45500e+01     3.73660e+00     
8.45525e+01     3.72079e+00     
8.45550e+01     3.70427e+00     
8.45575e+01     3.68684e+00     
8.45600e+01     3.66840e+00     
8.45625e+01     3.64915e+00     
8.45650e+01     3.62902e+00     
8.45675e+01     3.60791e+00     
8.45700e+01     3.58596e+00     
8.45725e+01     3.56341e+00     
8.45750e+01     3.53991e+00     
8.45775e+01     3.51556e+00     
8.45800e+01     3.49032e+00     
8.45825e+01     3.46424e+00     
8.45850e+01     3.43743e+00     
8.45875e+01     3.40979e+00     
8.45900e+01     3.38140e+00     
8.45925e+01     3.35215e+00     
8.45950e+01     3.32216e+00     
8.45975e+01     3.29137e+00     
8.46000e+01     3.25984e+00     
8.46025e+01     3.22758e+00     
8.46050e+01     3.19465e+00     
8.46075e+01     3.16094e+00     
8.46100e+01     3.12634e+00     
8.46125e+01     3.09120e+00     
8.46150e+01     3.05531e+00     
8.46175e+01     3.01879e+00     
8.46200e+01     2.98155e+00     
8.46225e+01     2.94369e+00     
8.46250e+01     2.90517e+00     
8.46275e+01     2.86597e+00     
8.46300e+01     2.82607e+00     
8.46325e+01     2.78561e+00     
8.46350e+01     2.74456e+00     
8.46375e+01     2.70285e+00     
8.46400e+01     2.66062e+00     
8.46425e+01     2.61777e+00     
8.46450e+01     2.57430e+00     
8.46475e+01     2.53030e+00     
8.46500e+01     2.48573e+00     
8.46525e+01     2.44055e+00     
8.46550e+01     2.39482e+00     
8.46575e+01     2.34858e+00     
8.46600e+01     2.30180e+00     
8.46625e+01     2.25457e+00     
8.46650e+01     2.20689e+00     
8.46675e+01     2.15872e+00     
8.46700e+01     2.48859e+00     
8.46725e+01     3.11801e+00     
8.46750e+01     2.94548e+00     
8.46775e+01     3.00100e+00     
8.46800e+01     3.06130e+00     
8.46825e+01     3.12441e+00     
8.46850e+01     3.18983e+00     
8.46875e+01     3.25735e+00     
8.46900e+01     3.32670e+00     
8.46925e+01     3.39777e+00     
8.46950e+01     3.47038e+00     
8.46975e+01     3.54456e+00     
8.47000e+01     3.62013e+00     
8.47025e+01     3.69599e+00     
8.47050e+01     3.77410e+00     
8.47075e+01     3.85363e+00     
8.47100e+01     3.93442e+00     
8.47125e+01     4.01650e+00     
8.47150e+01     4.09947e+00     
8.47175e+01     4.18362e+00     
8.47200e+01     4.26866e+00     
8.47225e+01     4.35513e+00     
8.47250e+01     4.44244e+00     
8.47275e+01     4.53074e+00     
8.47300e+01     4.59992e+00     
8.47325e+01     4.69125e+00     
8.47350e+01     4.78334e+00     
8.47375e+01     4.87472e+00     
8.47400e+01     4.96641e+00     
8.47425e+01     5.05868e+00     
8.47450e+01     5.15152e+00     
8.47475e+01     5.24458e+00     
8.47500e+01     5.33861e+00     
8.47525e+01     5.43258e+00     
8.47550e+01     5.52660e+00     
8.47575e+01     5.62046e+00     
8.47600e+01     5.69923e+00     
8.47625e+01     5.77728e+00     
8.47650e+01     5.87837e+00     
8.47675e+01     5.97147e+00     
8.47700e+01     6.06454e+00     
8.47725e+01     6.15722e+00     
8.47750e+01     6.24949e+00     
8.47775e+01     6.34042e+00     
8.47800e+01     6.43030e+00     
8.47825e+01     6.51250e+00     
8.47850e+01     6.56294e+00     
8.47875e+01     6.66370e+00     
8.47900e+01     6.74947e+00     
8.47925e+01     6.83320e+00     
8.47950e+01     6.91551e+00     
8.47975e+01     6.99615e+00     
8.48000e+01     7.07428e+00     
8.48025e+01     7.13179e+00     
8.48050e+01     7.17477e+00     
8.48075e+01     7.26005e+00     
8.48100e+01     7.32990e+00     
8.48125e+01     7.39694e+00     
8.48150e+01     7.46070e+00     
8.48175e+01     7.52118e+00     
8.48200e+01     7.55563e+00     
8.48225e+01     7.57985e+00     
8.48250e+01     7.64544e+00     
8.48275e+01     7.69478e+00     
8.48300e+01     7.73933e+00     
8.48325e+01     7.77917e+00     
8.48350e+01     7.81269e+00     
8.48375e+01     7.78257e+00     
8.48400e+01     7.83439e+00     
8.48425e+01     7.86081e+00     
8.48450e+01     7.88182e+00     
8.48475e+01     7.89755e+00     
8.48500e+01     7.89856e+00     
8.48525e+01     7.84851e+00     
8.48550e+01     7.87414e+00     
8.48575e+01     7.87356e+00     
8.48600e+01     7.86799e+00     
8.48625e+01     7.85632e+00     
8.48650e+01     7.79552e+00     
8.48675e+01     7.76044e+00     
8.48700e+01     7.74825e+00     
8.48725e+01     7.71902e+00     
8.48750e+01     7.68415e+00     
8.48775e+01     7.62074e+00     
8.48800e+01     7.52992e+00     
8.48825e+01     7.50270e+00     
8.48850e+01     7.45118e+00     
8.48875e+01     7.39240e+00     
8.48900e+01     7.31107e+00     
8.48925e+01     7.18756e+00     
8.48950e+01     7.14096e+00     
8.48975e+01     7.06635e+00     
8.49000e+01     6.98539e+00     
8.49025e+01     6.87613e+00     
8.49050e+01     6.74238e+00     
8.49075e+01     6.67261e+00     
8.49100e+01     6.57801e+00     
8.49125e+01     6.47840e+00     
8.49150e+01     6.33327e+00     
8.49175e+01     6.20703e+00     
8.49200e+01     6.11280e+00     
8.49225e+01     6.00199e+00     
8.49250e+01     5.88557e+00     
8.49275e+01     5.70350e+00     
8.49300e+01     5.60144e+00     
8.49325e+01     5.48565e+00     
8.49350e+01     5.36183e+00     
8.49375e+01     5.21418e+00     
8.49400e+01     5.04921e+00     
8.49425e+01     4.94302e+00     
8.49450e+01     4.81553e+00     
8.49475e+01     4.68458e+00     
8.49500e+01     4.50251e+00     
8.49525e+01     4.38536e+00     
8.49550e+01     4.26222e+00     
8.49575e+01     4.13291e+00     
8.49600e+01     3.97955e+00     
8.49625e+01     3.82779e+00     
8.49650e+01     3.71746e+00     
8.49675e+01     3.59200e+00     
8.49700e+01     3.48427e+00     
8.49725e+01     3.26743e+00     
8.49750e+01     3.20282e+00     
8.49775e+01     3.07961e+00     
8.49800e+01     2.96105e+00     
8.49825e+01     2.81906e+00     
8.49850e+01     2.70987e+00     
8.49875e+01     2.60938e+00     
8.49900e+01     2.50326e+00     
8.49925e+01     2.38734e+00     
8.49950e+01     2.27622e+00     
8.49975e+01     2.19266e+00     
8.50000e+01     2.10210e+00     
8.50025e+01     2.00904e+00     
8.50050e+01     1.90806e+00     
8.50075e+01     1.84022e+00     
8.50100e+01     1.76571e+00     
8.50125e+01     1.69044e+00     
8.50150e+01     1.61316e+00     
8.50175e+01     1.55441e+00     
8.50200e+01     1.49746e+00     
8.50225e+01     1.43883e+00     
8.50250e+01     1.38198e+00     
8.50275e+01     1.33789e+00     
8.50300e+01     1.29685e+00     
8.50325e+01     1.25587e+00     
8.50350e+01     1.23058e+00     
8.50375e+01     1.16998e+00     
8.50400e+01     1.17028e+00     
8.50425e+01     1.13959e+00     
8.50450e+01     1.11402e+00     
8.50475e+01     1.10469e+00     
8.50500e+01     1.09860e+00     
8.50525e+01     1.08605e+00     
8.50550e+01     1.07535e+00     
8.50575e+01     1.06876e+00     
8.50600e+01     1.09134e+00     
8.50625e+01     1.08687e+00     
8.50650e+01     1.08913e+00     
8.50675e+01     1.08993e+00     
8.50700e+01     1.11959e+00     
8.50725e+01     1.13864e+00     
8.50750e+01     1.14772e+00     
8.50775e+01     1.15925e+00     
8.50800e+01     1.17298e+00     
8.50825e+01     1.23129e+00     
8.50850e+01     1.23966e+00     
8.50875e+01     1.25903e+00     
8.50900e+01     1.27650e+00     
8.50925e+01     1.31355e+00     
8.50950e+01     1.36290e+00     
8.50975e+01     1.37804e+00     
8.51000e+01     1.40072e+00     
8.51025e+01     1.42093e+00     
8.51050e+01     1.47457e+00     
8.51075e+01     1.51424e+00     
8.51100e+01     1.53227e+00     
8.51125e+01     1.55500e+00     
8.51150e+01     1.57531e+00     
8.51175e+01     1.63353e+00     
8.51200e+01     1.66830e+00     
8.51225e+01     1.68458e+00     
8.51250e+01     1.70490e+00     
8.51275e+01     1.72235e+00     
8.51300e+01     1.77000e+00     
8.51325e+01     1.81050e+00     
8.51350e+01     1.81963e+00     
8.51375e+01     1.83580e+00     
8.51400e+01     1.84897e+00     
8.51425e+01     1.86908e+00     
8.51450e+01     1.92962e+00     
8.51475e+01     1.92626e+00     
8.51500e+01     1.93627e+00     
8.51525e+01     1.94330e+00     
8.51550e+01     1.94763e+00     
8.51575e+01     1.98177e+00     
8.51600e+01     2.00405e+00     
8.51625e+01     1.99768e+00     
8.51650e+01     1.99738e+00     
8.51675e+01     1.99426e+00     
8.51700e+01     1.98842e+00     
8.51725e+01     2.01164e+00     
8.51750e+01     2.02153e+00     
8.51775e+01     2.00432e+00     
8.51800e+01     1.99320e+00     
8.51825e+01     1.97936e+00     
8.51850e+01     1.96290e+00     
8.51875e+01     1.94861e+00     
8.51900e+01     1.97598e+00     
8.51925e+01     1.94076e+00     
8.51950e+01     1.91830e+00     
8.51975e+01     1.89321e+00     
8.52000e+01     1.86570e+00     
8.52025e+01     1.83563e+00     
8.52050e+01     1.87522e+00     
8.52075e+01     1.72201e+00     
8.52100e+01     1.79193e+00     
8.52125e+01     1.73148e+00     
8.52150e+01     1.69258e+00     
8.52175e+01     1.65123e+00     
8.52200e+01     1.60781e+00     
8.52225e+01     1.56208e+00     
8.52250e+01     1.51395e+00     
8.52275e+01     1.49989e+00     
8.52300e+01     1.44267e+00     
8.52325e+01     1.38823e+00     
8.52350e+01     1.33298e+00     
8.52375e+01     1.27561e+00     
8.52400e+01     1.21607e+00     
8.52425e+01     1.15436e+00     
8.52450e+01     1.09039e+00     
8.52475e+01     1.02416e+00     
8.52500e+01     9.59575e-01     
8.52525e+01     9.17505e-01     
8.52550e+01     8.36728e-01     
8.52575e+01     7.63023e-01     
8.52600e+01     6.87164e-01     
8.52625e+01     6.09171e-01     
8.52650e+01     5.28941e-01     
8.52675e+01     4.46708e-01     
8.52700e+01     3.62031e-01     
8.52725e+01     2.74906e-01     
8.52750e+01     1.85755e-01     
8.52775e+01     9.39772e-02     
8.52800e+01     -1.12894e-04    
8.52825e+01     -9.73888e-02    
8.52850e+01     -1.90751e-01    
8.52875e+01     -2.81029e-01    
8.52900e+01     -3.90279e-01    
8.52925e+01     -4.97838e-01    
8.52950e+01     -6.08397e-01    
8.52975e+01     -7.21953e-01    
8.53000e+01     -8.38510e-01    
8.53025e+01     -9.58003e-01    
8.53050e+01     -1.08045e+00    
8.53075e+01     -1.20661e+00    
8.53100e+01     -1.33564e+00    
8.53125e+01     -1.46801e+00    
8.53150e+01     -1.60365e+00    
8.53175e+01     -1.74261e+00    
8.53200e+01     -1.88553e+00    
8.53225e+01     -2.03206e+00    
8.53250e+01     -2.18244e+00    
8.53275e+01     -2.33617e+00    
8.53300e+01     -2.49443e+00    
8.53325e+01     -2.65640e+00    
8.53350e+01     -2.82246e+00    
8.53375e+01     -2.21630e+00    
8.53400e+01     -2.15471e+00    
8.53425e+01     -2.32914e+00    
8.53450e+01     -2.38546e+00    
8.53475e+01     -2.43894e+00    
8.53500e+01     -2.49129e+00    
8.53525e+01     -2.54218e+00    
8.53550e+01     -2.59221e+00    
8.53575e+01     -2.64122e+00    
8.53600e+01     -2.68935e+00    
8.53625e+01     -2.73637e+00    
8.53650e+01     -2.78279e+00    
8.53675e+01     -2.82873e+00    
8.53700e+01     -2.87373e+00    
8.53725e+01     -2.91809e+00    
8.53750e+01     -2.96175e+00    
8.53775e+01     -3.00453e+00    
8.53800e+01     -3.04658e+00    
8.53825e+01     -3.08794e+00    
8.53850e+01     -3.12864e+00    
8.53875e+01     -3.16894e+00    
8.53900e+01     -3.20834e+00    
8.53925e+01     -3.24696e+00    
8.53950e+01     -3.28483e+00    
8.53975e+01     -3.32197e+00    
8.54000e+01     -3.35865e+00    
8.54025e+01     -3.39474e+00    
8.54050e+01     -3.42981e+00    
8.54075e+01     -3.46419e+00    
8.54100e+01     -3.49798e+00    
8.54125e+01     -3.53088e+00    
8.54150e+01     -3.56331e+00    
8.54175e+01     -3.59482e+00    
8.54200e+01     -3.62571e+00    
8.54225e+01     -3.65574e+00    
8.54250e+01     -3.68525e+00    
8.54275e+01     -3.71391e+00    
8.54300e+01     -3.74189e+00    
8.54325e+01     -3.76896e+00    
8.54350e+01     -3.79531e+00    
8.54375e+01     -3.82097e+00    
8.54400e+01     -3.84572e+00    
8.54425e+01     -3.86984e+00    
8.54450e+01     -3.89293e+00    
8.54475e+01     -3.91528e+00    
8.54500e+01     -3.93680e+00    
8.54525e+01     -3.95756e+00    
8.54550e+01     -3.97745e+00    
8.54575e+01     -3.99645e+00    
8.54600e+01     -4.01461e+00    
8.54625e+01     -4.03181e+00    
8.54650e+01     -4.04824e+00    
8.54675e+01     -4.06374e+00    
8.54700e+01     -4.07825e+00    
8.54725e+01     -4.09179e+00    
8.54750e+01     -4.10447e+00    
8.54775e+01     -4.11617e+00    
8.54800e+01     -4.12702e+00    
8.54825e+01     -4.13701e+00    
8.54850e+01     -4.14587e+00    
8.54875e+01     -4.15381e+00    
8.54900e+01     -4.16072e+00    
8.54925e+01     -4.16673e+00    
8.54950e+01     -4.17181e+00    
8.54975e+01     -4.17600e+00    
8.55000e+01     -4.17917e+00    
8.55025e+01     -4.18115e+00    
8.55050e+01     -4.18229e+00    
8.55075e+01     -4.18246e+00    
8.55100e+01     -4.18171e+00    
8.55125e+01     -4.17996e+00    
8.55150e+01     -4.17710e+00    
8.55175e+01     -4.17332e+00    
8.55200e+01     -4.16858e+00    
8.55225e+01     -4.16295e+00    
8.55250e+01     -4.15612e+00    
8.55275e+01     -4.14842e+00    
8.55300e+01     -4.13982e+00    
8.55325e+01     -4.13017e+00    
8.55350e+01     -4.11954e+00    
8.55375e+01     -4.10792e+00    
8.55400e+01     -4.09538e+00    
8.55425e+01     -4.08203e+00    
8.55450e+01     -4.06772e+00    
8.55475e+01     -4.05237e+00    
8.55500e+01     -4.03607e+00    
8.55525e+01     -4.01892e+00    
8.55550e+01     -4.00074e+00    
8.55575e+01     -3.98168e+00    
8.55600e+01     -3.96176e+00    
8.55625e+01     -3.94094e+00    
8.55650e+01     -3.91936e+00    
8.55675e+01     -3.89685e+00    
8.55700e+01     -3.87349e+00    
8.55725e+01     -3.84919e+00    
8.55750e+01     -3.82396e+00    
8.55775e+01     -3.79806e+00    
8.55800e+01     -3.77128e+00    
8.55825e+01     -3.74364e+00    
8.55850e+01     -3.71528e+00    
8.55875e+01     -3.68608e+00    
8.55900e+01     -3.65605e+00    
8.55925e+01     -3.62519e+00    
8.55950e+01     -3.59352e+00    
8.55975e+01     -3.56118e+00    
8.56000e+01     -3.52806e+00    
8.56025e+01     -3.49413e+00    
8.56050e+01     -3.45950e+00    
8.56075e+01     -3.42418e+00    
8.56100e+01     -3.38802e+00    
8.56125e+01     -3.35126e+00    
8.56150e+01     -3.31375e+00    
8.56175e+01     -3.27540e+00    
8.56200e+01     -3.23646e+00    
8.56225e+01     -3.19702e+00    
8.56250e+01     -3.15670e+00    
8.56275e+01     -3.11574e+00    
8.56300e+01     -3.07418e+00    
8.56325e+01     -3.03193e+00    
8.56350e+01     -2.98900e+00    
8.56375e+01     -2.94556e+00    
8.56400e+01     -2.90150e+00    
8.56425e+01     -2.85678e+00    
8.56450e+01     -2.81153e+00    
8.56475e+01     -2.76565e+00    
8.56500e+01     -2.71930e+00    
8.56525e+01     -2.67235e+00    
8.56550e+01     -2.62489e+00    
8.56575e+01     -2.57685e+00    
8.56600e+01     -2.52836e+00    
8.56625e+01     -2.47929e+00    
8.56650e+01     -2.42973e+00    
8.56675e+01     -2.37966e+00    
8.56700e+01     -2.71578e+00    
8.56725e+01     -3.35773e+00    
8.56750e+01     -3.18061e+00    
8.56775e+01     -3.23619e+00    
8.56800e+01     -3.29660e+00    
8.56825e+01     -3.35996e+00    
8.56850e+01     -3.42562e+00    
8.56875e+01     -3.49331e+00    
8.56900e+01     -3.56296e+00    
8.56925e+01     -3.63434e+00    
8.56950e+01     -3.70733e+00    
8.56975e+01     -3.78170e+00    
8.57000e+01     -3.85752e+00    
8.57025e+01     -3.93368e+00    
8.57050e+01     -4.01221e+00    
8.57075e+01     -4.09190e+00    
8.57100e+01     -4.17273e+00    
8.57125e+01     -4.25489e+00    
8.57150e+01     -4.33788e+00    
8.57175e+01     -4.42235e+00    
8.57200e+01     -4.49267e+00    
8.57225e+01     -4.57678e+00    
8.57250e+01     -4.66545e+00    
8.57275e+01     -4.75306e+00    
8.57300e+01     -4.84129e+00    
8.57325e+01     -4.93050e+00    
8.57350e+01     -5.02035e+00    
8.57375e+01     -5.11106e+00    
8.57400e+01     -5.20207e+00    
8.57425e+01     -5.29380e+00    
8.57450e+01     -5.38612e+00    
8.57475e+01     -5.47886e+00    
8.57500e+01     -5.57134e+00    
8.57525e+01     -5.66437e+00    
8.57550e+01     -5.72547e+00    
8.57575e+01     -5.82563e+00    
8.57600e+01     -5.91962e+00    
8.57625e+01     -6.01226e+00    
8.57650e+01     -6.10416e+00    
8.57675e+01     -6.19619e+00    
8.57700e+01     -6.28793e+00    
8.57725e+01     -6.37852e+00    
8.57750e+01     -6.46783e+00    
8.57775e+01     -6.55160e+00    
8.57800e+01     -6.60226e+00    
8.57825e+01     -6.70234e+00    
8.57850e+01     -6.78821e+00    
8.57875e+01     -6.87307e+00    
8.57900e+01     -6.95658e+00    
8.57925e+01     -7.03713e+00    
8.57950e+01     -7.11643e+00    
8.57975e+01     -7.11408e+00    
8.58000e+01     -7.32033e+00    
8.58025e+01     -7.27935e+00    
8.58050e+01     -7.37677e+00    
8.58075e+01     -7.44537e+00    
8.58100e+01     -7.51175e+00    
8.58125e+01     -7.57458e+00    
8.58150e+01     -7.63421e+00    
8.58175e+01     -7.63555e+00    
8.58200e+01     -7.70417e+00    
8.58225e+01     -7.75766e+00    
8.58250e+01     -7.80536e+00    
8.58275e+01     -7.84910e+00    
8.58300e+01     -7.88873e+00    
8.58325e+01     -7.89367e+00    
8.58350e+01     -7.90229e+00    
8.58375e+01     -7.94445e+00    
8.58400e+01     -7.96945e+00    
8.58425e+01     -7.98973e+00    
8.58450e+01     -8.00515e+00    
8.58475e+01     -7.98159e+00    
8.58500e+01     -7.96386e+00    
8.58525e+01     -7.98132e+00    
8.58550e+01     -7.98055e+00    
8.58575e+01     -7.97414e+00    
8.58600e+01     -7.96206e+00    
8.58625e+01     -7.88132e+00    
8.58650e+01     -7.87322e+00    
8.58675e+01     -7.85489e+00    
8.58700e+01     -7.82515e+00    
8.58725e+01     -7.78968e+00    
8.58750e+01     -7.70942e+00    
8.58775e+01     -7.64092e+00    
8.58800e+01     -7.60782e+00    
8.58825e+01     -7.55490e+00    
8.58850e+01     -7.49669e+00    
8.58875e+01     -7.40210e+00    
8.58900e+01     -7.29590e+00    
8.58925e+01     -7.24399e+00    
8.58950e+01     -7.16929e+00    
8.58975e+01     -7.08767e+00    
8.59000e+01     -6.96709e+00    
8.59025e+01     -6.84569e+00    
8.59050e+01     -6.77185e+00    
8.59075e+01     -6.67694e+00    
8.59100e+01     -6.57603e+00    
8.59125e+01     -6.42212e+00    
8.59150e+01     -6.30561e+00    
8.59175e+01     -6.20688e+00    
8.59200e+01     -6.09523e+00    
8.59225e+01     -5.97789e+00    
8.59250e+01     -5.79031e+00    
8.59275e+01     -5.69233e+00    
8.59300e+01     -5.57442e+00    
8.59325e+01     -5.44961e+00    
8.59350e+01     -5.29673e+00    
8.59375e+01     -5.13480e+00    
8.59400e+01     -5.02611e+00    
8.59425e+01     -4.89753e+00    
8.59450e+01     -4.76497e+00    
8.59475e+01     -4.57836e+00    
8.59500e+01     -4.46195e+00    
8.59525e+01     -4.33621e+00    
8.59550e+01     -4.20432e+00    
8.59575e+01     -4.04737e+00    
8.59600e+01     -3.89591e+00    
8.59625e+01     -3.78259e+00    
8.59650e+01     -3.65537e+00    
8.59675e+01     -3.50725e+00    
8.59700e+01     -3.37817e+00    
8.59725e+01     -3.24763e+00    
8.59750e+01     -3.13500e+00    
8.59775e+01     -3.01469e+00    
8.59800e+01     -2.86887e+00    
8.59825e+01     -2.75649e+00    
8.59850e+01     -2.65443e+00    
8.59875e+01     -2.54634e+00    
8.59900e+01     -2.42743e+00    
8.59925e+01     -2.31378e+00    
8.59950e+01     -2.22911e+00    
8.59975e+01     -2.13581e+00    
8.60000e+01     -2.04285e+00    
