# Supplementary material for: Effects of non-sinusoidal pitching motion on the propulsion performance of an oscillating foil
Source: PLoS One. 2019 Jul 1;14(7):e0218832. doi: 10.1371/journal.pone.0218832 (PMC6602205; doi:10.1371/journal.pone.0218832)
Supplement: S5 File — (ZIP) [file pone.0218832.s005.zip › Time Variations of CX/60-0.5-0.75/cm-1-history]

8.40000e+01     -9.79499e-02    
8.40025e+01     -8.35311e-02    
8.40050e+01     -7.55646e-02    
8.40075e+01     -6.59695e-02    
8.40100e+01     -5.62078e-02    
8.40125e+01     -4.59818e-02    
8.40150e+01     -3.87537e-02    
8.40175e+01     -3.19890e-02    
8.40200e+01     -2.49044e-02    
8.40225e+01     -1.78180e-02    
8.40250e+01     -1.28688e-02    
8.40275e+01     -8.72443e-03    
8.40300e+01     -4.46351e-03    
8.40325e+01     3.30452e-03     
8.40350e+01     -3.10095e-03    
8.40375e+01     4.28876e-03     
8.40400e+01     4.83742e-03     
8.40425e+01     6.24619e-03     
8.40450e+01     5.58041e-03     
8.40475e+01     4.01078e-03     
8.40500e+01     3.07097e-03     
8.40525e+01     1.77540e-03     
8.40550e+01     -2.41677e-04    
8.40575e+01     -6.14421e-03    
8.40600e+01     -8.91554e-03    
8.40625e+01     -1.26431e-02    
8.40650e+01     -1.63421e-02    
8.40675e+01     -2.42350e-02    
8.40700e+01     -3.05860e-02    
8.40725e+01     -3.59962e-02    
8.40750e+01     -4.18483e-02    
8.40775e+01     -4.85497e-02    
8.40800e+01     -6.06354e-02    
8.40825e+01     -6.67745e-02    
8.40850e+01     -7.43302e-02    
8.40875e+01     -8.17724e-02    
8.40900e+01     -9.26985e-02    
8.40925e+01     -1.04070e-01    
8.40950e+01     -1.11721e-01    
8.40975e+01     -1.20286e-01    
8.41000e+01     -1.28668e-01    
8.41025e+01     -1.42941e-01    
8.41050e+01     -1.53139e-01    
8.41075e+01     -1.61702e-01    
8.41100e+01     -1.70741e-01    
8.41125e+01     -1.79430e-01    
8.41150e+01     -1.95076e-01    
8.41175e+01     -2.04300e-01    
8.41200e+01     -2.12926e-01    
8.41225e+01     -2.21833e-01    
8.41250e+01     -2.30254e-01    
8.41275e+01     -2.45012e-01    
8.41300e+01     -2.54542e-01    
8.41325e+01     -2.62242e-01    
8.41350e+01     -2.70371e-01    
8.41375e+01     -2.78050e-01    
8.41400e+01     -2.89143e-01    
8.41425e+01     -3.00933e-01    
8.41450e+01     -3.06701e-01    
8.41475e+01     -3.13650e-01    
8.41500e+01     -3.20056e-01    
8.41525e+01     -3.26010e-01    
8.41550e+01     -3.39549e-01    
8.41575e+01     -3.44306e-01    
8.41600e+01     -3.49282e-01    
8.41625e+01     -3.54105e-01    
8.41650e+01     -3.58382e-01    
8.41675e+01     -3.62222e-01    
8.41700e+01     -3.74317e-01    
8.41725e+01     -3.75509e-01    
8.41750e+01     -3.78313e-01    
8.41775e+01     -3.80826e-01    
8.41800e+01     -3.82664e-01    
8.41825e+01     -3.84080e-01    
8.41850e+01     -3.90180e-01    
8.41875e+01     -3.92317e-01    
8.41900e+01     -3.91602e-01    
8.41925e+01     -3.91268e-01    
8.41950e+01     -3.90394e-01    
8.41975e+01     -3.88942e-01    
8.42000e+01     -3.86914e-01    
8.42025e+01     -3.89485e-01    
8.42050e+01     -3.87415e-01    
8.42075e+01     -3.83299e-01    
8.42100e+01     -3.79365e-01    
8.42125e+01     -3.74825e-01    
8.42150e+01     -3.69616e-01    
8.42175e+01     -3.63939e-01    
8.42200e+01     -3.57664e-01    
8.42225e+01     -3.56483e-01    
8.42250e+01     -3.48322e-01    
8.42275e+01     -3.40107e-01    
8.42300e+01     -3.31685e-01    
8.42325e+01     -3.22635e-01    
8.42350e+01     -3.12945e-01    
8.42375e+01     -3.02690e-01    
8.42400e+01     -2.91868e-01    
8.42425e+01     -2.80454e-01    
8.42450e+01     -2.71582e-01    
8.42475e+01     -2.60231e-01    
8.42500e+01     -2.46568e-01    
8.42525e+01     -2.33130e-01    
8.42550e+01     -2.19204e-01    
8.42575e+01     -2.04726e-01    
8.42600e+01     -1.89738e-01    
8.42625e+01     -1.74282e-01    
8.42650e+01     -1.58662e-01    
8.42675e+01     -1.42531e-01    
8.42700e+01     -1.25941e-01    
8.42725e+01     -1.09034e-01    
8.42750e+01     -9.22427e-02    
8.42775e+01     -7.70214e-02    
8.42800e+01     -5.78756e-02    
8.42825e+01     -3.92602e-02    
8.42850e+01     -2.02787e-02    
8.42875e+01     -7.16770e-04    
8.42900e+01     1.92244e-02     
8.42925e+01     3.95768e-02     
8.42950e+01     6.03303e-02     
8.42975e+01     8.15513e-02     
8.43000e+01     1.03320e-01     
8.43025e+01     1.25502e-01     
8.43050e+01     1.47882e-01     
8.43075e+01     1.70725e-01     
8.43100e+01     1.93819e-01     
8.43125e+01     2.17411e-01     
8.43150e+01     2.41300e-01     
8.43175e+01     2.65280e-01     
8.43200e+01     2.89574e-01     
8.43225e+01     3.14204e-01     
8.43250e+01     3.38742e-01     
8.43275e+01     3.63599e-01     
8.43300e+01     3.88626e-01     
8.43325e+01     4.13832e-01     
8.43350e+01     4.39084e-01     
8.43375e+01     -3.61591e-02    
8.43400e+01     -1.22272e-01    
8.43425e+01     -4.96422e-02    
8.43450e+01     -5.92440e-02    
8.43475e+01     -7.05100e-02    
8.43500e+01     -8.26104e-02    
8.43525e+01     -9.52132e-02    
8.43550e+01     -1.08044e-01    
8.43575e+01     -1.21214e-01    
8.43600e+01     -1.34643e-01    
8.43625e+01     -1.48315e-01    
8.43650e+01     -1.61946e-01    
8.43675e+01     -1.75799e-01    
8.43700e+01     -1.89667e-01    
8.43725e+01     -2.03674e-01    
8.43750e+01     -2.17665e-01    
8.43775e+01     -2.31652e-01    
8.43800e+01     -2.45702e-01    
8.43825e+01     -2.59643e-01    
8.43850e+01     -2.73609e-01    
8.43875e+01     -2.87582e-01    
8.43900e+01     -3.01510e-01    
8.43925e+01     -3.15405e-01    
8.43950e+01     -3.29217e-01    
8.43975e+01     -3.42992e-01    
8.44000e+01     -3.56677e-01    
8.44025e+01     -3.70306e-01    
8.44050e+01     -3.83803e-01    
8.44075e+01     -3.97270e-01    
8.44100e+01     -4.10679e-01    
8.44125e+01     -4.23959e-01    
8.44150e+01     -4.37060e-01    
8.44175e+01     -4.50078e-01    
8.44200e+01     -4.63086e-01    
8.44225e+01     -4.75970e-01    
8.44250e+01     -4.88730e-01    
8.44275e+01     -5.01422e-01    
8.44300e+01     -5.13978e-01    
8.44325e+01     -5.26406e-01    
8.44350e+01     -5.38692e-01    
8.44375e+01     -5.50794e-01    
8.44400e+01     -5.62852e-01    
8.44425e+01     -5.74765e-01    
8.44450e+01     -5.86609e-01    
8.44475e+01     -5.98364e-01    
8.44500e+01     -6.09825e-01    
8.44525e+01     -6.21227e-01    
8.44550e+01     -6.32488e-01    
8.44575e+01     -6.43645e-01    
8.44600e+01     -6.54653e-01    
8.44625e+01     -6.65582e-01    
8.44650e+01     -6.76293e-01    
8.44675e+01     -6.86910e-01    
8.44700e+01     -6.97389e-01    
8.44725e+01     -7.07692e-01    
8.44750e+01     -7.17926e-01    
8.44775e+01     -7.28044e-01    
8.44800e+01     -7.37964e-01    
8.44825e+01     -7.47759e-01    
8.44850e+01     -7.57417e-01    
8.44875e+01     -7.66909e-01    
8.44900e+01     -7.76324e-01    
8.44925e+01     -7.85598e-01    
8.44950e+01     -7.94701e-01    
8.44975e+01     -8.03648e-01    
8.45000e+01     -8.12418e-01    
8.45025e+01     -8.21021e-01    
8.45050e+01     -8.29513e-01    
8.45075e+01     -8.37875e-01    
8.45100e+01     -8.46005e-01    
8.45125e+01     -8.54004e-01    
8.45150e+01     -8.61807e-01    
8.45175e+01     -8.69470e-01    
8.45200e+01     -8.77037e-01    
8.45225e+01     -8.84318e-01    
8.45250e+01     -8.91452e-01    
8.45275e+01     -8.98434e-01    
8.45300e+01     -9.05247e-01    
8.45325e+01     -9.11809e-01    
8.45350e+01     -9.18207e-01    
8.45375e+01     -9.24383e-01    
8.45400e+01     -9.30418e-01    
8.45425e+01     -9.36258e-01    
8.45450e+01     -9.41868e-01    
8.45475e+01     -9.47292e-01    
8.45500e+01     -9.52540e-01    
8.45525e+01     -9.57640e-01    
8.45550e+01     -9.62475e-01    
8.45575e+01     -9.67118e-01    
8.45600e+01     -9.71605e-01    
8.45625e+01     -9.75867e-01    
8.45650e+01     -9.79938e-01    
8.45675e+01     -9.83840e-01    
8.45700e+01     -9.87540e-01    
8.45725e+01     -9.90961e-01    
8.45750e+01     -9.94203e-01    
8.45775e+01     -9.97262e-01    
8.45800e+01     -1.00015e+00    
8.45825e+01     -1.00285e+00    
8.45850e+01     -1.00532e+00    
8.45875e+01     -1.00761e+00    
8.45900e+01     -1.00969e+00    
8.45925e+01     -1.01160e+00    
8.45950e+01     -1.01331e+00    
8.45975e+01     -1.01484e+00    
8.46000e+01     -1.01616e+00    
8.46025e+01     -1.01729e+00    
8.46050e+01     -1.01821e+00    
8.46075e+01     -1.01896e+00    
8.46100e+01     -1.01958e+00    
8.46125e+01     -1.01995e+00    
8.46150e+01     -1.02015e+00    
8.46175e+01     -1.02015e+00    
8.46200e+01     -1.01998e+00    
8.46225e+01     -1.01961e+00    
8.46250e+01     -1.01906e+00    
8.46275e+01     -1.01835e+00    
8.46300e+01     -1.01747e+00    
8.46325e+01     -1.01639e+00    
8.46350e+01     -1.01513e+00    
8.46375e+01     -1.01371e+00    
8.46400e+01     -1.01209e+00    
8.46425e+01     -1.01031e+00    
8.46450e+01     -1.00838e+00    
8.46475e+01     -1.00627e+00    
8.46500e+01     -1.00400e+00    
8.46525e+01     -1.00159e+00    
8.46550e+01     -9.99016e-01    
8.46575e+01     -9.96285e-01    
8.46600e+01     -9.93394e-01    
8.46625e+01     -9.90331e-01    
8.46650e+01     -9.87096e-01    
8.46675e+01     -9.83712e-01    
8.46700e+01     -7.31176e-01    
8.46725e+01     -3.01205e-01    
8.46750e+01     -4.32553e-01    
8.46775e+01     -4.02616e-01    
8.46800e+01     -3.70564e-01    
8.46825e+01     -3.37908e-01    
8.46850e+01     -3.05052e-01    
8.46875e+01     -2.72162e-01    
8.46900e+01     -2.39427e-01    
8.46925e+01     -2.06970e-01    
8.46950e+01     -1.74896e-01    
8.46975e+01     -1.43171e-01    
8.47000e+01     -1.11921e-01    
8.47025e+01     -8.13490e-02    
8.47050e+01     -5.10962e-02    
8.47075e+01     -2.13000e-02    
8.47100e+01     8.01009e-03     
8.47125e+01     3.68558e-02     
8.47150e+01     6.50347e-02     
8.47175e+01     9.27504e-02     
8.47200e+01     1.19865e-01     
8.47225e+01     1.46650e-01     
8.47250e+01     1.72844e-01     
8.47275e+01     1.98525e-01     
8.47300e+01     2.20644e-01     
8.47325e+01     2.45737e-01     
8.47350e+01     2.70362e-01     
8.47375e+01     2.94293e-01     
8.47400e+01     3.17543e-01     
8.47425e+01     3.40260e-01     
8.47450e+01     3.62545e-01     
8.47475e+01     3.84226e-01     
8.47500e+01     4.05654e-01     
8.47525e+01     4.26446e-01     
8.47550e+01     4.46685e-01     
8.47575e+01     4.66342e-01     
8.47600e+01     4.83300e-01     
8.47625e+01     4.99978e-01     
8.47650e+01     5.19868e-01     
8.47675e+01     5.37893e-01     
8.47700e+01     5.55571e-01     
8.47725e+01     5.72808e-01     
8.47750e+01     5.89624e-01     
8.47775e+01     6.05722e-01     
8.47800e+01     6.21309e-01     
8.47825e+01     6.35291e-01     
8.47850e+01     6.44411e-01     
8.47875e+01     6.61376e-01     
8.47900e+01     6.75579e-01     
8.47925e+01     6.89099e-01     
8.47950e+01     7.02202e-01     
8.47975e+01     7.14868e-01     
8.48000e+01     7.26846e-01     
8.48025e+01     7.35411e-01     
8.48050e+01     7.41940e-01     
8.48075e+01     7.55145e-01     
8.48100e+01     7.65611e-01     
8.48125e+01     7.75505e-01     
8.48150e+01     7.84685e-01     
8.48175e+01     7.93257e-01     
8.48200e+01     7.97689e-01     
8.48225e+01     8.00795e-01     
8.48250e+01     8.10585e-01     
8.48275e+01     8.17725e-01     
8.48300e+01     8.23881e-01     
8.48325e+01     8.29222e-01     
8.48350e+01     8.33601e-01     
8.48375e+01     8.28470e-01     
8.48400e+01     8.36365e-01     
8.48425e+01     8.40255e-01     
8.48450e+01     8.43170e-01     
8.48475e+01     8.45267e-01     
8.48500e+01     8.45182e-01     
8.48525e+01     8.37632e-01     
8.48550e+01     8.42072e-01     
8.48575e+01     8.42335e-01     
8.48600e+01     8.41902e-01     
8.48625e+01     8.40522e-01     
8.48650e+01     8.31804e-01     
8.48675e+01     8.27567e-01     
8.48700e+01     8.26891e-01     
8.48725e+01     8.23541e-01     
8.48750e+01     8.19367e-01     
8.48775e+01     8.10924e-01     
8.48800e+01     7.98819e-01     
8.48825e+01     7.96592e-01     
8.48850e+01     7.90656e-01     
8.48875e+01     7.83529e-01     
8.48900e+01     7.73010e-01     
8.48925e+01     7.56681e-01     
8.48950e+01     7.52128e-01     
8.48975e+01     7.43252e-01     
8.49000e+01     7.33381e-01     
8.49025e+01     7.19388e-01     
8.49050e+01     7.02216e-01     
8.49075e+01     6.94640e-01     
8.49100e+01     6.83219e-01     
8.49125e+01     6.71049e-01     
8.49150e+01     6.52192e-01     
8.49175e+01     6.36532e-01     
8.49200e+01     6.25450e-01     
8.49225e+01     6.11873e-01     
8.49250e+01     5.97373e-01     
8.49275e+01     5.73412e-01     
8.49300e+01     5.61482e-01     
8.49325e+01     5.47279e-01     
8.49350e+01     5.31786e-01     
8.49375e+01     5.12824e-01     
8.49400e+01     4.91599e-01     
8.49425e+01     4.78900e-01     
8.49450e+01     4.62881e-01     
8.49475e+01     4.46228e-01     
8.49500e+01     4.22285e-01     
8.49525e+01     4.07995e-01     
8.49550e+01     3.92524e-01     
8.49575e+01     3.76088e-01     
8.49600e+01     3.56075e-01     
8.49625e+01     3.36499e-01     
8.49650e+01     3.22826e-01     
8.49675e+01     3.06736e-01     
8.49700e+01     2.93472e-01     
8.49725e+01     2.63247e-01     
8.49750e+01     2.56732e-01     
8.49775e+01     2.40713e-01     
8.49800e+01     2.25361e-01     
8.49825e+01     2.06619e-01     
8.49850e+01     1.92787e-01     
8.49875e+01     1.80067e-01     
8.49900e+01     1.66390e-01     
8.49925e+01     1.51227e-01     
8.49950e+01     1.36905e-01     
8.49975e+01     1.26568e-01     
8.50000e+01     1.15128e-01     
8.50025e+01     1.03216e-01     
8.50050e+01     9.01855e-02     
8.50075e+01     8.21947e-02     
8.50100e+01     7.30920e-02     
8.50125e+01     6.38434e-02     
8.50150e+01     5.42472e-02     
8.50175e+01     4.76310e-02     
8.50200e+01     4.12469e-02     
8.50225e+01     3.45807e-02     
8.50250e+01     2.81415e-02     
8.50275e+01     2.36942e-02     
8.50300e+01     1.99487e-02     
8.50325e+01     1.61977e-02     
8.50350e+01     1.49361e-02     
8.50375e+01     7.74890e-03     
8.50400e+01     1.08631e-02     
8.50425e+01     8.94077e-03     
8.50450e+01     7.89759e-03     
8.50475e+01     9.16317e-03     
8.50500e+01     1.12534e-02     
8.50525e+01     1.25883e-02     
8.50550e+01     1.42457e-02     
8.50575e+01     1.65244e-02     
8.50600e+01     2.31061e-02     
8.50625e+01     2.62512e-02     
8.50650e+01     3.03629e-02     
8.50675e+01     3.43636e-02     
8.50700e+01     4.25449e-02     
8.50725e+01     4.95670e-02     
8.50750e+01     5.53207e-02     
8.50775e+01     6.15252e-02     
8.50800e+01     6.81155e-02     
8.50825e+01     8.12397e-02     
8.50850e+01     8.74985e-02     
8.50875e+01     9.53869e-02     
8.50900e+01     1.03079e-01     
8.50925e+01     1.13644e-01     
8.50950e+01     1.26217e-01     
8.50975e+01     1.34005e-01     
8.51000e+01     1.42946e-01     
8.51025e+01     1.51579e-01     
8.51050e+01     1.65109e-01     
8.51075e+01     1.76862e-01     
8.51100e+01     1.85435e-01     
8.51125e+01     1.94766e-01     
8.51150e+01     2.03769e-01     
8.51175e+01     2.18379e-01     
8.51200e+01     2.29704e-01     
8.51225e+01     2.38252e-01     
8.51250e+01     2.47399e-01     
8.51275e+01     2.56105e-01     
8.51300e+01     2.69327e-01     
8.51325e+01     2.81586e-01     
8.51350e+01     2.89053e-01     
8.51375e+01     2.97593e-01     
8.51400e+01     3.05630e-01     
8.51425e+01     3.14633e-01     
8.51450e+01     3.29761e-01     
8.51475e+01     3.35135e-01     
8.51500e+01     3.42477e-01     
8.51525e+01     3.49305e-01     
8.51550e+01     3.55645e-01     
8.51575e+01     3.66411e-01     
8.51600e+01     3.75314e-01     
8.51625e+01     3.79671e-01     
8.51650e+01     3.84869e-01     
8.51675e+01     3.89487e-01     
8.51700e+01     3.93584e-01     
8.51725e+01     4.02009e-01     
8.51750e+01     4.08295e-01     
8.51775e+01     4.10067e-01     
8.51800e+01     4.12731e-01     
8.51825e+01     4.14803e-01     
8.51850e+01     4.16277e-01     
8.51875e+01     4.17920e-01     
8.51900e+01     4.25898e-01     
8.51925e+01     4.23784e-01     
8.51950e+01     4.23513e-01     
8.51975e+01     4.22616e-01     
8.52000e+01     4.21142e-01     
8.52025e+01     4.19028e-01     
8.52050e+01     4.32273e-01     
8.52075e+01     3.98839e-01     
8.52100e+01     4.20418e-01     
8.52125e+01     4.10788e-01     
8.52150e+01     4.06062e-01     
8.52175e+01     4.00711e-01     
8.52200e+01     3.94823e-01     
8.52225e+01     3.88330e-01     
8.52250e+01     3.81167e-01     
8.52275e+01     3.79083e-01     
8.52300e+01     3.69911e-01     
8.52325e+01     3.60926e-01     
8.52350e+01     3.51536e-01     
8.52375e+01     3.41569e-01     
8.52400e+01     3.31029e-01     
8.52425e+01     3.19932e-01     
8.52450e+01     3.08222e-01     
8.52475e+01     2.95928e-01     
8.52500e+01     2.83771e-01     
8.52525e+01     2.74926e-01     
8.52550e+01     2.59737e-01     
8.52575e+01     2.45508e-01     
8.52600e+01     2.30835e-01     
8.52625e+01     2.15683e-01     
8.52650e+01     2.00053e-01     
8.52675e+01     1.84074e-01     
8.52700e+01     1.67587e-01     
8.52725e+01     1.50558e-01     
8.52750e+01     1.33218e-01     
8.52775e+01     1.15294e-01     
8.52800e+01     9.69661e-02     
8.52825e+01     7.78972e-02     
8.52850e+01     5.94867e-02     
8.52875e+01     4.15149e-02     
8.52900e+01     2.04502e-02     
8.52925e+01     -3.58325e-04    
8.52950e+01     -2.16772e-02    
8.52975e+01     -4.34793e-02    
8.53000e+01     -6.56746e-02    
8.53025e+01     -8.82436e-02    
8.53050e+01     -1.11099e-01    
8.53075e+01     -1.34546e-01    
8.53100e+01     -1.58099e-01    
8.53125e+01     -1.81967e-01    
8.53150e+01     -2.06092e-01    
8.53175e+01     -2.30338e-01    
8.53200e+01     -2.54995e-01    
8.53225e+01     -2.79845e-01    
8.53250e+01     -3.04879e-01    
8.53275e+01     -3.29887e-01    
8.53300e+01     -3.55249e-01    
8.53325e+01     -3.80599e-01    
8.53350e+01     -4.06019e-01    
8.53375e+01     6.93738e-02     
8.53400e+01     1.56196e-01     
8.53425e+01     8.40114e-02     
8.53450e+01     9.40716e-02     
8.53475e+01     1.05877e-01     
8.53500e+01     1.18268e-01     
8.53525e+01     1.31263e-01     
8.53550e+01     1.44528e-01     
8.53575e+01     1.58154e-01     
8.53600e+01     1.71994e-01     
8.53625e+01     1.86146e-01     
8.53650e+01     2.00329e-01     
8.53675e+01     2.14507e-01     
8.53700e+01     2.28858e-01     
8.53725e+01     2.43210e-01     
8.53750e+01     2.57586e-01     
8.53775e+01     2.72064e-01     
8.53800e+01     2.86542e-01     
8.53825e+01     3.00999e-01     
8.53850e+01     3.15395e-01     
8.53875e+01     3.29643e-01     
8.53900e+01     3.43960e-01     
8.53925e+01     3.58234e-01     
8.53950e+01     3.72476e-01     
8.53975e+01     3.86653e-01     
8.54000e+01     4.00662e-01     
8.54025e+01     4.14565e-01     
8.54050e+01     4.28520e-01     
8.54075e+01     4.42374e-01     
8.54100e+01     4.56079e-01     
8.54125e+01     4.69765e-01     
8.54150e+01     4.83247e-01     
8.54175e+01     4.96725e-01     
8.54200e+01     5.10036e-01     
8.54225e+01     5.23278e-01     
8.54250e+01     5.36318e-01     
8.54275e+01     5.49288e-01     
8.54300e+01     5.62124e-01     
8.54325e+01     5.74878e-01     
8.54350e+01     5.87496e-01     
8.54375e+01     5.99965e-01     
8.54400e+01     6.12340e-01     
8.54425e+01     6.24531e-01     
8.54450e+01     6.36654e-01     
8.54475e+01     6.48619e-01     
8.54500e+01     6.60445e-01     
8.54525e+01     6.72107e-01     
8.54550e+01     6.83646e-01     
8.54575e+01     6.95042e-01     
8.54600e+01     7.06278e-01     
8.54625e+01     7.17421e-01     
8.54650e+01     7.28365e-01     
8.54675e+01     7.39170e-01     
8.54700e+01     7.49864e-01     
8.54725e+01     7.60426e-01     
8.54750e+01     7.70822e-01     
8.54775e+01     7.81089e-01     
8.54800e+01     7.91169e-01     
8.54825e+01     8.01069e-01     
8.54850e+01     8.10889e-01     
8.54875e+01     8.20521e-01     
8.54900e+01     8.30024e-01     
8.54925e+01     8.39347e-01     
8.54950e+01     8.48486e-01     
8.54975e+01     8.57437e-01     
8.55000e+01     8.66235e-01     
8.55025e+01     8.74937e-01     
8.55050e+01     8.83429e-01     
8.55075e+01     8.91736e-01     
8.55100e+01     8.99848e-01     
8.55125e+01     9.07794e-01     
8.55150e+01     9.15615e-01     
8.55175e+01     9.23228e-01     
8.55200e+01     9.30654e-01     
8.55225e+01     9.37860e-01     
8.55250e+01     9.44957e-01     
8.55275e+01     9.51835e-01     
8.55300e+01     9.58506e-01     
8.55325e+01     9.65014e-01     
8.55350e+01     9.71345e-01     
8.55375e+01     9.77492e-01     
8.55400e+01     9.83435e-01     
8.55425e+01     9.89147e-01     
8.55450e+01     9.94681e-01     
8.55475e+01     1.00005e+00     
8.55500e+01     1.00523e+00     
8.55525e+01     1.01019e+00     
8.55550e+01     1.01501e+00     
8.55575e+01     1.01961e+00     
8.55600e+01     1.02401e+00     
8.55625e+01     1.02822e+00     
8.55650e+01     1.03219e+00     
8.55675e+01     1.03599e+00     
8.55700e+01     1.03959e+00     
8.55725e+01     1.04302e+00     
8.55750e+01     1.04628e+00     
8.55775e+01     1.04930e+00     
8.55800e+01     1.05213e+00     
8.55825e+01     1.05478e+00     
8.55850e+01     1.05719e+00     
8.55875e+01     1.05943e+00     
8.55900e+01     1.06149e+00     
8.55925e+01     1.06337e+00     
8.55950e+01     1.06506e+00     
8.55975e+01     1.06652e+00     
8.56000e+01     1.06779e+00     
8.56025e+01     1.06890e+00     
8.56050e+01     1.06980e+00     
8.56075e+01     1.07049e+00     
8.56100e+01     1.07103e+00     
8.56125e+01     1.07134e+00     
8.56150e+01     1.07148e+00     
8.56175e+01     1.07149e+00     
8.56200e+01     1.07126e+00     
8.56225e+01     1.07080e+00     
8.56250e+01     1.07022e+00     
8.56275e+01     1.06945e+00     
8.56300e+01     1.06849e+00     
8.56325e+01     1.06737e+00     
8.56350e+01     1.06608e+00     
8.56375e+01     1.06458e+00     
8.56400e+01     1.06292e+00     
8.56425e+01     1.06110e+00     
8.56450e+01     1.05908e+00     
8.56475e+01     1.05692e+00     
8.56500e+01     1.05457e+00     
8.56525e+01     1.05207e+00     
8.56550e+01     1.04939e+00     
8.56575e+01     1.04655e+00     
8.56600e+01     1.04354e+00     
8.56625e+01     1.04040e+00     
8.56650e+01     1.03709e+00     
8.56675e+01     1.03365e+00     
8.56700e+01     7.81036e-01     
8.56725e+01     3.51052e-01     
8.56750e+01     4.82267e-01     
8.56775e+01     4.52309e-01     
8.56800e+01     4.20247e-01     
8.56825e+01     3.87501e-01     
8.56850e+01     3.54563e-01     
8.56875e+01     3.21617e-01     
8.56900e+01     2.88732e-01     
8.56925e+01     2.56086e-01     
8.56950e+01     2.23768e-01     
8.56975e+01     1.91882e-01     
8.57000e+01     1.60419e-01     
8.57025e+01     1.29566e-01     
8.57050e+01     9.89598e-02     
8.57075e+01     6.88962e-02     
8.57100e+01     3.93552e-02     
8.57125e+01     1.02255e-02     
8.57150e+01     -1.82653e-02    
8.57175e+01     -4.64649e-02    
8.57200e+01     -7.17276e-02    
8.57225e+01     -9.87042e-02    
8.57250e+01     -1.25720e-01    
8.57275e+01     -1.51924e-01    
8.57300e+01     -1.77541e-01    
8.57325e+01     -2.02727e-01    
8.57350e+01     -2.27372e-01    
8.57375e+01     -2.51628e-01    
8.57400e+01     -2.75228e-01    
8.57425e+01     -2.98463e-01    
8.57450e+01     -3.21232e-01    
8.57475e+01     -3.43526e-01    
8.57500e+01     -3.65108e-01    
8.57525e+01     -3.86380e-01    
8.57550e+01     -4.02167e-01    
8.57575e+01     -4.24073e-01    
8.57600e+01     -4.44348e-01    
8.57625e+01     -4.63962e-01    
8.57650e+01     -4.82929e-01    
8.57675e+01     -5.01609e-01    
8.57700e+01     -5.19860e-01    
8.57725e+01     -5.37405e-01    
8.57750e+01     -5.54338e-01    
8.57775e+01     -5.70248e-01    
8.57800e+01     -5.80853e-01    
8.57825e+01     -5.99078e-01    
8.57850e+01     -6.14718e-01    
8.57875e+01     -6.29973e-01    
8.57900e+01     -6.44732e-01    
8.57925e+01     -6.58546e-01    
8.57950e+01     -6.72052e-01    
8.57975e+01     -6.67156e-01    
8.58000e+01     -7.13495e-01    
8.58025e+01     -6.98567e-01    
8.58050e+01     -7.16472e-01    
8.58075e+01     -7.27836e-01    
8.58100e+01     -7.38739e-01    
8.58125e+01     -7.48828e-01    
8.58150e+01     -7.58318e-01    
8.58175e+01     -7.58797e-01    
8.58200e+01     -7.70178e-01    
8.58225e+01     -7.79007e-01    
8.58250e+01     -7.86773e-01    
8.58275e+01     -7.93849e-01    
8.58300e+01     -8.00224e-01    
8.58325e+01     -8.01227e-01    
8.58350e+01     -8.03380e-01    
8.58375e+01     -8.10721e-01    
8.58400e+01     -8.15242e-01    
8.58425e+01     -8.18998e-01    
8.58450e+01     -8.22019e-01    
8.58475e+01     -8.19118e-01    
8.58500e+01     -8.17673e-01    
8.58525e+01     -8.21755e-01    
8.58550e+01     -8.22940e-01    
8.58575e+01     -8.23204e-01    
8.58600e+01     -8.22635e-01    
8.58625e+01     -8.11810e-01    
8.58650e+01     -8.12690e-01    
8.58675e+01     -8.12009e-01    
8.58700e+01     -8.09419e-01    
8.58725e+01     -8.05944e-01    
8.58750e+01     -7.95790e-01    
8.58775e+01     -7.88000e-01    
8.58800e+01     -7.85678e-01    
8.58825e+01     -7.80287e-01    
8.58850e+01     -7.74131e-01    
8.58875e+01     -7.62462e-01    
8.58900e+01     -7.49571e-01    
8.58925e+01     -7.44919e-01    
8.58950e+01     -7.36773e-01    
8.58975e+01     -7.27488e-01    
8.59000e+01     -7.12460e-01    
8.59025e+01     -6.97797e-01    
8.59050e+01     -6.90189e-01    
8.59075e+01     -6.79330e-01    
8.59100e+01     -6.67480e-01    
8.59125e+01     -6.47864e-01    
8.59150e+01     -6.34160e-01    
8.59175e+01     -6.22940e-01    
8.59200e+01     -6.09741e-01    
8.59225e+01     -5.95604e-01    
8.59250e+01     -5.71361e-01    
8.59275e+01     -5.60414e-01    
8.59300e+01     -5.46395e-01    
8.59325e+01     -5.31173e-01    
8.59350e+01     -5.11828e-01    
8.59375e+01     -4.91417e-01    
8.59400e+01     -4.78709e-01    
8.59425e+01     -4.62890e-01    
8.59450e+01     -4.46325e-01    
8.59475e+01     -4.22028e-01    
8.59500e+01     -4.08087e-01    
8.59525e+01     -3.92514e-01    
8.59550e+01     -3.75875e-01    
8.59575e+01     -3.55572e-01    
8.59600e+01     -3.36263e-01    
8.59625e+01     -3.22318e-01    
8.59650e+01     -3.06163e-01    
8.59675e+01     -2.86522e-01    
8.59700e+01     -2.70770e-01    
8.59725e+01     -2.53580e-01    
8.59750e+01     -2.39364e-01    
8.59775e+01     -2.23759e-01    
8.59800e+01     -2.04432e-01    
8.59825e+01     -1.90099e-01    
8.59850e+01     -1.77121e-01    
8.59875e+01     -1.63101e-01    
8.59900e+01     -1.47373e-01    
8.59925e+01     -1.32603e-01    
8.59950e+01     -1.22012e-01    
8.59975e+01     -1.09977e-01    
8.60000e+01     -9.79255e-02    
