# Supplementary material for: Effects of non-sinusoidal pitching motion on the propulsion performance of an oscillating foil
Source: PLoS One. 2019 Jul 1;14(7):e0218832. doi: 10.1371/journal.pone.0218832 (PMC6602205; doi:10.1371/journal.pone.0218832)
Supplement: S5 File — (ZIP) [file pone.0218832.s005.zip › Time Variations of CX/60-0.5-1/cd-1-history]

6.40000e+01     -9.23052e-02    
6.40025e+01     1.41927e-02     
6.40050e+01     1.47582e-01     
6.40075e+01     2.70752e-01     
6.40100e+01     3.73373e-01     
6.40125e+01     4.92117e-01     
6.40150e+01     6.09422e-01     
6.40175e+01     7.10191e-01     
6.40200e+01     8.15129e-01     
6.40225e+01     9.28441e-01     
6.40250e+01     1.02996e+00     
6.40275e+01     1.12213e+00     
6.40300e+01     1.23336e+00     
6.40325e+01     1.33647e+00     
6.40350e+01     1.41921e+00     
6.40375e+01     1.52892e+00     
6.40400e+01     1.62994e+00     
6.40425e+01     1.71775e+00     
6.40450e+01     1.81784e+00     
6.40475e+01     1.92118e+00     
6.40500e+01     2.01511e+00     
6.40525e+01     2.10652e+00     
6.40550e+01     2.21209e+00     
6.40575e+01     2.31216e+00     
6.40600e+01     2.40097e+00     
6.40625e+01     2.50687e+00     
6.40650e+01     2.60902e+00     
6.40675e+01     2.70511e+00     
6.40700e+01     2.80432e+00     
6.40725e+01     2.91050e+00     
6.40750e+01     3.01244e+00     
6.40775e+01     3.10904e+00     
6.40800e+01     3.21591e+00     
6.40825e+01     3.32060e+00     
6.40850e+01     3.42180e+00     
6.40875e+01     3.52316e+00     
6.40900e+01     3.62991e+00     
6.40925e+01     3.73297e+00     
6.40950e+01     3.83260e+00     
6.40975e+01     3.93579e+00     
6.41000e+01     4.03854e+00     
6.41025e+01     4.13805e+00     
6.41050e+01     4.23511e+00     
6.41075e+01     4.33539e+00     
6.41100e+01     4.43240e+00     
6.41125e+01     4.52552e+00     
6.41150e+01     4.61566e+00     
6.41175e+01     4.70891e+00     
6.41200e+01     4.79688e+00     
6.41225e+01     4.88024e+00     
6.41250e+01     4.95902e+00     
6.41275e+01     5.03959e+00     
6.41300e+01     5.11530e+00     
6.41325e+01     5.18546e+00     
6.41350e+01     5.25063e+00     
6.41375e+01     5.30978e+00     
6.41400e+01     5.37295e+00     
6.41425e+01     5.42472e+00     
6.41450e+01     5.47115e+00     
6.41475e+01     5.51152e+00     
6.41500e+01     5.54522e+00     
6.41525e+01     5.58023e+00     
6.41550e+01     5.60435e+00     
6.41575e+01     5.62213e+00     
6.41600e+01     5.63213e+00     
6.41625e+01     5.63477e+00     
6.41650e+01     5.56158e+00     
6.41675e+01     5.71553e+00     
6.41700e+01     5.58426e+00     
6.41725e+01     5.58050e+00     
6.41750e+01     5.54698e+00     
6.41775e+01     5.50403e+00     
6.41800e+01     5.45279e+00     
6.41825e+01     5.39379e+00     
6.41850e+01     5.33139e+00     
6.41875e+01     5.25462e+00     
6.41900e+01     5.16889e+00     
6.41925e+01     5.07411e+00     
6.41950e+01     4.96963e+00     
6.41975e+01     4.85634e+00     
6.42000e+01     4.73087e+00     
6.42025e+01     4.59722e+00     
6.42050e+01     4.53674e+00     
6.42075e+01     4.19329e+00     
6.42100e+01     4.16537e+00     
6.42125e+01     3.96169e+00     
6.42150e+01     3.77355e+00     
6.42175e+01     3.57503e+00     
6.42200e+01     3.36456e+00     
6.42225e+01     3.14161e+00     
6.42250e+01     2.90684e+00     
6.42275e+01     2.65917e+00     
6.42300e+01     2.39896e+00     
6.42325e+01     2.12314e+00     
6.42350e+01     1.83598e+00     
6.42375e+01     1.53369e+00     
6.42400e+01     1.21688e+00     
6.42425e+01     8.86830e-01     
6.42450e+01     5.41344e-01     
6.42475e+01     1.82149e-01     
6.42500e+01     -1.91680e-01    
6.42525e+01     -5.82143e-01    
6.42550e+01     2.51731e+00     
6.42575e+01     1.34717e+00     
6.42600e+01     1.22923e+00     
6.42625e+01     1.12412e+00     
6.42650e+01     1.02178e+00     
6.42675e+01     9.19886e-01     
6.42700e+01     8.20228e-01     
6.42725e+01     7.21748e-01     
6.42750e+01     6.22312e-01     
6.42775e+01     5.23459e-01     
6.42800e+01     4.24600e-01     
6.42825e+01     3.25883e-01     
6.42850e+01     2.26593e-01     
6.42875e+01     1.27085e-01     
6.42900e+01     2.71352e-02     
6.42925e+01     -7.22359e-02    
6.42950e+01     -1.73797e-01    
6.42975e+01     -2.75409e-01    
6.43000e+01     -3.76384e-01    
6.43025e+01     -4.78445e-01    
6.43050e+01     -5.80014e-01    
6.43075e+01     -6.83417e-01    
6.43100e+01     -7.86107e-01    
6.43125e+01     -8.89025e-01    
6.43150e+01     -9.92552e-01    
6.43175e+01     -1.09622e+00    
6.43200e+01     -1.19966e+00    
6.43225e+01     -1.30296e+00    
6.43250e+01     -1.40725e+00    
6.43275e+01     -1.51187e+00    
6.43300e+01     -1.61608e+00    
6.43325e+01     -1.72009e+00    
6.43350e+01     -1.82463e+00    
6.43375e+01     -1.93030e+00    
6.43400e+01     -2.03482e+00    
6.43425e+01     -2.14029e+00    
6.43450e+01     -2.24615e+00    
6.43475e+01     -2.35222e+00    
6.43500e+01     -2.45747e+00    
6.43525e+01     -2.56313e+00    
6.43550e+01     -2.66873e+00    
6.43575e+01     -2.77480e+00    
6.43600e+01     -2.88012e+00    
6.43625e+01     -2.98497e+00    
6.43650e+01     -3.09004e+00    
6.43675e+01     -3.19492e+00    
6.43700e+01     -3.29885e+00    
6.43725e+01     -3.40249e+00    
6.43750e+01     -3.50541e+00    
6.43775e+01     -3.60799e+00    
6.43800e+01     -3.71131e+00    
6.43825e+01     -3.81253e+00    
6.43850e+01     -3.91389e+00    
6.43875e+01     -4.01464e+00    
6.43900e+01     -4.11463e+00    
6.43925e+01     -4.21364e+00    
6.43950e+01     -4.31180e+00    
6.43975e+01     -4.40877e+00    
6.44000e+01     -4.50562e+00    
6.44025e+01     -4.60217e+00    
6.44050e+01     -4.69713e+00    
6.44075e+01     -4.79129e+00    
6.44100e+01     -4.88381e+00    
6.44125e+01     -4.97623e+00    
6.44150e+01     -5.06676e+00    
6.44175e+01     -5.15728e+00    
6.44200e+01     -5.24612e+00    
6.44225e+01     -5.33405e+00    
6.44250e+01     -5.42035e+00    
6.44275e+01     -5.50616e+00    
6.44300e+01     -5.59094e+00    
6.44325e+01     -5.67438e+00    
6.44350e+01     -5.75584e+00    
6.44375e+01     -5.83644e+00    
6.44400e+01     -5.91598e+00    
6.44425e+01     -5.99432e+00    
6.44450e+01     -6.07080e+00    
6.44475e+01     -6.14572e+00    
6.44500e+01     -6.21998e+00    
6.44525e+01     -6.29288e+00    
6.44550e+01     -6.36367e+00    
6.44575e+01     -6.43354e+00    
6.44600e+01     -6.50198e+00    
6.44625e+01     -6.56844e+00    
6.44650e+01     -6.63323e+00    
6.44675e+01     -6.69689e+00    
6.44700e+01     -6.75869e+00    
6.44725e+01     -6.81893e+00    
6.44750e+01     -6.87722e+00    
6.44775e+01     -6.93428e+00    
6.44800e+01     -6.98917e+00    
6.44825e+01     -7.04302e+00    
6.44850e+01     -7.09504e+00    
6.44875e+01     -7.14499e+00    
6.44900e+01     -7.19330e+00    
6.44925e+01     -7.23953e+00    
6.44950e+01     -7.28380e+00    
6.44975e+01     -7.32603e+00    
6.45000e+01     -7.36661e+00    
6.45025e+01     -7.40522e+00    
6.45050e+01     -7.44161e+00    
6.45075e+01     -7.47647e+00    
6.45100e+01     -7.50906e+00    
6.45125e+01     -7.53981e+00    
6.45150e+01     -7.56838e+00    
6.45175e+01     -7.59452e+00    
6.45200e+01     -7.61907e+00    
6.45225e+01     -7.64104e+00    
6.45250e+01     -7.66142e+00    
6.45275e+01     -7.67954e+00    
6.45300e+01     -7.69537e+00    
6.45325e+01     -7.70962e+00    
6.45350e+01     -7.72107e+00    
6.45375e+01     -7.72999e+00    
6.45400e+01     -7.73732e+00    
6.45425e+01     -7.74246e+00    
6.45450e+01     -7.74543e+00    
6.45475e+01     -7.74634e+00    
6.45500e+01     -7.74530e+00    
6.45525e+01     -7.74182e+00    
6.45550e+01     -7.73602e+00    
6.45575e+01     -7.72827e+00    
6.45600e+01     -7.71832e+00    
6.45625e+01     -7.70616e+00    
6.45650e+01     -7.69191e+00    
6.45675e+01     -7.67527e+00    
6.45700e+01     -7.65654e+00    
6.45725e+01     -7.63603e+00    
6.45750e+01     -7.61318e+00    
6.45775e+01     -7.58818e+00    
6.45800e+01     -7.56107e+00    
6.45825e+01     -7.53203e+00    
6.45850e+01     -7.50089e+00    
6.45875e+01     -7.46743e+00    
6.45900e+01     -7.43220e+00    
6.45925e+01     -7.39499e+00    
6.45950e+01     -7.35564e+00    
6.45975e+01     -7.31428e+00    
6.46000e+01     -7.27083e+00    
6.46025e+01     -7.22570e+00    
6.46050e+01     -7.17867e+00    
6.46075e+01     -7.12969e+00    
6.46100e+01     -7.07861e+00    
6.46125e+01     -7.02572e+00    
6.46150e+01     -6.97122e+00    
6.46175e+01     -6.91509e+00    
6.46200e+01     -6.85716e+00    
6.46225e+01     -6.79697e+00    
6.46250e+01     -6.73534e+00    
6.46275e+01     -6.67180e+00    
6.46300e+01     -6.60677e+00    
6.46325e+01     -6.53986e+00    
6.46350e+01     -6.47139e+00    
6.46375e+01     -6.40112e+00    
6.46400e+01     -6.32950e+00    
6.46425e+01     -6.25630e+00    
6.46450e+01     -6.18154e+00    
6.46475e+01     -6.10537e+00    
6.46500e+01     -6.02759e+00    
6.46525e+01     -5.94844e+00    
6.46550e+01     -5.86778e+00    
6.46575e+01     -5.78601e+00    
6.46600e+01     -5.70267e+00    
6.46625e+01     -5.61809e+00    
6.46650e+01     -5.53204e+00    
6.46675e+01     -5.44464e+00    
6.46700e+01     -5.35612e+00    
6.46725e+01     -5.26633e+00    
6.46750e+01     -5.17540e+00    
6.46775e+01     -5.08328e+00    
6.46800e+01     -4.99007e+00    
6.46825e+01     -4.89586e+00    
6.46850e+01     -4.80051e+00    
6.46875e+01     -4.70412e+00    
6.46900e+01     -4.60649e+00    
6.46925e+01     -4.50833e+00    
6.46950e+01     -4.40895e+00    
6.46975e+01     -4.30865e+00    
6.47000e+01     -4.20754e+00    
6.47025e+01     -4.10495e+00    
6.47050e+01     -4.00204e+00    
6.47075e+01     -3.89853e+00    
6.47100e+01     -3.79415e+00    
6.47125e+01     -3.68914e+00    
6.47150e+01     -3.58342e+00    
6.47175e+01     -3.47711e+00    
6.47200e+01     -3.37011e+00    
6.47225e+01     -3.26264e+00    
6.47250e+01     -3.15457e+00    
6.47275e+01     -3.04605e+00    
6.47300e+01     -2.93703e+00    
6.47325e+01     -2.82752e+00    
6.47350e+01     -2.71774e+00    
6.47375e+01     -2.60752e+00    
6.47400e+01     -2.49699e+00    
6.47425e+01     -2.38609e+00    
6.47450e+01     -2.27513e+00    
6.47475e+01     -2.16411e+00    
6.47500e+01     -2.05276e+00    
6.47525e+01     -1.94116e+00    
6.47550e+01     -5.30158e+00    
6.47575e+01     -4.37331e+00    
6.47600e+01     -4.50037e+00    
6.47625e+01     -4.64248e+00    
6.47650e+01     -4.79234e+00    
6.47675e+01     -4.94569e+00    
6.47700e+01     -5.10192e+00    
6.47725e+01     -5.26060e+00    
6.47750e+01     -5.41998e+00    
6.47775e+01     -5.58001e+00    
6.47800e+01     -5.74001e+00    
6.47825e+01     -5.89849e+00    
6.47850e+01     -6.05622e+00    
6.47875e+01     -6.21197e+00    
6.47900e+01     -6.36576e+00    
6.47925e+01     -6.51672e+00    
6.47950e+01     -6.66462e+00    
6.47975e+01     -6.71586e+00    
6.48000e+01     -7.06527e+00    
6.48025e+01     -7.05201e+00    
6.48050e+01     -7.21493e+00    
6.48075e+01     -7.34239e+00    
6.48100e+01     -7.46524e+00    
6.48125e+01     -7.58248e+00    
6.48150e+01     -7.69459e+00    
6.48175e+01     -7.80058e+00    
6.48200e+01     -7.89988e+00    
6.48225e+01     -7.98535e+00    
6.48250e+01     -8.07660e+00    
6.48275e+01     -8.15706e+00    
6.48300e+01     -8.23155e+00    
6.48325e+01     -8.29807e+00    
6.48350e+01     -8.35578e+00    
6.48375e+01     -8.48029e+00    
6.48400e+01     -8.33856e+00    
6.48425e+01     -8.50297e+00    
6.48450e+01     -8.50767e+00    
6.48475e+01     -8.52617e+00    
6.48500e+01     -8.53739e+00    
6.48525e+01     -8.53603e+00    
6.48550e+01     -8.51984e+00    
6.48575e+01     -8.51264e+00    
6.48600e+01     -8.49109e+00    
6.48625e+01     -8.46028e+00    
6.48650e+01     -8.42044e+00    
6.48675e+01     -8.35717e+00    
6.48700e+01     -8.30913e+00    
6.48725e+01     -8.24693e+00    
6.48750e+01     -8.17504e+00    
6.48775e+01     -8.08961e+00    
6.48800e+01     -7.99173e+00    
6.48825e+01     -7.90395e+00    
6.48850e+01     -7.80181e+00    
6.48875e+01     -7.69089e+00    
6.48900e+01     -7.55823e+00    
6.48925e+01     -7.44071e+00    
6.48950e+01     -7.31125e+00    
6.48975e+01     -7.17420e+00    
6.49000e+01     -7.02009e+00    
6.49025e+01     -6.87317e+00    
6.49050e+01     -6.72080e+00    
6.49075e+01     -6.56132e+00    
6.49100e+01     -6.38732e+00    
6.49125e+01     -6.22097e+00    
6.49150e+01     -6.05087e+00    
6.49175e+01     -5.87212e+00    
6.49200e+01     -5.68291e+00    
6.49225e+01     -5.50507e+00    
6.49250e+01     -5.32079e+00    
6.49275e+01     -5.12918e+00    
6.49300e+01     -4.93657e+00    
6.49325e+01     -4.74978e+00    
6.49350e+01     -4.55629e+00    
6.49375e+01     -4.36094e+00    
6.49400e+01     -4.16988e+00    
6.49425e+01     -3.97826e+00    
6.49450e+01     -3.78313e+00    
6.49475e+01     -3.59303e+00    
6.49500e+01     -3.40333e+00    
6.49525e+01     -3.21222e+00    
6.49550e+01     -3.02687e+00    
6.49575e+01     -2.84229e+00    
6.49600e+01     -2.65722e+00    
6.49625e+01     -2.47696e+00    
6.49650e+01     -2.30355e+00    
6.49675e+01     -2.12529e+00    
6.49700e+01     -1.95056e+00    
6.49725e+01     -1.79253e+00    
6.49750e+01     -1.62143e+00    
6.49775e+01     -1.45611e+00    
6.49800e+01     -1.30653e+00    
6.49825e+01     -1.15004e+00    
6.49850e+01     -9.94137e-01    
6.49875e+01     -8.51796e-01    
6.49900e+01     -7.11957e-01    
6.49925e+01     -5.64792e-01    
6.49950e+01     -4.28831e-01    
6.49975e+01     -3.06077e-01    
6.50000e+01     -1.67089e-01    
6.50025e+01     -3.62673e-02    
6.50050e+01     6.90480e-02     
6.50075e+01     2.01160e-01     
6.50100e+01     3.23140e-01     
6.50125e+01     4.24660e-01     
6.50150e+01     5.42334e-01     
6.50175e+01     6.58563e-01     
6.50200e+01     7.58606e-01     
6.50225e+01     8.62405e-01     
6.50250e+01     9.74728e-01     
6.50275e+01     1.07540e+00     
6.50300e+01     1.16667e+00     
6.50325e+01     1.27701e+00     
6.50350e+01     1.37913e+00     
6.50375e+01     1.46176e+00     
6.50400e+01     1.56945e+00     
6.50425e+01     1.66977e+00     
6.50450e+01     1.75729e+00     
6.50475e+01     1.85534e+00     
6.50500e+01     1.95711e+00     
6.50525e+01     2.05081e+00     
6.50550e+01     2.14045e+00     
6.50575e+01     2.24441e+00     
6.50600e+01     2.34260e+00     
6.50625e+01     2.43128e+00     
6.50650e+01     2.53379e+00     
6.50675e+01     2.63432e+00     
6.50700e+01     2.72917e+00     
6.50725e+01     2.82526e+00     
6.50750e+01     2.92904e+00     
6.50775e+01     3.02816e+00     
6.50800e+01     3.12310e+00     
6.50825e+01     3.22555e+00     
6.50850e+01     3.32680e+00     
6.50875e+01     3.42445e+00     
6.50900e+01     3.52138e+00     
6.50925e+01     3.62400e+00     
6.50950e+01     3.72263e+00     
6.50975e+01     3.81754e+00     
6.51000e+01     3.91532e+00     
6.51025e+01     4.01305e+00     
6.51050e+01     4.10732e+00     
6.51075e+01     4.19761e+00     
6.51100e+01     4.29192e+00     
6.51125e+01     4.38288e+00     
6.51150e+01     4.46967e+00     
6.51175e+01     4.55205e+00     
6.51200e+01     4.63751e+00     
6.51225e+01     4.71831e+00     
6.51250e+01     4.79408e+00     
6.51275e+01     4.86498e+00     
6.51300e+01     4.93351e+00     
6.51325e+01     5.00356e+00     
6.51350e+01     5.06451e+00     
6.51375e+01     5.11999e+00     
6.51400e+01     5.16969e+00     
6.51425e+01     5.21810e+00     
6.51450e+01     5.26388e+00     
6.51475e+01     5.29901e+00     
6.51500e+01     5.32942e+00     
6.51525e+01     5.35242e+00     
6.51550e+01     5.36909e+00     
6.51575e+01     5.38750e+00     
6.51600e+01     5.39157e+00     
6.51625e+01     5.38956e+00     
6.51650e+01     5.38036e+00     
6.51675e+01     5.36279e+00     
6.51700e+01     5.23733e+00     
6.51725e+01     5.44351e+00     
6.51750e+01     5.23912e+00     
6.51775e+01     5.22386e+00     
6.51800e+01     5.16793e+00     
6.51825e+01     5.10272e+00     
6.51850e+01     5.02813e+00     
6.51875e+01     4.94450e+00     
6.51900e+01     4.85651e+00     
6.51925e+01     4.75832e+00     
6.51950e+01     4.64671e+00     
6.51975e+01     4.52641e+00     
6.52000e+01     4.39677e+00     
6.52025e+01     4.25673e+00     
6.52050e+01     4.10542e+00     
6.52075e+01     3.94339e+00     
6.52100e+01     3.77021e+00     
6.52125e+01     3.58585e+00     
6.52150e+01     3.27233e+00     
6.52175e+01     3.34391e+00     
6.52200e+01     2.92808e+00     
6.52225e+01     2.73618e+00     
6.52250e+01     2.49187e+00     
6.52275e+01     2.23391e+00     
6.52300e+01     1.96297e+00     
6.52325e+01     1.67896e+00     
6.52350e+01     1.38029e+00     
6.52375e+01     1.06733e+00     
6.52400e+01     7.41825e-01     
6.52425e+01     4.00601e-01     
6.52450e+01     4.59558e-02     
6.52475e+01     -3.23437e-01    
6.52500e+01     -7.07540e-01    
6.52525e+01     -1.10450e+00    
6.52550e+01     1.95574e+00     
6.52575e+01     7.89296e-01     
6.52600e+01     6.67128e-01     
6.52625e+01     5.54131e-01     
6.52650e+01     4.44392e-01     
6.52675e+01     3.37340e-01     
6.52700e+01     2.31137e-01     
6.52725e+01     1.26081e-01     
6.52750e+01     2.01421e-02     
6.52775e+01     -8.49387e-02    
6.52800e+01     -1.89766e-01    
6.52825e+01     -2.95084e-01    
6.52850e+01     -4.01528e-01    
6.52875e+01     -5.06275e-01    
6.52900e+01     -6.11484e-01    
6.52925e+01     -7.18606e-01    
6.52950e+01     -8.24475e-01    
6.52975e+01     -9.31818e-01    
6.53000e+01     -1.03858e+00    
6.53025e+01     -1.14698e+00    
6.53050e+01     -1.25470e+00    
6.53075e+01     -1.36277e+00    
6.53100e+01     -1.47128e+00    
6.53125e+01     -1.58037e+00    
6.53150e+01     -1.68956e+00    
6.53175e+01     -1.79871e+00    
6.53200e+01     -1.90764e+00    
6.53225e+01     -2.01763e+00    
6.53250e+01     -2.12703e+00    
6.53275e+01     -2.23686e+00    
6.53300e+01     -2.34738e+00    
6.53325e+01     -2.45693e+00    
6.53350e+01     -2.56750e+00    
6.53375e+01     -2.67820e+00    
6.53400e+01     -2.78853e+00    
6.53425e+01     -2.89959e+00    
6.53450e+01     -3.01111e+00    
6.53475e+01     -3.12203e+00    
6.53500e+01     -3.23271e+00    
6.53525e+01     -3.34347e+00    
6.53550e+01     -3.45396e+00    
6.53575e+01     -3.56517e+00    
6.53600e+01     -3.67573e+00    
6.53625e+01     -3.78614e+00    
6.53650e+01     -3.89566e+00    
6.53675e+01     -4.00495e+00    
6.53700e+01     -4.11371e+00    
6.53725e+01     -4.22235e+00    
6.53750e+01     -4.33005e+00    
6.53775e+01     -4.43777e+00    
6.53800e+01     -4.54297e+00    
6.53825e+01     -4.64944e+00    
6.53850e+01     -4.75464e+00    
6.53875e+01     -4.85863e+00    
6.53900e+01     -4.96219e+00    
6.53925e+01     -5.06576e+00    
6.53950e+01     -5.16731e+00    
6.53975e+01     -5.26904e+00    
6.54000e+01     -5.36998e+00    
6.54025e+01     -5.46911e+00    
6.54050e+01     -5.56797e+00    
6.54075e+01     -5.66537e+00    
6.54100e+01     -5.76160e+00    
6.54125e+01     -5.85705e+00    
6.54150e+01     -5.95191e+00    
6.54175e+01     -6.04480e+00    
6.54200e+01     -6.13641e+00    
6.54225e+01     -6.22745e+00    
6.54250e+01     -6.31683e+00    
6.54275e+01     -6.40577e+00    
6.54300e+01     -6.49272e+00    
6.54325e+01     -6.57837e+00    
6.54350e+01     -6.66238e+00    
6.54375e+01     -6.74551e+00    
6.54400e+01     -6.82758e+00    
6.54425e+01     -6.90803e+00    
6.54450e+01     -6.98680e+00    
6.54475e+01     -7.06403e+00    
6.54500e+01     -7.13967e+00    
6.54525e+01     -7.21382e+00    
6.54550e+01     -7.28588e+00    
6.54575e+01     -7.35724e+00    
6.54600e+01     -7.42699e+00    
6.54625e+01     -7.49464e+00    
6.54650e+01     -7.56005e+00    
6.54675e+01     -7.62460e+00    
6.54700e+01     -7.68684e+00    
6.54725e+01     -7.74773e+00    
6.54750e+01     -7.80734e+00    
6.54775e+01     -7.86432e+00    
6.54800e+01     -7.91913e+00    
6.54825e+01     -7.97298e+00    
6.54850e+01     -8.02448e+00    
6.54875e+01     -8.07351e+00    
6.54900e+01     -8.12126e+00    
6.54925e+01     -8.16688e+00    
6.54950e+01     -8.21022e+00    
6.54975e+01     -8.25211e+00    
6.55000e+01     -8.29166e+00    
6.55025e+01     -8.32920e+00    
6.55050e+01     -8.36497e+00    
6.55075e+01     -8.39804e+00    
6.55100e+01     -8.42942e+00    
6.55125e+01     -8.45906e+00    
6.55150e+01     -8.48569e+00    
6.55175e+01     -8.51090e+00    
6.55200e+01     -8.53395e+00    
6.55225e+01     -8.55430e+00    
6.55250e+01     -8.57236e+00    
6.55275e+01     -8.58810e+00    
6.55300e+01     -8.60178e+00    
6.55325e+01     -8.61325e+00    
6.55350e+01     -8.62236e+00    
6.55375e+01     -8.62935e+00    
6.55400e+01     -8.63388e+00    
6.55425e+01     -8.63665e+00    
6.55450e+01     -8.63716e+00    
6.55475e+01     -8.63536e+00    
6.55500e+01     -8.63153e+00    
6.55525e+01     -8.62545e+00    
6.55550e+01     -8.61704e+00    
6.55575e+01     -8.60639e+00    
6.55600e+01     -8.59374e+00    
6.55625e+01     -8.57865e+00    
6.55650e+01     -8.56136e+00    
6.55675e+01     -8.54209e+00    
6.55700e+01     -8.52047e+00    
6.55725e+01     -8.49655e+00    
6.55750e+01     -8.47063e+00    
6.55775e+01     -8.44281e+00    
6.55800e+01     -8.41276e+00    
6.55825e+01     -8.38037e+00    
6.55850e+01     -8.34587e+00    
6.55875e+01     -8.30942e+00    
6.55900e+01     -8.27103e+00    
6.55925e+01     -8.23052e+00    
6.55950e+01     -8.18799e+00    
6.55975e+01     -8.14337e+00    
6.56000e+01     -8.09679e+00    
6.56025e+01     -8.04840e+00    
6.56050e+01     -7.99780e+00    
6.56075e+01     -7.94535e+00    
6.56100e+01     -7.89106e+00    
6.56125e+01     -7.83500e+00    
6.56150e+01     -7.77706e+00    
6.56175e+01     -7.71725e+00    
6.56200e+01     -7.65553e+00    
6.56225e+01     -7.59222e+00    
6.56250e+01     -7.52713e+00    
6.56275e+01     -7.46033e+00    
6.56300e+01     -7.39172e+00    
6.56325e+01     -7.32146e+00    
6.56350e+01     -7.24933e+00    
6.56375e+01     -7.17576e+00    
6.56400e+01     -7.10036e+00    
6.56425e+01     -7.02355e+00    
6.56450e+01     -6.94489e+00    
6.56475e+01     -6.86493e+00    
6.56500e+01     -6.78341e+00    
6.56525e+01     -6.70039e+00    
6.56550e+01     -6.61592e+00    
6.56575e+01     -6.52996e+00    
6.56600e+01     -6.44260e+00    
6.56625e+01     -6.35389e+00    
6.56650e+01     -6.26381e+00    
6.56675e+01     -6.17237e+00    
6.56700e+01     -6.07956e+00    
6.56725e+01     -5.98546e+00    
6.56750e+01     -5.89018e+00    
6.56775e+01     -5.79365e+00    
6.56800e+01     -5.69597e+00    
6.56825e+01     -5.59699e+00    
6.56850e+01     -5.49698e+00    
6.56875e+01     -5.39583e+00    
6.56900e+01     -5.29378e+00    
6.56925e+01     -5.19054e+00    
6.56950e+01     -5.08647e+00    
6.56975e+01     -4.98130e+00    
6.57000e+01     -4.87504e+00    
6.57025e+01     -4.76750e+00    
6.57050e+01     -4.65959e+00    
6.57075e+01     -4.55086e+00    
6.57100e+01     -4.44132e+00    
6.57125e+01     -4.33105e+00    
6.57150e+01     -4.22018e+00    
6.57175e+01     -4.10856e+00    
6.57200e+01     -3.99635e+00    
6.57225e+01     -3.88348e+00    
6.57250e+01     -3.77005e+00    
6.57275e+01     -3.65613e+00    
6.57300e+01     -3.54164e+00    
6.57325e+01     -3.42665e+00    
6.57350e+01     -3.31145e+00    
6.57375e+01     -3.19577e+00    
6.57400e+01     -3.07979e+00    
6.57425e+01     -2.96354e+00    
6.57450e+01     -2.84699e+00    
6.57475e+01     -2.73017e+00    
6.57500e+01     -2.61323e+00    
6.57525e+01     -2.49620e+00    
6.57550e+01     -5.81491e+00    
6.57575e+01     -4.88568e+00    
6.57600e+01     -5.00115e+00    
6.57625e+01     -5.13244e+00    
6.57650e+01     -5.27108e+00    
6.57675e+01     -5.41363e+00    
6.57700e+01     -5.55933e+00    
6.57725e+01     -5.70696e+00    
6.57750e+01     -5.85597e+00    
6.57775e+01     -6.00547e+00    
6.57800e+01     -6.15478e+00    
6.57825e+01     -6.30269e+00    
6.57850e+01     -6.44974e+00    
6.57875e+01     -6.72130e+00    
6.57900e+01     -6.56549e+00    
6.57925e+01     -6.91747e+00    
6.57950e+01     -7.01387e+00    
6.57975e+01     -7.14837e+00    
6.58000e+01     -7.27920e+00    
6.58025e+01     -7.40512e+00    
6.58050e+01     -7.52808e+00    
6.58075e+01     -7.64557e+00    
6.58100e+01     -7.75768e+00    
6.58125e+01     -7.86447e+00    
6.58150e+01     -7.96106e+00    
6.58175e+01     -8.05267e+00    
6.58200e+01     -8.14607e+00    
6.58225e+01     -8.22993e+00    
6.58250e+01     -8.30735e+00    
6.58275e+01     -8.37747e+00    
6.58300e+01     -8.44052e+00    
6.58325e+01     -8.60190e+00    
6.58350e+01     -8.38856e+00    
6.58375e+01     -8.61244e+00    
6.58400e+01     -8.61109e+00    
6.58425e+01     -8.63736e+00    
6.58450e+01     -8.65411e+00    
6.58475e+01     -8.66295e+00    
6.58500e+01     -8.64925e+00    
6.58525e+01     -8.64755e+00    
6.58550e+01     -8.63408e+00    
6.58575e+01     -8.61165e+00    
6.58600e+01     -8.57926e+00    
6.58625e+01     -8.52916e+00    
6.58650e+01     -8.47806e+00    
6.58675e+01     -8.42552e+00    
6.58700e+01     -8.36235e+00    
6.58725e+01     -8.28924e+00    
6.58750e+01     -8.19598e+00    
6.58775e+01     -8.10886e+00    
6.58800e+01     -8.01659e+00    
6.58825e+01     -7.91363e+00    
6.58850e+01     -7.79948e+00    
6.58875e+01     -7.66897e+00    
6.58900e+01     -7.55166e+00    
6.58925e+01     -7.42229e+00    
6.58950e+01     -7.28336e+00    
6.58975e+01     -7.12479e+00    
6.59000e+01     -6.98245e+00    
6.59025e+01     -6.82956e+00    
6.59050e+01     -6.66816e+00    
6.59075e+01     -6.49116e+00    
6.59100e+01     -6.32864e+00    
6.59125e+01     -6.15638e+00    
6.59150e+01     -5.97733e+00    
6.59175e+01     -5.78595e+00    
6.59200e+01     -5.60973e+00    
6.59225e+01     -5.42368e+00    
6.59250e+01     -5.23002e+00    
6.59275e+01     -5.03759e+00    
6.59300e+01     -4.84945e+00    
6.59325e+01     -4.65461e+00    
6.59350e+01     -4.45683e+00    
6.59375e+01     -4.26522e+00    
6.59400e+01     -4.07208e+00    
6.59425e+01     -3.87645e+00    
6.59450e+01     -3.68380e+00    
6.59475e+01     -3.49282e+00    
6.59500e+01     -3.30055e+00    
6.59525e+01     -3.11333e+00    
6.59550e+01     -2.92729e+00    
6.59575e+01     -2.74048e+00    
6.59600e+01     -2.55899e+00    
6.59625e+01     -2.38295e+00    
6.59650e+01     -2.20325e+00    
6.59675e+01     -2.02714e+00    
6.59700e+01     -1.86619e+00    
6.59725e+01     -1.69400e+00    
6.59750e+01     -1.52707e+00    
6.59775e+01     -1.37571e+00    
6.59800e+01     -1.21750e+00    
6.59825e+01     -1.06005e+00    
6.59850e+01     -9.16107e-01    
6.59875e+01     -7.74360e-01    
6.59900e+01     -6.25929e-01    
6.59925e+01     -4.88366e-01    
6.59950e+01     -3.64286e-01    
6.59975e+01     -2.23918e-01    
6.60000e+01     -9.16181e-02    
