# Supplementary material for: Effects of non-sinusoidal pitching motion on the propulsion performance of an oscillating foil
Source: PLoS One. 2019 Jul 1;14(7):e0218832. doi: 10.1371/journal.pone.0218832 (PMC6602205; doi:10.1371/journal.pone.0218832)
Supplement: S5 File — (ZIP) [file pone.0218832.s005.zip › Time Variations of CX/60-0.5-1/cl-1-history]

6.40000e+01     -6.15010e+00    
6.40025e+01     -6.03252e+00    
6.40050e+01     -5.96145e+00    
6.40075e+01     -5.87253e+00    
6.40100e+01     -5.77391e+00    
6.40125e+01     -5.70093e+00    
6.40150e+01     -5.62313e+00    
6.40175e+01     -5.53865e+00    
6.40200e+01     -5.46955e+00    
6.40225e+01     -5.40315e+00    
6.40250e+01     -5.33223e+00    
6.40275e+01     -5.27250e+00    
6.40300e+01     -5.21619e+00    
6.40325e+01     -5.15398e+00    
6.40350e+01     -5.10882e+00    
6.40375e+01     -5.06188e+00    
6.40400e+01     -5.01027e+00    
6.40425e+01     -4.97190e+00    
6.40450e+01     -4.93868e+00    
6.40475e+01     -4.89952e+00    
6.40500e+01     -4.86324e+00    
6.40525e+01     -4.84626e+00    
6.40550e+01     -4.81262e+00    
6.40575e+01     -4.78022e+00    
6.40600e+01     -4.77586e+00    
6.40625e+01     -4.75211e+00    
6.40650e+01     -4.72630e+00    
6.40675e+01     -4.71149e+00    
6.40700e+01     -4.71104e+00    
6.40725e+01     -4.68746e+00    
6.40750e+01     -4.66552e+00    
6.40775e+01     -4.67522e+00    
6.40800e+01     -4.66054e+00    
6.40825e+01     -4.64151e+00    
6.40850e+01     -4.62533e+00    
6.40875e+01     -4.64372e+00    
6.40900e+01     -4.61839e+00    
6.40925e+01     -4.60020e+00    
6.40950e+01     -4.59090e+00    
6.40975e+01     -4.59905e+00    
6.41000e+01     -4.57169e+00    
6.41025e+01     -4.54938e+00    
6.41050e+01     -4.53881e+00    
6.41075e+01     -4.54071e+00    
6.41100e+01     -4.50854e+00    
6.41125e+01     -4.48047e+00    
6.41150e+01     -4.45692e+00    
6.41175e+01     -4.45999e+00    
6.41200e+01     -4.41888e+00    
6.41225e+01     -4.38362e+00    
6.41250e+01     -4.34453e+00    
6.41275e+01     -4.33717e+00    
6.41300e+01     -4.29700e+00    
6.41325e+01     -4.25127e+00    
6.41350e+01     -4.20469e+00    
6.41375e+01     -4.15540e+00    
6.41400e+01     -4.14286e+00    
6.41425e+01     -4.07935e+00    
6.41450e+01     -4.02364e+00    
6.41475e+01     -3.96476e+00    
6.41500e+01     -3.90236e+00    
6.41525e+01     -3.87039e+00    
6.41550e+01     -3.80119e+00    
6.41575e+01     -3.73227e+00    
6.41600e+01     -3.66129e+00    
6.41625e+01     -3.58724e+00    
6.41650e+01     -3.46369e+00    
6.41675e+01     -3.52468e+00    
6.41700e+01     -3.35965e+00    
6.41725e+01     -3.29098e+00    
6.41750e+01     -3.20534e+00    
6.41775e+01     -3.11620e+00    
6.41800e+01     -3.02449e+00    
6.41825e+01     -2.93335e+00    
6.41850e+01     -2.86027e+00    
6.41875e+01     -2.75433e+00    
6.41900e+01     -2.65247e+00    
6.41925e+01     -2.54789e+00    
6.41950e+01     -2.44026e+00    
6.41975e+01     -2.33023e+00    
6.42000e+01     -2.21570e+00    
6.42025e+01     -2.09907e+00    
6.42050e+01     -2.03740e+00    
6.42075e+01     -1.79874e+00    
6.42100e+01     -1.76110e+00    
6.42125e+01     -1.61098e+00    
6.42150e+01     -1.47545e+00    
6.42175e+01     -1.33622e+00    
6.42200e+01     -1.19239e+00    
6.42225e+01     -1.04348e+00    
6.42250e+01     -8.89670e-01    
6.42275e+01     -7.30537e-01    
6.42300e+01     -5.65903e-01    
6.42325e+01     -3.93865e-01    
6.42350e+01     -2.16685e-01    
6.42375e+01     -3.20209e-02    
6.42400e+01     1.59854e-01     
6.42425e+01     3.58660e-01     
6.42450e+01     5.65923e-01     
6.42475e+01     7.80578e-01     
6.42500e+01     1.00396e+00     
6.42525e+01     1.23712e+00     
6.42550e+01     -5.08198e-01    
6.42575e+01     1.63697e-01     
6.42600e+01     2.39216e-01     
6.42625e+01     3.07354e-01     
6.42650e+01     3.73147e-01     
6.42675e+01     4.38033e-01     
6.42700e+01     5.01251e-01     
6.42725e+01     5.63038e-01     
6.42750e+01     6.24757e-01     
6.42775e+01     6.85472e-01     
6.42800e+01     7.45673e-01     
6.42825e+01     8.05028e-01     
6.42850e+01     8.64064e-01     
6.42875e+01     9.22499e-01     
6.42900e+01     9.80555e-01     
6.42925e+01     1.03768e+00     
6.42950e+01     1.09536e+00     
6.42975e+01     1.15239e+00     
6.43000e+01     1.20849e+00     
6.43025e+01     1.26451e+00     
6.43050e+01     1.31963e+00     
6.43075e+01     1.37511e+00     
6.43100e+01     1.42973e+00     
6.43125e+01     1.48363e+00     
6.43150e+01     1.53737e+00     
6.43175e+01     1.59058e+00     
6.43200e+01     1.64310e+00     
6.43225e+01     1.69494e+00     
6.43250e+01     1.74677e+00     
6.43275e+01     1.79819e+00     
6.43300e+01     1.84881e+00     
6.43325e+01     1.89891e+00     
6.43350e+01     1.94860e+00     
6.43375e+01     1.99843e+00     
6.43400e+01     2.04708e+00     
6.43425e+01     2.09572e+00     
6.43450e+01     2.14417e+00     
6.43475e+01     2.19228e+00     
6.43500e+01     2.23937e+00     
6.43525e+01     2.28616e+00     
6.43550e+01     2.33256e+00     
6.43575e+01     2.37859e+00     
6.43600e+01     2.42399e+00     
6.43625e+01     2.46859e+00     
6.43650e+01     2.51299e+00     
6.43675e+01     2.55674e+00     
6.43700e+01     2.59966e+00     
6.43725e+01     2.64200e+00     
6.43750e+01     2.68358e+00     
6.43775e+01     2.72467e+00     
6.43800e+01     2.76578e+00     
6.43825e+01     2.80541e+00     
6.43850e+01     2.84469e+00     
6.43875e+01     2.88351e+00     
6.43900e+01     2.92154e+00     
6.43925e+01     2.95859e+00     
6.43950e+01     2.99506e+00     
6.43975e+01     3.03058e+00     
6.44000e+01     3.06581e+00     
6.44025e+01     3.10055e+00     
6.44050e+01     3.13420e+00     
6.44075e+01     3.16715e+00     
6.44100e+01     3.19896e+00     
6.44125e+01     3.23064e+00     
6.44150e+01     3.26106e+00     
6.44175e+01     3.29129e+00     
6.44200e+01     3.32035e+00     
6.44225e+01     3.34895e+00     
6.44250e+01     3.37637e+00     
6.44275e+01     3.40337e+00     
6.44300e+01     3.42963e+00     
6.44325e+01     3.45511e+00     
6.44350e+01     3.47943e+00     
6.44375e+01     3.50317e+00     
6.44400e+01     3.52624e+00     
6.44425e+01     3.54856e+00     
6.44450e+01     3.56985e+00     
6.44475e+01     3.59015e+00     
6.44500e+01     3.61003e+00     
6.44525e+01     3.62914e+00     
6.44550e+01     3.64726e+00     
6.44575e+01     3.66472e+00     
6.44600e+01     3.68134e+00     
6.44625e+01     3.69690e+00     
6.44650e+01     3.71159e+00     
6.44675e+01     3.72566e+00     
6.44700e+01     3.73875e+00     
6.44725e+01     3.75109e+00     
6.44750e+01     3.76234e+00     
6.44775e+01     3.77314e+00     
6.44800e+01     3.78274e+00     
6.44825e+01     3.79189e+00     
6.44850e+01     3.80014e+00     
6.44875e+01     3.80731e+00     
6.44900e+01     3.81367e+00     
6.44925e+01     3.81909e+00     
6.44950e+01     3.82358e+00     
6.44975e+01     3.82711e+00     
6.45000e+01     3.82992e+00     
6.45025e+01     3.83180e+00     
6.45050e+01     3.83270e+00     
6.45075e+01     3.83290e+00     
6.45100e+01     3.83204e+00     
6.45125e+01     3.83038e+00     
6.45150e+01     3.82776e+00     
6.45175e+01     3.82407e+00     
6.45200e+01     3.81972e+00     
6.45225e+01     3.81424e+00     
6.45250e+01     3.80808e+00     
6.45275e+01     3.80098e+00     
6.45300e+01     3.79294e+00     
6.45325e+01     3.78430e+00     
6.45350e+01     3.77438e+00     
6.45375e+01     3.76337e+00     
6.45400e+01     3.75169e+00     
6.45425e+01     3.73923e+00     
6.45450e+01     3.72589e+00     
6.45475e+01     3.71169e+00     
6.45500e+01     3.69671e+00     
6.45525e+01     3.68070e+00     
6.45550e+01     3.66370e+00     
6.45575e+01     3.64602e+00     
6.45600e+01     3.62746e+00     
6.45625e+01     3.60800e+00     
6.45650e+01     3.58773e+00     
6.45675e+01     3.56643e+00     
6.45700e+01     3.54439e+00     
6.45725e+01     3.52168e+00     
6.45750e+01     3.49804e+00     
6.45775e+01     3.47352e+00     
6.45800e+01     3.44821e+00     
6.45825e+01     3.42217e+00     
6.45850e+01     3.39530e+00     
6.45875e+01     3.36752e+00     
6.45900e+01     3.33909e+00     
6.45925e+01     3.30993e+00     
6.45950e+01     3.27994e+00     
6.45975e+01     3.24915e+00     
6.46000e+01     3.21760e+00     
6.46025e+01     3.18543e+00     
6.46050e+01     3.15256e+00     
6.46075e+01     3.11897e+00     
6.46100e+01     3.08454e+00     
6.46125e+01     3.04944e+00     
6.46150e+01     3.01377e+00     
6.46175e+01     2.97753e+00     
6.46200e+01     2.94064e+00     
6.46225e+01     2.90280e+00     
6.46250e+01     2.86449e+00     
6.46275e+01     2.82543e+00     
6.46300e+01     2.78587e+00     
6.46325e+01     2.74556e+00     
6.46350e+01     2.70469e+00     
6.46375e+01     2.66314e+00     
6.46400e+01     2.62114e+00     
6.46425e+01     2.57856e+00     
6.46450e+01     2.53539e+00     
6.46475e+01     2.49173e+00     
6.46500e+01     2.44747e+00     
6.46525e+01     2.40269e+00     
6.46550e+01     2.35737e+00     
6.46575e+01     2.31168e+00     
6.46600e+01     2.26539e+00     
6.46625e+01     2.21865e+00     
6.46650e+01     2.17136e+00     
6.46675e+01     2.12354e+00     
6.46700e+01     2.07536e+00     
6.46725e+01     2.02670e+00     
6.46750e+01     1.97763e+00     
6.46775e+01     1.92809e+00     
6.46800e+01     1.87819e+00     
6.46825e+01     1.82794e+00     
6.46850e+01     1.77727e+00     
6.46875e+01     1.72622e+00     
6.46900e+01     1.67466e+00     
6.46925e+01     1.62300e+00     
6.46950e+01     1.57081e+00     
6.46975e+01     1.51828e+00     
6.47000e+01     1.46548e+00     
6.47025e+01     1.41143e+00     
6.47050e+01     1.35792e+00     
6.47075e+01     1.30425e+00     
6.47100e+01     1.25022e+00     
6.47125e+01     1.19595e+00     
6.47150e+01     1.14140e+00     
6.47175e+01     1.08663e+00     
6.47200e+01     1.03160e+00     
6.47225e+01     9.76365e-01     
6.47250e+01     9.20881e-01     
6.47275e+01     8.65232e-01     
6.47300e+01     8.09351e-01     
6.47325e+01     7.53286e-01     
6.47350e+01     6.97106e-01     
6.47375e+01     6.40696e-01     
6.47400e+01     5.84161e-01     
6.47425e+01     5.27457e-01     
6.47450e+01     4.70725e-01     
6.47475e+01     4.13948e-01     
6.47500e+01     3.56994e-01     
6.47525e+01     2.99880e-01     
6.47550e+01     2.21526e+00     
6.47575e+01     1.70239e+00     
6.47600e+01     1.78795e+00     
6.47625e+01     1.88254e+00     
6.47650e+01     1.98236e+00     
6.47675e+01     2.08535e+00     
6.47700e+01     2.19138e+00     
6.47725e+01     2.30057e+00     
6.47750e+01     2.41208e+00     
6.47775e+01     2.52618e+00     
6.47800e+01     2.64270e+00     
6.47825e+01     2.76102e+00     
6.47850e+01     2.88186e+00     
6.47875e+01     3.00461e+00     
6.47900e+01     3.12955e+00     
6.47925e+01     3.25627e+00     
6.47950e+01     3.38481e+00     
6.47975e+01     3.45061e+00     
6.48000e+01     3.71023e+00     
6.48025e+01     3.74392e+00     
6.48050e+01     3.90068e+00     
6.48075e+01     4.03742e+00     
6.48100e+01     4.17574e+00     
6.48125e+01     4.31522e+00     
6.48150e+01     4.45632e+00     
6.48175e+01     4.59830e+00     
6.48200e+01     4.74093e+00     
6.48225e+01     4.85683e+00     
6.48250e+01     5.00868e+00     
6.48275e+01     5.15494e+00     
6.48300e+01     5.30129e+00     
6.48325e+01     5.44748e+00     
6.48350e+01     5.59251e+00     
6.48375e+01     5.78719e+00     
6.48400e+01     5.77583e+00     
6.48425e+01     6.01865e+00     
6.48450e+01     6.14687e+00     
6.48475e+01     6.28879e+00     
6.48500e+01     6.42993e+00     
6.48525e+01     6.56108e+00     
6.48550e+01     6.66190e+00     
6.48575e+01     6.81319e+00     
6.48600e+01     6.94721e+00     
6.48625e+01     7.07811e+00     
6.48650e+01     7.20514e+00     
6.48675e+01     7.27890e+00     
6.48700e+01     7.41812e+00     
6.48725e+01     7.53836e+00     
6.48750e+01     7.65256e+00     
6.48775e+01     7.74751e+00     
6.48800e+01     7.81376e+00     
6.48825e+01     7.93357e+00     
6.48850e+01     8.03093e+00     
6.48875e+01     8.12133e+00     
6.48900e+01     8.15359e+00     
6.48925e+01     8.24576e+00     
6.48950e+01     8.32527e+00     
6.48975e+01     8.39441e+00     
6.49000e+01     8.41293e+00     
6.49025e+01     8.46630e+00     
6.49050e+01     8.52556e+00     
6.49075e+01     8.57007e+00     
6.49100e+01     8.55985e+00     
6.49125e+01     8.59081e+00     
6.49150e+01     8.62575e+00     
6.49175e+01     8.64034e+00     
6.49200e+01     8.59018e+00     
6.49225e+01     8.61323e+00     
6.49250e+01     8.61708e+00     
6.49275e+01     8.59080e+00     
6.49300e+01     8.52860e+00     
6.49325e+01     8.53265e+00     
6.49350e+01     8.50401e+00     
6.49375e+01     8.42754e+00     
6.49400e+01     8.38286e+00     
6.49425e+01     8.35191e+00     
6.49450e+01     8.28862e+00     
6.49475e+01     8.18180e+00     
6.49500e+01     8.14766e+00     
6.49525e+01     8.08079e+00     
6.49550e+01     7.96644e+00     
6.49575e+01     7.89577e+00     
6.49600e+01     7.82659e+00     
6.49625e+01     7.72192e+00     
6.49650e+01     7.61167e+00     
6.49675e+01     7.54228e+00     
6.49700e+01     7.44862e+00     
6.49725e+01     7.30966e+00     
6.49750e+01     7.24005e+00     
6.49775e+01     7.14264e+00     
6.49800e+01     7.01150e+00     
6.49825e+01     6.92262e+00     
6.49850e+01     6.82927e+00     
6.49875e+01     6.70897e+00     
6.49900e+01     6.60626e+00     
6.49925e+01     6.51890e+00     
6.49950e+01     6.41049e+00     
6.49975e+01     6.29980e+00     
6.50000e+01     6.22123e+00     
6.50025e+01     6.12458e+00     
6.50050e+01     6.01446e+00     
6.50075e+01     5.94305e+00     
6.50100e+01     5.85538e+00     
6.50125e+01     5.75957e+00     
6.50150e+01     5.68912e+00     
6.50175e+01     5.61198e+00     
6.50200e+01     5.52996e+00     
6.50225e+01     5.46343e+00     
6.50250e+01     5.39690e+00     
6.50275e+01     5.32643e+00     
6.50300e+01     5.26894e+00     
6.50325e+01     5.21328e+00     
6.50350e+01     5.15140e+00     
6.50375e+01     5.10839e+00     
6.50400e+01     5.06008e+00     
6.50425e+01     5.00904e+00     
6.50450e+01     4.97091e+00     
6.50475e+01     4.93793e+00     
6.50500e+01     4.89594e+00     
6.50525e+01     4.85862e+00     
6.50550e+01     4.84389e+00     
6.50575e+01     4.80761e+00     
6.50600e+01     4.77346e+00     
6.50625e+01     4.76729e+00     
6.50650e+01     4.74357e+00     
6.50675e+01     4.71522e+00     
6.50700e+01     4.69544e+00     
6.50725e+01     4.69809e+00     
6.50750e+01     4.67043e+00     
6.50775e+01     4.64583e+00     
6.50800e+01     4.64875e+00     
6.50825e+01     4.63692e+00     
6.50850e+01     4.61290e+00     
6.50875e+01     4.58766e+00     
6.50900e+01     4.60740e+00     
6.50925e+01     4.57919e+00     
6.50950e+01     4.55652e+00     
6.50975e+01     4.53407e+00     
6.51000e+01     4.54953e+00     
6.51025e+01     4.51541e+00     
6.51050e+01     4.48923e+00     
6.51075e+01     4.46208e+00     
6.51100e+01     4.47398e+00     
6.51125e+01     4.43410e+00     
6.51150e+01     4.40192e+00     
6.51175e+01     4.36514e+00     
6.51200e+01     4.36656e+00     
6.51225e+01     4.32584e+00     
6.51250e+01     4.28421e+00     
6.51275e+01     4.24025e+00     
6.51300e+01     4.20832e+00     
6.51325e+01     4.18611e+00     
6.51350e+01     4.13007e+00     
6.51375e+01     4.07795e+00     
6.51400e+01     4.02204e+00     
6.51425e+01     3.98383e+00     
6.51450e+01     3.94049e+00     
6.51475e+01     3.87305e+00     
6.51500e+01     3.80923e+00     
6.51525e+01     3.74144e+00     
6.51550e+01     3.67508e+00     
6.51575e+01     3.63386e+00     
6.51600e+01     3.55035e+00     
6.51625e+01     3.47330e+00     
6.51650e+01     3.39351e+00     
6.51675e+01     3.31028e+00     
6.51700e+01     3.15642e+00     
6.51725e+01     3.25576e+00     
6.51750e+01     3.04738e+00     
6.51775e+01     2.97576e+00     
6.51800e+01     2.88035e+00     
6.51825e+01     2.78158e+00     
6.51850e+01     2.67949e+00     
6.51875e+01     2.57451e+00     
6.51900e+01     2.48380e+00     
6.51925e+01     2.37916e+00     
6.51950e+01     2.26267e+00     
6.51975e+01     2.14634e+00     
6.52000e+01     2.02716e+00     
6.52025e+01     1.90435e+00     
6.52050e+01     1.77743e+00     
6.52075e+01     1.64677e+00     
6.52100e+01     1.51212e+00     
6.52125e+01     1.37327e+00     
6.52150e+01     1.16756e+00     
6.52175e+01     1.18152e+00     
6.52200e+01     9.20324e-01     
6.52225e+01     7.83259e-01     
6.52250e+01     6.19867e-01     
6.52275e+01     4.50234e-01     
6.52300e+01     2.74713e-01     
6.52325e+01     9.29861e-02     
6.52350e+01     -9.60078e-02    
6.52375e+01     -2.92230e-01    
6.52400e+01     -4.94930e-01    
6.52425e+01     -7.06228e-01    
6.52450e+01     -9.24907e-01    
6.52475e+01     -1.15214e+00    
6.52500e+01     -1.38824e+00    
6.52525e+01     -1.63250e+00    
6.52550e+01     1.60476e-01     
6.52575e+01     -5.32011e-01    
6.52600e+01     -6.10068e-01    
6.52625e+01     -6.82123e-01    
6.52650e+01     -7.51980e-01    
6.52675e+01     -8.19358e-01    
6.52700e+01     -8.85709e-01    
6.52725e+01     -9.50757e-01    
6.52750e+01     -1.01548e+00    
6.52775e+01     -1.07914e+00    
6.52800e+01     -1.14205e+00    
6.52825e+01     -1.20434e+00    
6.52850e+01     -1.26666e+00    
6.52875e+01     -1.32748e+00    
6.52900e+01     -1.38765e+00    
6.52925e+01     -1.44833e+00    
6.52950e+01     -1.50770e+00    
6.52975e+01     -1.56721e+00    
6.53000e+01     -1.62571e+00    
6.53025e+01     -1.68446e+00    
6.53050e+01     -1.74214e+00    
6.53075e+01     -1.79942e+00    
6.53100e+01     -1.85623e+00    
6.53125e+01     -1.91289e+00    
6.53150e+01     -1.96894e+00    
6.53175e+01     -2.02426e+00    
6.53200e+01     -2.07891e+00    
6.53225e+01     -2.13346e+00    
6.53250e+01     -2.18726e+00    
6.53275e+01     -2.24054e+00    
6.53300e+01     -2.29372e+00    
6.53325e+01     -2.34571e+00    
6.53350e+01     -2.39781e+00    
6.53375e+01     -2.44946e+00    
6.53400e+01     -2.50021e+00    
6.53425e+01     -2.55098e+00    
6.53450e+01     -2.60151e+00    
6.53475e+01     -2.65108e+00    
6.53500e+01     -2.70014e+00    
6.53525e+01     -2.74883e+00    
6.53550e+01     -2.79672e+00    
6.53575e+01     -2.84456e+00    
6.53600e+01     -2.89187e+00    
6.53625e+01     -2.93843e+00    
6.53650e+01     -2.98414e+00    
6.53675e+01     -3.02911e+00    
6.53700e+01     -3.07368e+00    
6.53725e+01     -3.11761e+00    
6.53750e+01     -3.16070e+00    
6.53775e+01     -3.20347e+00    
6.53800e+01     -3.24450e+00    
6.53825e+01     -3.28592e+00    
6.53850e+01     -3.32632e+00    
6.53875e+01     -3.36556e+00    
6.53900e+01     -3.40452e+00    
6.53925e+01     -3.44303e+00    
6.53950e+01     -3.48007e+00    
6.53975e+01     -3.51709e+00    
6.54000e+01     -3.55342e+00    
6.54025e+01     -3.58855e+00    
6.54050e+01     -3.62316e+00    
6.54075e+01     -3.65679e+00    
6.54100e+01     -3.68966e+00    
6.54125e+01     -3.72169e+00    
6.54150e+01     -3.75329e+00    
6.54175e+01     -3.78370e+00    
6.54200e+01     -3.81313e+00    
6.54225e+01     -3.84223e+00    
6.54250e+01     -3.87015e+00    
6.54275e+01     -3.89773e+00    
6.54300e+01     -3.92405e+00    
6.54325e+01     -3.94955e+00    
6.54350e+01     -3.97419e+00    
6.54375e+01     -3.99820e+00    
6.54400e+01     -4.02143e+00    
6.54425e+01     -4.04385e+00    
6.54450e+01     -4.06523e+00    
6.54475e+01     -4.08580e+00    
6.54500e+01     -4.10540e+00    
6.54525e+01     -4.12417e+00    
6.54550e+01     -4.14177e+00    
6.54575e+01     -4.15905e+00    
6.54600e+01     -4.17540e+00    
6.54625e+01     -4.19069e+00    
6.54650e+01     -4.20474e+00    
6.54675e+01     -4.21835e+00    
6.54700e+01     -4.23069e+00    
6.54725e+01     -4.24239e+00    
6.54750e+01     -4.25356e+00    
6.54775e+01     -4.26331e+00    
6.54800e+01     -4.27195e+00    
6.54825e+01     -4.28017e+00    
6.54850e+01     -4.28731e+00    
6.54875e+01     -4.29313e+00    
6.54900e+01     -4.29848e+00    
6.54925e+01     -4.30273e+00    
6.54950e+01     -4.30583e+00    
6.54975e+01     -4.30837e+00    
6.55000e+01     -4.30981e+00    
6.55025e+01     -4.31037e+00    
6.55050e+01     -4.31014e+00    
6.55075e+01     -4.30859e+00    
6.55100e+01     -4.30639e+00    
6.55125e+01     -4.30345e+00    
6.55150e+01     -4.29908e+00    
6.55175e+01     -4.29414e+00    
6.55200e+01     -4.28833e+00    
6.55225e+01     -4.28129e+00    
6.55250e+01     -4.27326e+00    
6.55275e+01     -4.26423e+00    
6.55300e+01     -4.25432e+00    
6.55325e+01     -4.24347e+00    
6.55350e+01     -4.23160e+00    
6.55375e+01     -4.21888e+00    
6.55400e+01     -4.20517e+00    
6.55425e+01     -4.19074e+00    
6.55450e+01     -4.17539e+00    
6.55475e+01     -4.15911e+00    
6.55500e+01     -4.14201e+00    
6.55525e+01     -4.12395e+00    
6.55550e+01     -4.10499e+00    
6.55575e+01     -4.08514e+00    
6.55600e+01     -4.06453e+00    
6.55625e+01     -4.04287e+00    
6.55650e+01     -4.02034e+00    
6.55675e+01     -3.99705e+00    
6.55700e+01     -3.97284e+00    
6.55725e+01     -3.94769e+00    
6.55750e+01     -3.92175e+00    
6.55775e+01     -3.89517e+00    
6.55800e+01     -3.86765e+00    
6.55825e+01     -3.83919e+00    
6.55850e+01     -3.80993e+00    
6.55875e+01     -3.77990e+00    
6.55900e+01     -3.74917e+00    
6.55925e+01     -3.71759e+00    
6.55950e+01     -3.68529e+00    
6.55975e+01     -3.65213e+00    
6.56000e+01     -3.61823e+00    
6.56025e+01     -3.58370e+00    
6.56050e+01     -3.54827e+00    
6.56075e+01     -3.51216e+00    
6.56100e+01     -3.47535e+00    
6.56125e+01     -3.43791e+00    
6.56150e+01     -3.39977e+00    
6.56175e+01     -3.36092e+00    
6.56200e+01     -3.32131e+00    
6.56225e+01     -3.28118e+00    
6.56250e+01     -3.24039e+00    
6.56275e+01     -3.19899e+00    
6.56300e+01     -3.15687e+00    
6.56325e+01     -3.11415e+00    
6.56350e+01     -3.07072e+00    
6.56375e+01     -3.02679e+00    
6.56400e+01     -2.98213e+00    
6.56425e+01     -2.93698e+00    
6.56450e+01     -2.89109e+00    
6.56475e+01     -2.84481e+00    
6.56500e+01     -2.79795e+00    
6.56525e+01     -2.75056e+00    
6.56550e+01     -2.70263e+00    
6.56575e+01     -2.65414e+00    
6.56600e+01     -2.60516e+00    
6.56625e+01     -2.55571e+00    
6.56650e+01     -2.50575e+00    
6.56675e+01     -2.45525e+00    
6.56700e+01     -2.40430e+00    
6.56725e+01     -2.35286e+00    
6.56750e+01     -2.30101e+00    
6.56775e+01     -2.24868e+00    
6.56800e+01     -2.19597e+00    
6.56825e+01     -2.14274e+00    
6.56850e+01     -2.08916e+00    
6.56875e+01     -2.03515e+00    
6.56900e+01     -1.98085e+00    
6.56925e+01     -1.92607e+00    
6.56950e+01     -1.87106e+00    
6.56975e+01     -1.81561e+00    
6.57000e+01     -1.75974e+00    
6.57025e+01     -1.70272e+00    
6.57050e+01     -1.64625e+00    
6.57075e+01     -1.58952e+00    
6.57100e+01     -1.53248e+00    
6.57125e+01     -1.47517e+00    
6.57150e+01     -1.41767e+00    
6.57175e+01     -1.35983e+00    
6.57200e+01     -1.30183e+00    
6.57225e+01     -1.24355e+00    
6.57250e+01     -1.18504e+00    
6.57275e+01     -1.12636e+00    
6.57300e+01     -1.06743e+00    
6.57325e+01     -1.00833e+00    
6.57350e+01     -9.49153e-01    
6.57375e+01     -8.89721e-01    
6.57400e+01     -8.30204e-01    
6.57425e+01     -7.70573e-01    
6.57450e+01     -7.10801e-01    
6.57475e+01     -6.50905e-01    
6.57500e+01     -5.90924e-01    
6.57525e+01     -5.30916e-01    
6.57550e+01     -2.49956e+00    
6.57575e+01     -1.97008e+00    
6.57600e+01     -2.05583e+00    
6.57625e+01     -2.15130e+00    
6.57650e+01     -2.25193e+00    
6.57675e+01     -2.35594e+00    
6.57700e+01     -2.46319e+00    
6.57725e+01     -2.57325e+00    
6.57750e+01     -2.68605e+00    
6.57775e+01     -2.80130e+00    
6.57800e+01     -2.91884e+00    
6.57825e+01     -3.03821e+00    
6.57850e+01     -3.15992e+00    
6.57875e+01     -3.35009e+00    
6.57900e+01     -3.30292e+00    
6.57925e+01     -3.54651e+00    
6.57950e+01     -3.65372e+00    
6.57975e+01     -3.78454e+00    
6.58000e+01     -3.91695e+00    
6.58025e+01     -4.05004e+00    
6.58050e+01     -4.18617e+00    
6.58075e+01     -4.32308e+00    
6.58100e+01     -4.46115e+00    
6.58125e+01     -4.60036e+00    
6.58150e+01     -4.72870e+00    
6.58175e+01     -4.85506e+00    
6.58200e+01     -5.00458e+00    
6.58225e+01     -5.14784e+00    
6.58250e+01     -5.29185e+00    
6.58275e+01     -5.43566e+00    
6.58300e+01     -5.57968e+00    
6.58325e+01     -5.79386e+00    
6.58350e+01     -5.73144e+00    
6.58375e+01     -6.00848e+00    
6.58400e+01     -6.12781e+00    
6.58425e+01     -6.27026e+00    
6.58450e+01     -6.41045e+00    
6.58475e+01     -6.54930e+00    
6.58500e+01     -6.64550e+00    
6.58525e+01     -6.79085e+00    
6.58550e+01     -6.92791e+00    
6.58575e+01     -7.06058e+00    
6.58600e+01     -7.18909e+00    
6.58625e+01     -7.28695e+00    
6.58650e+01     -7.39523e+00    
6.58675e+01     -7.52517e+00    
6.58700e+01     -7.64280e+00    
6.58725e+01     -7.75498e+00    
6.58750e+01     -7.82376e+00    
6.58775e+01     -7.92347e+00    
6.58800e+01     -8.03211e+00    
6.58825e+01     -8.12743e+00    
6.58850e+01     -8.20687e+00    
6.58875e+01     -8.24133e+00    
6.58900e+01     -8.34187e+00    
6.58925e+01     -8.41796e+00    
6.58950e+01     -8.48401e+00    
6.58975e+01     -8.48384e+00    
6.59000e+01     -8.55942e+00    
6.59025e+01     -8.61335e+00    
6.59050e+01     -8.65473e+00    
6.59075e+01     -8.62948e+00    
6.59100e+01     -8.67996e+00    
6.59125e+01     -8.70806e+00    
6.59150e+01     -8.72060e+00    
6.59175e+01     -8.66295e+00    
6.59200e+01     -8.69738e+00    
6.59225e+01     -8.69642e+00    
6.59250e+01     -8.66015e+00    
6.59275e+01     -8.60820e+00    
6.59300e+01     -8.60856e+00    
6.59325e+01     -8.57822e+00    
6.59350e+01     -8.49211e+00    
6.59375e+01     -8.45646e+00    
6.59400e+01     -8.42141e+00    
6.59425e+01     -8.35386e+00    
6.59450e+01     -8.24988e+00    
6.59475e+01     -8.21370e+00    
6.59500e+01     -8.14597e+00    
6.59525e+01     -8.02501e+00    
6.59550e+01     -7.95915e+00    
6.59575e+01     -7.88653e+00    
6.59600e+01     -7.77949e+00    
6.59625e+01     -7.66791e+00    
6.59650e+01     -7.59656e+00    
6.59675e+01     -7.50001e+00    
6.59700e+01     -7.35706e+00    
6.59725e+01     -7.28709e+00    
6.59750e+01     -7.18850e+00    
6.59775e+01     -7.05276e+00    
6.59800e+01     -6.96429e+00    
6.59825e+01     -6.86903e+00    
6.59850e+01     -6.74707e+00    
6.59875e+01     -6.63949e+00    
6.59900e+01     -6.55217e+00    
6.59925e+01     -6.44171e+00    
6.59950e+01     -6.32717e+00    
6.59975e+01     -6.24702e+00    
6.60000e+01     -6.15014e+00    
