# Supplementary material for: Effects of non-sinusoidal pitching motion on the propulsion performance of an oscillating foil
Source: PLoS One. 2019 Jul 1;14(7):e0218832. doi: 10.1371/journal.pone.0218832 (PMC6602205; doi:10.1371/journal.pone.0218832)
Supplement: S5 File — (ZIP) [file pone.0218832.s005.zip › Time Variations of CX/60-0.5-1/cm-1-history]

6.40000e+01     -1.03982e+00    
6.40025e+01     -1.01145e+00    
6.40050e+01     -9.89928e-01    
6.40075e+01     -9.65562e-01    
6.40100e+01     -9.39618e-01    
6.40125e+01     -9.17576e-01    
6.40150e+01     -8.94638e-01    
6.40175e+01     -8.70523e-01    
6.40200e+01     -8.48857e-01    
6.40225e+01     -8.27613e-01    
6.40250e+01     -8.05549e-01    
6.40275e+01     -7.85092e-01    
6.40300e+01     -7.65456e-01    
6.40325e+01     -7.44757e-01    
6.40350e+01     -7.26232e-01    
6.40375e+01     -7.08180e-01    
6.40400e+01     -6.89203e-01    
6.40425e+01     -6.71930e-01    
6.40450e+01     -6.55934e-01    
6.40475e+01     -6.39297e-01    
6.40500e+01     -6.22838e-01    
6.40525e+01     -6.09182e-01    
6.40550e+01     -5.93934e-01    
6.40575e+01     -5.78800e-01    
6.40600e+01     -5.67261e-01    
6.40625e+01     -5.53968e-01    
6.40650e+01     -5.40317e-01    
6.40675e+01     -5.28098e-01    
6.40700e+01     -5.18214e-01    
6.40725e+01     -5.05635e-01    
6.40750e+01     -4.93268e-01    
6.40775e+01     -4.85039e-01    
6.40800e+01     -4.74336e-01    
6.40825e+01     -4.63081e-01    
6.40850e+01     -4.52125e-01    
6.40875e+01     -4.45903e-01    
6.40900e+01     -4.34452e-01    
6.40925e+01     -4.23849e-01    
6.40950e+01     -4.14242e-01    
6.40975e+01     -4.07306e-01    
6.41000e+01     -3.95940e-01    
6.41025e+01     -3.85140e-01    
6.41050e+01     -3.75723e-01    
6.41075e+01     -3.68226e-01    
6.41100e+01     -3.56382e-01    
6.41125e+01     -3.44869e-01    
6.41150e+01     -3.33788e-01    
6.41175e+01     -3.26241e-01    
6.41200e+01     -3.13111e-01    
6.41225e+01     -3.00368e-01    
6.41250e+01     -2.86901e-01    
6.41275e+01     -2.77447e-01    
6.41300e+01     -2.63859e-01    
6.41325e+01     -2.49282e-01    
6.41350e+01     -2.34314e-01    
6.41375e+01     -2.18619e-01    
6.41400e+01     -2.07507e-01    
6.41425e+01     -1.89894e-01    
6.41450e+01     -1.72711e-01    
6.41475e+01     -1.54811e-01    
6.41500e+01     -1.36102e-01    
6.41525e+01     -1.20957e-01    
6.41550e+01     -1.00961e-01    
6.41575e+01     -8.07125e-02    
6.41600e+01     -5.96336e-02    
6.41625e+01     -3.77964e-02    
6.41650e+01     -2.76985e-03    
6.41675e+01     -1.30486e-02    
6.41700e+01     3.27675e-02     
6.41725e+01     5.30354e-02     
6.41750e+01     7.79456e-02     
6.41775e+01     1.03872e-01     
6.41800e+01     1.30433e-01     
6.41825e+01     1.57239e-01     
6.41850e+01     1.82238e-01     
6.41875e+01     2.11263e-01     
6.41900e+01     2.40387e-01     
6.41925e+01     2.70071e-01     
6.41950e+01     3.00458e-01     
6.41975e+01     3.31233e-01     
6.42000e+01     3.63271e-01     
6.42025e+01     3.95490e-01     
6.42050e+01     4.13052e-01     
6.42075e+01     4.80634e-01     
6.42100e+01     4.89400e-01     
6.42125e+01     5.29761e-01     
6.42150e+01     5.65921e-01     
6.42175e+01     6.02563e-01     
6.42200e+01     6.40141e-01     
6.42225e+01     6.78814e-01     
6.42250e+01     7.18320e-01     
6.42275e+01     7.58933e-01     
6.42300e+01     8.00571e-01     
6.42325e+01     8.44005e-01     
6.42350e+01     8.88079e-01     
6.42375e+01     9.33825e-01     
6.42400e+01     9.80968e-01     
6.42425e+01     1.02919e+00     
6.42450e+01     1.07909e+00     
6.42475e+01     1.13010e+00     
6.42500e+01     1.18248e+00     
6.42525e+01     1.23666e+00     
6.42550e+01     -3.73611e-02    
6.42575e+01     3.91520e-01     
6.42600e+01     3.92996e-01     
6.42625e+01     3.88799e-01     
6.42650e+01     3.82957e-01     
6.42675e+01     3.76356e-01     
6.42700e+01     3.68451e-01     
6.42725e+01     3.59677e-01     
6.42750e+01     3.50601e-01     
6.42775e+01     3.40919e-01     
6.42800e+01     3.30815e-01     
6.42825e+01     3.20212e-01     
6.42850e+01     3.09348e-01     
6.42875e+01     2.98201e-01     
6.42900e+01     2.86769e-01     
6.42925e+01     2.74910e-01     
6.42950e+01     2.63219e-01     
6.42975e+01     2.51212e-01     
6.43000e+01     2.38769e-01     
6.43025e+01     2.26275e-01     
6.43050e+01     2.13413e-01     
6.43075e+01     2.00712e-01     
6.43100e+01     1.87603e-01     
6.43125e+01     1.74309e-01     
6.43150e+01     1.60945e-01     
6.43175e+01     1.47410e-01     
6.43200e+01     1.33627e-01     
6.43225e+01     1.19648e-01     
6.43250e+01     1.05745e-01     
6.43275e+01     9.17725e-02     
6.43300e+01     7.75737e-02     
6.43325e+01     6.32365e-02     
6.43350e+01     4.89447e-02     
6.43375e+01     3.48759e-02     
6.43400e+01     2.05118e-02     
6.43425e+01     6.34147e-03     
6.43450e+01     -7.76324e-03    
6.43475e+01     -2.17711e-02    
6.43500e+01     -3.59950e-02    
6.43525e+01     -5.00856e-02    
6.43550e+01     -6.41732e-02    
6.43575e+01     -7.81175e-02    
6.43600e+01     -9.21287e-02    
6.43625e+01     -1.06221e-01    
6.43650e+01     -1.20139e-01    
6.43675e+01     -1.34062e-01    
6.43700e+01     -1.48119e-01    
6.43725e+01     -1.62120e-01    
6.43750e+01     -1.76180e-01    
6.43775e+01     -1.90177e-01    
6.43800e+01     -2.03878e-01    
6.43825e+01     -2.17898e-01    
6.43850e+01     -2.31734e-01    
6.43875e+01     -2.45514e-01    
6.43900e+01     -2.59273e-01    
6.43925e+01     -2.73088e-01    
6.43950e+01     -2.86855e-01    
6.43975e+01     -3.00671e-01    
6.44000e+01     -3.14291e-01    
6.44025e+01     -3.27741e-01    
6.44050e+01     -3.41293e-01    
6.44075e+01     -3.54774e-01    
6.44100e+01     -3.68363e-01    
6.44125e+01     -3.81670e-01    
6.44150e+01     -3.95111e-01    
6.44175e+01     -4.08255e-01    
6.44200e+01     -4.21497e-01    
6.44225e+01     -4.34589e-01    
6.44250e+01     -4.47738e-01    
6.44275e+01     -4.60668e-01    
6.44300e+01     -4.73483e-01    
6.44325e+01     -4.86227e-01    
6.44350e+01     -4.99045e-01    
6.44375e+01     -5.11689e-01    
6.44400e+01     -5.24186e-01    
6.44425e+01     -5.36569e-01    
6.44450e+01     -5.48954e-01    
6.44475e+01     -5.61277e-01    
6.44500e+01     -5.73341e-01    
6.44525e+01     -5.85288e-01    
6.44550e+01     -5.97247e-01    
6.44575e+01     -6.08986e-01    
6.44600e+01     -6.20602e-01    
6.44625e+01     -6.32182e-01    
6.44650e+01     -6.43660e-01    
6.44675e+01     -6.54905e-01    
6.44700e+01     -6.66079e-01    
6.44725e+01     -6.77099e-01    
6.44750e+01     -6.88046e-01    
6.44775e+01     -6.98733e-01    
6.44800e+01     -7.09381e-01    
6.44825e+01     -7.19732e-01    
6.44850e+01     -7.29949e-01    
6.44875e+01     -7.40073e-01    
6.44900e+01     -7.50008e-01    
6.44925e+01     -7.59835e-01    
6.44950e+01     -7.69504e-01    
6.44975e+01     -7.79037e-01    
6.45000e+01     -7.88340e-01    
6.45025e+01     -7.97473e-01    
6.45050e+01     -8.06480e-01    
6.45075e+01     -8.15216e-01    
6.45100e+01     -8.23828e-01    
6.45125e+01     -8.32223e-01    
6.45150e+01     -8.40454e-01    
6.45175e+01     -8.48573e-01    
6.45200e+01     -8.56395e-01    
6.45225e+01     -8.64124e-01    
6.45250e+01     -8.71556e-01    
6.45275e+01     -8.78817e-01    
6.45300e+01     -8.85914e-01    
6.45325e+01     -8.92696e-01    
6.45350e+01     -8.99400e-01    
6.45375e+01     -9.05975e-01    
6.45400e+01     -9.12260e-01    
6.45425e+01     -9.18337e-01    
6.45450e+01     -9.24210e-01    
6.45475e+01     -9.29867e-01    
6.45500e+01     -9.35280e-01    
6.45525e+01     -9.40550e-01    
6.45550e+01     -9.45645e-01    
6.45575e+01     -9.50488e-01    
6.45600e+01     -9.55136e-01    
6.45625e+01     -9.59588e-01    
6.45650e+01     -9.63823e-01    
6.45675e+01     -9.67908e-01    
6.45700e+01     -9.71773e-01    
6.45725e+01     -9.75365e-01    
6.45750e+01     -9.78803e-01    
6.45775e+01     -9.82049e-01    
6.45800e+01     -9.85094e-01    
6.45825e+01     -9.87910e-01    
6.45850e+01     -9.90534e-01    
6.45875e+01     -9.93011e-01    
6.45900e+01     -9.95236e-01    
6.45925e+01     -9.97250e-01    
6.45950e+01     -9.99097e-01    
6.45975e+01     -1.00076e+00    
6.46000e+01     -1.00224e+00    
6.46025e+01     -1.00348e+00    
6.46050e+01     -1.00452e+00    
6.46075e+01     -1.00538e+00    
6.46100e+01     -1.00610e+00    
6.46125e+01     -1.00661e+00    
6.46150e+01     -1.00689e+00    
6.46175e+01     -1.00695e+00    
6.46200e+01     -1.00683e+00    
6.46225e+01     -1.00663e+00    
6.46250e+01     -1.00619e+00    
6.46275e+01     -1.00560e+00    
6.46300e+01     -1.00480e+00    
6.46325e+01     -1.00386e+00    
6.46350e+01     -1.00274e+00    
6.46375e+01     -1.00147e+00    
6.46400e+01     -9.99984e-01    
6.46425e+01     -9.98330e-01    
6.46450e+01     -9.96518e-01    
6.46475e+01     -9.94520e-01    
6.46500e+01     -9.92382e-01    
6.46525e+01     -9.90072e-01    
6.46550e+01     -9.87613e-01    
6.46575e+01     -9.84939e-01    
6.46600e+01     -9.82147e-01    
6.46625e+01     -9.79178e-01    
6.46650e+01     -9.76088e-01    
6.46675e+01     -9.72861e-01    
6.46700e+01     -9.69456e-01    
6.46725e+01     -9.65910e-01    
6.46750e+01     -9.62206e-01    
6.46775e+01     -9.58364e-01    
6.46800e+01     -9.54368e-01    
6.46825e+01     -9.50210e-01    
6.46850e+01     -9.45924e-01    
6.46875e+01     -9.41501e-01    
6.46900e+01     -9.36987e-01    
6.46925e+01     -9.32250e-01    
6.46950e+01     -9.27443e-01    
6.46975e+01     -9.22504e-01    
6.47000e+01     -9.17422e-01    
6.47025e+01     -9.12359e-01    
6.47050e+01     -9.07046e-01    
6.47075e+01     -9.01576e-01    
6.47100e+01     -8.96014e-01    
6.47125e+01     -8.90324e-01    
6.47150e+01     -8.84529e-01    
6.47175e+01     -8.78616e-01    
6.47200e+01     -8.72612e-01    
6.47225e+01     -8.66483e-01    
6.47250e+01     -8.60269e-01    
6.47275e+01     -8.53946e-01    
6.47300e+01     -8.47544e-01    
6.47325e+01     -8.41058e-01    
6.47350e+01     -8.34459e-01    
6.47375e+01     -8.27799e-01    
6.47400e+01     -8.21050e-01    
6.47425e+01     -8.14244e-01    
6.47450e+01     -8.07317e-01    
6.47475e+01     -8.00292e-01    
6.47500e+01     -7.93238e-01    
6.47525e+01     -7.86141e-01    
6.47550e+01     5.38496e-01     
6.47575e+01     1.51205e-01     
6.47600e+01     1.90150e-01     
6.47625e+01     2.34109e-01     
6.47650e+01     2.80018e-01     
6.47675e+01     3.26205e-01     
6.47700e+01     3.72511e-01     
6.47725e+01     4.18880e-01     
6.47750e+01     4.64850e-01     
6.47775e+01     5.10527e-01     
6.47800e+01     5.55748e-01     
6.47825e+01     6.00153e-01     
6.47850e+01     6.44071e-01     
6.47875e+01     6.87242e-01     
6.47900e+01     7.29776e-01     
6.47925e+01     7.71477e-01     
6.47950e+01     8.12417e-01     
6.47975e+01     8.35402e-01     
6.48000e+01     9.12683e-01     
6.48025e+01     9.23100e-01     
6.48050e+01     9.66938e-01     
6.48075e+01     1.00406e+00     
6.48100e+01     1.04051e+00     
6.48125e+01     1.07607e+00     
6.48150e+01     1.11104e+00     
6.48175e+01     1.14519e+00     
6.48200e+01     1.17838e+00     
6.48225e+01     1.20754e+00     
6.48250e+01     1.24069e+00     
6.48275e+01     1.27181e+00     
6.48300e+01     1.30232e+00     
6.48325e+01     1.33185e+00     
6.48350e+01     1.36018e+00     
6.48375e+01     1.40152e+00     
6.48400e+01     1.39064e+00     
6.48425e+01     1.44252e+00     
6.48450e+01     1.46348e+00     
6.48475e+01     1.48759e+00     
6.48500e+01     1.51100e+00     
6.48525e+01     1.53219e+00     
6.48550e+01     1.54893e+00     
6.48575e+01     1.57218e+00     
6.48600e+01     1.59219e+00     
6.48625e+01     1.61108e+00     
6.48650e+01     1.62871e+00     
6.48675e+01     1.63852e+00     
6.48700e+01     1.65735e+00     
6.48725e+01     1.67287e+00     
6.48750e+01     1.68682e+00     
6.48775e+01     1.69741e+00     
6.48800e+01     1.70394e+00     
6.48825e+01     1.71784e+00     
6.48850e+01     1.72787e+00     
6.48875e+01     1.73642e+00     
6.48900e+01     1.73616e+00     
6.48925e+01     1.74500e+00     
6.48950e+01     1.75109e+00     
6.48975e+01     1.75545e+00     
6.49000e+01     1.75222e+00     
6.49025e+01     1.75421e+00     
6.49050e+01     1.75638e+00     
6.49075e+01     1.75622e+00     
6.49100e+01     1.74806e+00     
6.49125e+01     1.74597e+00     
6.49150e+01     1.74405e+00     
6.49175e+01     1.73858e+00     
6.49200e+01     1.72403e+00     
6.49225e+01     1.71999e+00     
6.49250e+01     1.71286e+00     
6.49275e+01     1.70090e+00     
6.49300e+01     1.68429e+00     
6.49325e+01     1.67687e+00     
6.49350e+01     1.66426e+00     
6.49375e+01     1.64499e+00     
6.49400e+01     1.63021e+00     
6.49425e+01     1.61726e+00     
6.49450e+01     1.59919e+00     
6.49475e+01     1.57525e+00     
6.49500e+01     1.56143e+00     
6.49525e+01     1.54246e+00     
6.49550e+01     1.51700e+00     
6.49575e+01     1.49754e+00     
6.49600e+01     1.47808e+00     
6.49625e+01     1.45334e+00     
6.49650e+01     1.42805e+00     
6.49675e+01     1.40821e+00     
6.49700e+01     1.38461e+00     
6.49725e+01     1.35494e+00     
6.49750e+01     1.33472e+00     
6.49775e+01     1.31022e+00     
6.49800e+01     1.28111e+00     
6.49825e+01     1.25791e+00     
6.49850e+01     1.23361e+00     
6.49875e+01     1.20544e+00     
6.49900e+01     1.17995e+00     
6.49925e+01     1.15631e+00     
6.49950e+01     1.12945e+00     
6.49975e+01     1.10253e+00     
6.50000e+01     1.07998e+00     
6.50025e+01     1.05461e+00     
6.50050e+01     1.02742e+00     
6.50075e+01     1.00586e+00     
6.50100e+01     9.81753e-01     
6.50125e+01     9.56324e-01     
6.50150e+01     9.34823e-01     
6.50175e+01     9.12180e-01     
6.50200e+01     8.88691e-01     
6.50225e+01     8.67609e-01     
6.50250e+01     8.46585e-01     
6.50275e+01     8.24864e-01     
6.50300e+01     8.05045e-01     
6.50325e+01     7.85866e-01     
6.50350e+01     7.65604e-01     
6.50375e+01     7.47830e-01     
6.50400e+01     7.29981e-01     
6.50425e+01     7.11615e-01     
6.50450e+01     6.94874e-01     
6.50475e+01     6.79386e-01     
6.50500e+01     6.62838e-01     
6.50525e+01     6.46742e-01     
6.50550e+01     6.34020e-01     
6.50575e+01     6.18861e-01     
6.50600e+01     6.03937e-01     
6.50625e+01     5.92796e-01     
6.50650e+01     5.80005e-01     
6.50675e+01     5.66626e-01     
6.50700e+01     5.54247e-01     
6.50725e+01     5.45348e-01     
6.50750e+01     5.32799e-01     
6.50775e+01     5.20643e-01     
6.50800e+01     5.12191e-01     
6.50825e+01     5.02319e-01     
6.50850e+01     4.90881e-01     
6.50875e+01     4.79253e-01     
6.50900e+01     4.73720e-01     
6.50925e+01     4.62384e-01     
6.50950e+01     4.51737e-01     
6.50975e+01     4.40947e-01     
6.51000e+01     4.35425e-01     
6.51025e+01     4.23688e-01     
6.51050e+01     4.12894e-01     
6.51075e+01     4.01761e-01     
6.51100e+01     3.95972e-01     
6.51125e+01     3.83637e-01     
6.51150e+01     3.72051e-01     
6.51175e+01     3.59740e-01     
6.51200e+01     3.52360e-01     
6.51225e+01     3.39668e-01     
6.51250e+01     3.26578e-01     
6.51275e+01     3.12937e-01     
6.51300e+01     3.00642e-01     
6.51325e+01     2.89741e-01     
6.51350e+01     2.74310e-01     
6.51375e+01     2.58865e-01     
6.51400e+01     2.42708e-01     
6.51425e+01     2.28561e-01     
6.51450e+01     2.13758e-01     
6.51475e+01     1.95440e-01     
6.51500e+01     1.77360e-01     
6.51525e+01     1.58315e-01     
6.51550e+01     1.39031e-01     
6.51575e+01     1.22812e-01     
6.51600e+01     1.00975e-01     
6.51625e+01     7.95173e-02     
6.51650e+01     5.74143e-02     
6.51675e+01     3.43843e-02     
6.51700e+01     -7.54843e-03    
6.51725e+01     1.50193e-02     
6.51750e+01     -4.15613e-02    
6.51775e+01     -6.09915e-02    
6.51800e+01     -8.70268e-02    
6.51825e+01     -1.13923e-01    
6.51850e+01     -1.41605e-01    
6.51875e+01     -1.69930e-01    
6.51900e+01     -1.96786e-01    
6.51925e+01     -2.25380e-01    
6.51950e+01     -2.56044e-01    
6.51975e+01     -2.86913e-01    
6.52000e+01     -3.18276e-01    
6.52025e+01     -3.50438e-01    
6.52050e+01     -3.83543e-01    
6.52075e+01     -4.17452e-01    
6.52100e+01     -4.52203e-01    
6.52125e+01     -4.87788e-01    
6.52150e+01     -5.44191e-01    
6.52175e+01     -5.32115e-01    
6.52200e+01     -6.05753e-01    
6.52225e+01     -6.38175e-01    
6.52250e+01     -6.78847e-01    
6.52275e+01     -7.20861e-01    
6.52300e+01     -7.64061e-01    
6.52325e+01     -8.08420e-01    
6.52350e+01     -8.54321e-01    
6.52375e+01     -9.01676e-01    
6.52400e+01     -9.49976e-01    
6.52425e+01     -1.00001e+00    
6.52450e+01     -1.05117e+00    
6.52475e+01     -1.10371e+00    
6.52500e+01     -1.15763e+00    
6.52525e+01     -1.21247e+00    
6.52550e+01     6.17973e-02     
6.52575e+01     -3.65758e-01    
6.52600e+01     -3.65604e-01    
6.52625e+01     -3.60821e-01    
6.52650e+01     -3.54366e-01    
6.52675e+01     -3.46530e-01    
6.52700e+01     -3.37892e-01    
6.52725e+01     -3.28392e-01    
6.52750e+01     -3.18615e-01    
6.52775e+01     -3.08221e-01    
6.52800e+01     -2.97305e-01    
6.52825e+01     -2.86074e-01    
6.52850e+01     -2.74747e-01    
6.52875e+01     -2.62673e-01    
6.52900e+01     -2.50385e-01    
6.52925e+01     -2.38199e-01    
6.52950e+01     -2.25428e-01    
6.52975e+01     -2.12756e-01    
6.53000e+01     -1.99583e-01    
6.53025e+01     -1.86561e-01    
6.53050e+01     -1.73034e-01    
6.53075e+01     -1.59406e-01    
6.53100e+01     -1.45646e-01    
6.53125e+01     -1.31827e-01    
6.53150e+01     -1.17778e-01    
6.53175e+01     -1.03452e-01    
6.53200e+01     -8.89331e-02    
6.53225e+01     -7.44975e-02    
6.53250e+01     -5.97641e-02    
6.53275e+01     -4.49985e-02    
6.53300e+01     -3.02783e-02    
6.53325e+01     -1.52029e-02    
6.53350e+01     -2.96512e-04    
6.53375e+01     1.45791e-02     
6.53400e+01     2.96290e-02     
6.53425e+01     4.45091e-02     
6.53450e+01     5.92624e-02     
6.53475e+01     7.41502e-02     
6.53500e+01     8.90514e-02     
6.53525e+01     1.03853e-01     
6.53550e+01     1.18708e-01     
6.53575e+01     1.33290e-01     
6.53600e+01     1.47930e-01     
6.53625e+01     1.62555e-01     
6.53650e+01     1.77285e-01     
6.53675e+01     1.91945e-01     
6.53700e+01     2.06592e-01     
6.53725e+01     2.21139e-01     
6.53750e+01     2.35755e-01     
6.53775e+01     2.50194e-01     
6.53800e+01     2.65035e-01     
6.53825e+01     2.79370e-01     
6.53850e+01     2.93807e-01     
6.53875e+01     3.08335e-01     
6.53900e+01     3.22711e-01     
6.53925e+01     3.36882e-01     
6.53950e+01     3.51290e-01     
6.53975e+01     3.65388e-01     
6.54000e+01     3.79427e-01     
6.54025e+01     3.93599e-01     
6.54050e+01     4.07582e-01     
6.54075e+01     4.21605e-01     
6.54100e+01     4.35605e-01     
6.54125e+01     4.49505e-01     
6.54150e+01     4.63193e-01     
6.54175e+01     4.76989e-01     
6.54200e+01     4.90751e-01     
6.54225e+01     5.04274e-01     
6.54250e+01     5.17834e-01     
6.54275e+01     5.31119e-01     
6.54300e+01     5.44483e-01     
6.54325e+01     5.57744e-01     
6.54350e+01     5.70954e-01     
6.54375e+01     5.83961e-01     
6.54400e+01     5.96798e-01     
6.54425e+01     6.09559e-01     
6.54450e+01     6.22267e-01     
6.54475e+01     6.34854e-01     
6.54500e+01     6.47341e-01     
6.54525e+01     6.59693e-01     
6.54550e+01     6.72031e-01     
6.54575e+01     6.84028e-01     
6.54600e+01     6.95901e-01     
6.54625e+01     7.07718e-01     
6.54650e+01     7.19529e-01     
6.54675e+01     7.31014e-01     
6.54700e+01     7.42473e-01     
6.54725e+01     7.53691e-01     
6.54750e+01     7.64645e-01     
6.54775e+01     7.75630e-01     
6.54800e+01     7.86520e-01     
6.54825e+01     7.97061e-01     
6.54850e+01     8.07525e-01     
6.54875e+01     8.17942e-01     
6.54900e+01     8.28041e-01     
6.54925e+01     8.38013e-01     
6.54950e+01     8.47872e-01     
6.54975e+01     8.57427e-01     
6.55000e+01     8.66864e-01     
6.55025e+01     8.76107e-01     
6.55050e+01     8.85104e-01     
6.55075e+01     8.94045e-01     
6.55100e+01     9.02697e-01     
6.55125e+01     9.11083e-01     
6.55150e+01     9.19463e-01     
6.55175e+01     9.27495e-01     
6.55200e+01     9.35325e-01     
6.55225e+01     9.43030e-01     
6.55250e+01     9.50555e-01     
6.55275e+01     9.57894e-01     
6.55300e+01     9.65010e-01     
6.55325e+01     9.71917e-01     
6.55350e+01     9.78650e-01     
6.55375e+01     9.85159e-01     
6.55400e+01     9.91503e-01     
6.55425e+01     9.97566e-01     
6.55450e+01     1.00343e+00     
6.55475e+01     1.00910e+00     
6.55500e+01     1.01453e+00     
6.55525e+01     1.01975e+00     
6.55550e+01     1.02479e+00     
6.55575e+01     1.02961e+00     
6.55600e+01     1.03419e+00     
6.55625e+01     1.03861e+00     
6.55650e+01     1.04282e+00     
6.55675e+01     1.04679e+00     
6.55700e+01     1.05058e+00     
6.55725e+01     1.05420e+00     
6.55750e+01     1.05758e+00     
6.55775e+01     1.06070e+00     
6.55800e+01     1.06366e+00     
6.55825e+01     1.06645e+00     
6.55850e+01     1.06905e+00     
6.55875e+01     1.07141e+00     
6.55900e+01     1.07355e+00     
6.55925e+01     1.07552e+00     
6.55950e+01     1.07727e+00     
6.55975e+01     1.07885e+00     
6.56000e+01     1.08023e+00     
6.56025e+01     1.08139e+00     
6.56050e+01     1.08240e+00     
6.56075e+01     1.08320e+00     
6.56100e+01     1.08381e+00     
6.56125e+01     1.08420e+00     
6.56150e+01     1.08440e+00     
6.56175e+01     1.08442e+00     
6.56200e+01     1.08428e+00     
6.56225e+01     1.08392e+00     
6.56250e+01     1.08337e+00     
6.56275e+01     1.08263e+00     
6.56300e+01     1.08174e+00     
6.56325e+01     1.08065e+00     
6.56350e+01     1.07943e+00     
6.56375e+01     1.07799e+00     
6.56400e+01     1.07641e+00     
6.56425e+01     1.07462e+00     
6.56450e+01     1.07272e+00     
6.56475e+01     1.07060e+00     
6.56500e+01     1.06831e+00     
6.56525e+01     1.06585e+00     
6.56550e+01     1.06323e+00     
6.56575e+01     1.06045e+00     
6.56600e+01     1.05750e+00     
6.56625e+01     1.05438e+00     
6.56650e+01     1.05111e+00     
6.56675e+01     1.04769e+00     
6.56700e+01     1.04412e+00     
6.56725e+01     1.04040e+00     
6.56750e+01     1.03651e+00     
6.56775e+01     1.03249e+00     
6.56800e+01     1.02830e+00     
6.56825e+01     1.02400e+00     
6.56850e+01     1.01954e+00     
6.56875e+01     1.01494e+00     
6.56900e+01     1.01017e+00     
6.56925e+01     1.00530e+00     
6.56950e+01     1.00025e+00     
6.56975e+01     9.95097e-01     
6.57000e+01     9.89849e-01     
6.57025e+01     9.84562e-01     
6.57050e+01     9.79024e-01     
6.57075e+01     9.73354e-01     
6.57100e+01     9.67563e-01     
6.57125e+01     9.61654e-01     
6.57150e+01     9.55604e-01     
6.57175e+01     9.49459e-01     
6.57200e+01     9.43190e-01     
6.57225e+01     9.36829e-01     
6.57250e+01     9.30360e-01     
6.57275e+01     9.23784e-01     
6.57300e+01     9.17130e-01     
6.57325e+01     9.10386e-01     
6.57350e+01     9.03502e-01     
6.57375e+01     8.96558e-01     
6.57400e+01     8.89517e-01     
6.57425e+01     8.82381e-01     
6.57450e+01     8.75174e-01     
6.57475e+01     8.67906e-01     
6.57500e+01     8.60552e-01     
6.57525e+01     8.53108e-01     
6.57550e+01     -4.71500e-01    
6.57575e+01     -8.42639e-02    
6.57600e+01     -1.23018e-01    
6.57625e+01     -1.67210e-01    
6.57650e+01     -2.13283e-01    
6.57675e+01     -2.59763e-01    
6.57700e+01     -3.06524e-01    
6.57725e+01     -3.53221e-01    
6.57750e+01     -3.99799e-01    
6.57775e+01     -4.46072e-01    
6.57800e+01     -4.91878e-01    
6.57825e+01     -5.36946e-01    
6.57850e+01     -5.81493e-01    
6.57875e+01     -6.47176e-01    
6.57900e+01     -6.36805e-01    
6.57925e+01     -7.17484e-01    
6.57950e+01     -7.51963e-01    
6.57975e+01     -7.93073e-01    
6.58000e+01     -8.33447e-01    
6.58025e+01     -8.72871e-01    
6.58050e+01     -9.11857e-01    
6.58075e+01     -9.49877e-01    
6.58100e+01     -9.87068e-01    
6.58125e+01     -1.02346e+00    
6.58150e+01     -1.05748e+00    
6.58175e+01     -1.09069e+00    
6.58200e+01     -1.12610e+00    
6.58225e+01     -1.15961e+00    
6.58250e+01     -1.19241e+00    
6.58275e+01     -1.22418e+00    
6.58300e+01     -1.25509e+00    
6.58325e+01     -1.30470e+00    
6.58350e+01     -1.28201e+00    
6.58375e+01     -1.34642e+00    
6.58400e+01     -1.36747e+00    
6.58425e+01     -1.39440e+00    
6.58450e+01     -1.42007e+00    
6.58475e+01     -1.44484e+00    
6.58500e+01     -1.46300e+00    
6.58525e+01     -1.48785e+00    
6.58550e+01     -1.51063e+00    
6.58575e+01     -1.53218e+00    
6.58600e+01     -1.55225e+00    
6.58625e+01     -1.56743e+00    
6.58650e+01     -1.58410e+00    
6.58675e+01     -1.60305e+00    
6.58700e+01     -1.61975e+00    
6.58725e+01     -1.63497e+00    
6.58750e+01     -1.64349e+00    
6.58775e+01     -1.65667e+00    
6.58800e+01     -1.67036e+00    
6.58825e+01     -1.68161e+00    
6.58850e+01     -1.69008e+00    
6.58875e+01     -1.69205e+00    
6.58900e+01     -1.70322e+00    
6.58925e+01     -1.71053e+00    
6.58950e+01     -1.71571e+00    
6.58975e+01     -1.71132e+00    
6.59000e+01     -1.71790e+00    
6.59025e+01     -1.72088e+00    
6.59050e+01     -1.72147e+00    
6.59075e+01     -1.71260e+00    
6.59100e+01     -1.71471e+00    
6.59125e+01     -1.71295e+00    
6.59150e+01     -1.70863e+00    
6.59175e+01     -1.69420e+00    
6.59200e+01     -1.69310e+00    
6.59225e+01     -1.68635e+00    
6.59250e+01     -1.67409e+00    
6.59275e+01     -1.65991e+00    
6.59300e+01     -1.65303e+00    
6.59325e+01     -1.64111e+00    
6.59350e+01     -1.62142e+00    
6.59375e+01     -1.60905e+00    
6.59400e+01     -1.59636e+00    
6.59425e+01     -1.57868e+00    
6.59450e+01     -1.55604e+00    
6.59475e+01     -1.54283e+00    
6.59500e+01     -1.52456e+00    
6.59525e+01     -1.49890e+00    
6.59550e+01     -1.48103e+00    
6.59575e+01     -1.46171e+00    
6.59600e+01     -1.43742e+00    
6.59625e+01     -1.41242e+00    
6.59650e+01     -1.39286e+00    
6.59675e+01     -1.36944e+00    
6.59700e+01     -1.33969e+00    
6.59725e+01     -1.31997e+00    
6.59750e+01     -1.29584e+00    
6.59775e+01     -1.26646e+00    
6.59800e+01     -1.24377e+00    
6.59825e+01     -1.21963e+00    
6.59850e+01     -1.19169e+00    
6.59875e+01     -1.16572e+00    
6.59900e+01     -1.14239e+00    
6.59925e+01     -1.11548e+00    
6.59950e+01     -1.08803e+00    
6.59975e+01     -1.06536e+00    
6.60000e+01     -1.04012e+00    
